# Supplementary material for: φ-Aromaticity in prismatic {Bi6}-based clusters
Source: Nat Chem. 2022 Dec 22;15(3):347–56. doi: 10.1038/s41557-022-01099-5 (PMC9986111; doi:10.1038/s41557-022-01099-5)
Supplement: Supplementary file 2 — CIF of compound 1 (CCDC 2157676). [file 41557_2022_1099_MOESM2_ESM.cif]

data_3
_audit_creation_date               2022-03-08
_audit_creation_method
;
Olex2 1.3
(compiled 2020.11.12 svn.r5f609507 for OlexSys, GUI svn.r6272)
;
_shelx_SHELXL_version_number       '2018/3'
_audit_contact_author_address      ?
_audit_contact_author_email        ?
_audit_contact_author_name         ''
_audit_contact_author_phone        ?
_publ_contact_author_id_orcid      ?
_publ_section_references
;
Bourhis, L.J., Dolomanov, O.V., Gildea, R.J., Howard, J.A.K., Puschmann, H.
 (2015). Acta Cryst. A71, 59-75.

D. Kratzert, I. Krossing, (2018), J. Appl. Cryst. 51, 928-934. 

Dolomanov, O.V., Bourhis, L.J., Gildea, R.J, Howard, J.A.K. & Puschmann, H.
 (2009), J. Appl. Cryst. 42, 339-341.

Kratzert, D., Holstein, J.J. & Krossing, I. (2015). J. Appl. Cryst. 48, 933-938.

Sheldrick, G.M. (2008). Acta Cryst. A64, 112-122.
;
_chemical_name_common              ?
_chemical_name_systematic          ?
_chemical_formula_moiety          
 '4(C15 H15 Bi6 Ru3), 4(C18 H36 K N2 O6), 2(C7 H8)'
_chemical_formula_sum              'C146 H220 Bi24 K4 N8 O24 Ru12'
_chemical_formula_weight           8856.05
_chemical_melting_point            ?
loop_
  _atom_type_symbol
  _atom_type_description
  _atom_type_scat_dispersion_real
  _atom_type_scat_dispersion_imag
  _atom_type_scat_source
 'C' 'C' 0.0033 0.0016 'International Tables Vol C Tables 4.2.6.8 and 6.1.1.4'
 'H' 'H' 0.0000 0.0000 'International Tables Vol C Tables 4.2.6.8 and 6.1.1.4'
 'Bi' 'Bi' -4.1077 10.2566
 'International Tables Vol C Tables 4.2.6.8 and 6.1.1.4'
 'K' 'K' 0.2009 0.2494 'International Tables Vol C Tables 4.2.6.8 and 6.1.1.4'
 'N' 'N' 0.0061 0.0033 'International Tables Vol C Tables 4.2.6.8 and 6.1.1.4'
 'O' 'O' 0.0106 0.0060 'International Tables Vol C Tables 4.2.6.8 and 6.1.1.4'
 'Ru' 'Ru' -1.2594 0.8363
 'International Tables Vol C Tables 4.2.6.8 and 6.1.1.4'

_shelx_space_group_comment
;
The symmetry employed for this shelxl refinement is uniquely defined
by the following loop, which should always be used as a source of
symmetry information in preference to the above space-group names.
They are only intended as comments.
;
_space_group_crystal_system        'triclinic'
_space_group_IT_number             2
_space_group_name_H-M_alt          'P -1'
_space_group_name_Hall             '-P 1'
loop_
  _space_group_symop_operation_xyz
 'x, y, z'
 '-x, -y, -z'

_cell_length_a                     12.8292(6)
_cell_length_b                     14.6718(7)
_cell_length_c                     29.3530(12)
_cell_angle_alpha                  92.671(4)
_cell_angle_beta                   96.597(3)
_cell_angle_gamma                  112.370(3)
_cell_volume                       5050.8(4)
_cell_formula_units_Z              1
_cell_measurement_reflns_used      29950
_cell_measurement_temperature      100
_cell_measurement_theta_max        54.44
_cell_measurement_theta_min        2.80
_shelx_estimated_absorpt_T_max     ?
_shelx_estimated_absorpt_T_min     ?
_exptl_absorpt_coefficient_mu      21.815
_exptl_absorpt_correction_T_max    54.44
_exptl_absorpt_correction_T_min    2.80
_exptl_absorpt_correction_type     numerical
_exptl_absorpt_process_details     ?
_exptl_absorpt_special_details     ?
_exptl_crystal_colour              brown
_exptl_crystal_colour_lustre       .
_exptl_crystal_colour_modifier     .
_exptl_crystal_colour_primary      brown
_exptl_crystal_density_diffrn      2.912
_exptl_crystal_density_meas        ?
_exptl_crystal_density_method      ?
_exptl_crystal_description         plate
_exptl_crystal_F_000               3940
_exptl_crystal_size_max            0.2
_exptl_crystal_size_mid            0.19
_exptl_crystal_size_min            0.05
_exptl_transmission_factor_max     ?
_exptl_transmission_factor_min     ?
_diffrn_reflns_av_R_equivalents    0.0736
_diffrn_reflns_av_unetI/netI       0.0753
_diffrn_reflns_Laue_measured_fraction_full  1.000
_diffrn_reflns_Laue_measured_fraction_max  0.992
_diffrn_reflns_limit_h_max         16
_diffrn_reflns_limit_h_min         -15
_diffrn_reflns_limit_k_max         18
_diffrn_reflns_limit_k_min         -18
_diffrn_reflns_limit_l_max         37
_diffrn_reflns_limit_l_min         -37
_diffrn_reflns_number              60708
_diffrn_reflns_point_group_measured_fraction_full  1.000
_diffrn_reflns_point_group_measured_fraction_max  0.992
_diffrn_reflns_theta_full          25.242
_diffrn_reflns_theta_max           26.788
_diffrn_reflns_theta_min           1.404
_diffrn_ambient_temperature        100
_diffrn_detector_area_resol_mean   ?
_diffrn_measured_fraction_theta_full  1.000
_diffrn_measured_fraction_theta_max  0.992
_diffrn_measurement_device_type    'Stoe IPDS II'
_diffrn_measurement_method         ?
_diffrn_radiation_type             MoK\a
_diffrn_radiation_wavelength       0.71073
_diffrn_source                     ?
_reflns_Friedel_coverage           0.000
_reflns_Friedel_fraction_full      .
_reflns_Friedel_fraction_max       .
_reflns_number_gt                  13018
_reflns_number_total               21412
_reflns_special_details
;
 Reflections were merged by SHELXL according to the crystal
 class for the calculation of statistics and refinement.
 
 Structure factors included contributions from the .fab file.
 
 _reflns_Friedel_fraction is defined as the number of unique
 Friedel pairs measured divided by the number that would be
 possible theoretically, ignoring centric projections and
 systematic absences.
;
_reflns_threshold_expression       'I > 2\s(I)'
_computing_cell_refinement         ?
_computing_data_collection         ?
_computing_data_reduction          ?
_computing_molecular_graphics      'Olex2 1.3 (Dolomanov et al., 2009)'
_computing_publication_material    'Olex2 1.3 (Dolomanov et al., 2009)'
_computing_structure_refinement    'XL  (Sheldrick, 2008)'
_computing_structure_solution      'olex2.solve 1.3 (Bourhis et al., 2015)'
_refine_diff_density_max           2.077
_refine_diff_density_min           -3.527
_refine_diff_density_rms           0.350
_refine_ls_extinction_coef         .
_refine_ls_extinction_method       none
_refine_ls_goodness_of_fit_ref     0.968
_refine_ls_hydrogen_treatment      constr
_refine_ls_matrix_type             full
_refine_ls_number_parameters       983
_refine_ls_number_reflns           21412
_refine_ls_number_restraints       264
_refine_ls_R_factor_all            0.0996
_refine_ls_R_factor_gt             0.0618
_refine_ls_restrained_S_all        0.967
_refine_ls_shift/su_max            0.001
_refine_ls_shift/su_mean           0.000
_refine_ls_structure_factor_coef   Fsqd
_refine_ls_weighting_details      
 'w=1/[\s^2^(Fo^2^)+(0.1022P)^2^] where P=(Fo^2^+2Fc^2^)/3'
_refine_ls_weighting_scheme        calc
_refine_ls_wR_factor_gt            0.1560
_refine_ls_wR_factor_ref           0.1723
_refine_special_details            ?
_olex2_refinement_description
;
1. Fixed Uiso
 At 1.2 times of:
  All C(H) groups, All C(H,H) groups
 At 1.5 times of:
  All C(H,H,H) groups
2. Restrained distances
 O12_1-C65_1 = O10_1-C58_1 = O8_1-C52_1
 1.42 with sigma of 0.02
 O12_1-C64_1 = O11_1-C63_1 = O11_1-C62_1 = O10_1-C59_1 = O9_1-C57_1 = O9_1-
 C56_1 = O8_1-C53_1 = O7_1-C51_1 = O7_1-C50_1
 1.43 with sigma of 0.02
 N4_1-C66_1
 1.45 with sigma of 0.02
 N4_1-C60_1 = N4_1-C54_1 = N3_1-C61_1
 1.47 with sigma of 0.02
 N3_1-C55_1
 1.46 with sigma of 0.02
 N3_1-C49_1
 1.48 with sigma of 0.02
 C66_1-C65_1 = C56_1-C55_1
 1.51 with sigma of 0.02
 C64_1-C63_1 = C58_1-C57_1 = C52_1-C51_1
 1.49 with sigma of 0.02
 C62_1-C61_1 = C60_1-C59_1 = C54_1-C53_1 = C50_1-C49_1
 1.5 with sigma of 0.02
 O12_1-C63_1
 2.37 with sigma of 0.04
 N4_1-C59_1 = N3_1-C62_1
 2.48 with sigma of 0.04
 O8_1-C54_1
 2.4 with sigma of 0.04
 O12_1-C66_1 = O9_1-C55_1 = O7_1-C52_1
 2.39 with sigma of 0.04
 O11_1-C64_1 = O11_1-C61_1 = O10_1-C60_1 = O10_1-C57_1 = O9_1-C58_1 = O8_1-
 C51_1 = O7_1-C49_1
 2.38 with sigma of 0.04
 N4_1-C65_1 = N4_1-C53_1 = N3_1-C56_1 = N3_1-C50_1
 2.49 with sigma of 0.04
3. Uiso/Uaniso restraints and constraints
All non-hydrogen atoms have similar U: within 1A with sigma of 0.04 and sigma
for terminal atoms of 0.08 within 1A
Uanis(C62_1) \\sim Ueq: with sigma of 0.01 and sigma for terminal atoms of 0.02
Uanis(C11) \\sim Ueq: with sigma of 0.01 and sigma for terminal atoms of 0.01
Uanis(C26) \\sim Ueq, Uanis(C30) \\sim Ueq, Uanis(C28) \\sim Ueq, Uanis(C15)
\\sim Ueq, Uanis(C27) \\sim Ueq, Uanis(C24) \\sim Ueq: with sigma of 0.01 and
sigma for terminal atoms of 0.01
4. Rigid body (RIGU) restrains
 O12_1, O11_1, O10_1, O9_1, O8_1, O7_1, N4_1, N3_1, C66_1, C65_1, C64_1, C63_1,
  C62_1, C61_1, C60_1, C59_1, C58_1, C57_1, C56_1, C55_1, C54_1, C53_1, C52_1,
 C51_1, C50_1, C49_1
 with sigma for 1-2 distances of 0.004 and sigma for 1-3 distances of 0.004
5.a Secondary CH2 refined with riding coordinates:
 C31(H4,H5), C32(H6,H7), C33(H8,H9), C34(H10,H11), C35(H12,H13), C36(H14,H15),
 C37(H16,H17), C38(H18,H19), C39(H20,H21), C40(H22,H23), C41(H24,H25), C42(H26,
 H27), C43(H28,H29), C44(H30,H31), C45(H32,H33), C46(H34,H35), C47(H36,H37),
 C48(H38,H39), C66(H66A,H66B), C65(H65A,H65B), C64(H64A,H64B), C63(H63A,H63B),
 C62(H62A,H62B), C61(H61A,H61B), C60(H60A,H60B), C59(H59A,H59B), C58(H58A,H58B),
  C57(H57A,H57B), C56(H56A,H56B), C55(H55A,H55B), C54(H54A,H54B), C53(H53A,
 H53B), C52(H52A,H52B), C51(H51A,H51B), C50(H50A,H50B), C49(H49A,H49B)
5.b Aromatic/amide H refined with riding coordinates:
 C1(H), C2(HA), C3(HB), C4(HC), C5(HD), C6(HE), C7(HF), C8(HG), C9(HH),
 C10(HI), C11(HJ), C12(HK), C13(HL), C14(HM), C15(HN), C16(HO), C17(HP),
 C18(HQ), C19(HR), C20(HS), C21(HT), C22(HU), C23(HV), C24(HW), C25(HX),
 C26(HY), C27(HZ), C28(H1), C29(H2), C30(H3), C67(H40), C68(H41), C69(H42),
 C71(H43), C72(H44)
5.c Idealised Me refined as rotating group:
 C73(H45,H46,H47)
;
_atom_sites_solution_hydrogens     geom
_atom_sites_solution_primary       iterative
_atom_sites_solution_secondary     ?
loop_
  _atom_site_label
  _atom_site_type_symbol
  _atom_site_fract_x
  _atom_site_fract_y
  _atom_site_fract_z
  _atom_site_U_iso_or_equiv
  _atom_site_adp_type
  _atom_site_occupancy
  _atom_site_site_symmetry_order
  _atom_site_calc_flag
  _atom_site_refinement_flags_posn
  _atom_site_refinement_flags_adp
  _atom_site_refinement_flags_occupancy
  _atom_site_disorder_assembly
  _atom_site_disorder_group
 Bi1 Bi 0.02642(7) -0.51407(6) 0.77533(3) 0.05460(19) Uani 1 1 d . . . . .
 Bi2 Bi 0.07056(6) -0.29668(5) 0.75492(2) 0.04816(17) Uani 1 1 d . . . . .
 Bi3 Bi 0.01794(6) -0.36479(5) 0.85236(2) 0.04799(17) Uani 1 1 d . . . . .
 Bi4 Bi -0.25002(6) -0.57898(5) 0.74162(2) 0.04763(17) Uani 1 1 d . . . . .
 Bi5 Bi -0.20697(6) -0.36186(5) 0.72107(2) 0.04306(16) Uani 1 1 d . . . . .
 Bi6 Bi -0.25510(6) -0.42975(5) 0.81877(2) 0.04460(16) Uani 1 1 d . . . . .
 Ru1 Ru -0.07119(12) -0.46263(11) 0.69660(5) 0.0469(3) Uani 1 1 d . . . . .
 Ru2 Ru -0.08100(12) -0.25231(10) 0.80332(5) 0.0415(3) Uani 1 1 d . . . . .
 Ru3 Ru -0.14132(14) -0.55890(11) 0.83156(5) 0.0518(4) Uani 1 1 d . . . . .
 C1 C 0.0113(16) -0.4086(14) 0.6350(6) 0.053(4) Uani 1 1 d . . . . .
 H H 0.053291 -0.341192 0.630972 0.063 Uiso 1 1 calc R U . . .
 C2 C 0.0554(18) -0.4737(13) 0.6563(7) 0.056(5) Uani 1 1 d . . . . .
 HA H 0.132068 -0.457197 0.669799 0.067 Uiso 1 1 calc R U . . .
 C3 C -0.0341(13) -0.5667(12) 0.6541(6) 0.043(4) Uani 1 1 d . . . . .
 HB H -0.029044 -0.624486 0.665643 0.052 Uiso 1 1 calc R U . . .
 C4 C -0.1357(15) -0.5585(13) 0.6308(5) 0.048(4) Uani 1 1 d . . . . .
 HC H -0.209135 -0.610220 0.623914 0.058 Uiso 1 1 calc R U . . .
 C5 C -0.1063(18) -0.4622(14) 0.6207(6) 0.054(5) Uani 1 1 d . . . . .
 HD H -0.157306 -0.435779 0.606261 0.065 Uiso 1 1 calc R U . . .
 C6 C -0.0512(16) -0.1039(11) 0.7819(6) 0.045(4) Uani 1 1 d . . . . .
 HE H -0.044622 -0.086311 0.751286 0.054 Uiso 1 1 calc R U . . .
 C7 C 0.0412(18) -0.1015(12) 0.8173(7) 0.058(5) Uani 1 1 d . . . . .
 HF H 0.118252 -0.085526 0.812994 0.070 Uiso 1 1 calc R U . . .
 C8 C -0.1521(15) -0.1377(12) 0.8026(6) 0.046(4) Uani 1 1 d . . . . .
 HG H -0.226714 -0.150525 0.787672 0.055 Uiso 1 1 calc R U . . .
 C9 C -0.1230(14) -0.1489(12) 0.8486(6) 0.044(4) Uani 1 1 d . . . . .
 HH H -0.175558 -0.168536 0.870125 0.053 Uiso 1 1 calc R U . . .
 C10 C -0.0048(15) -0.1272(12) 0.8592(6) 0.050(4) Uani 1 1 d . . . . .
 HI H 0.035469 -0.129386 0.888130 0.060 Uiso 1 1 calc R U . . .
 C11 C -0.069(2) -0.6465(14) 0.8738(7) 0.067(5) Uani 1 1 d . U . . .
 HJ H 0.009242 -0.638160 0.877856 0.080 Uiso 1 1 calc R U . . .
 C12 C -0.154(2) -0.7083(14) 0.8391(7) 0.068(6) Uani 1 1 d . . . . .
 HK H -0.143224 -0.747045 0.814769 0.082 Uiso 1 1 calc R U . . .
 C13 C -0.262(2) -0.7043(15) 0.8460(9) 0.078(7) Uani 1 1 d . . . . .
 HL H -0.333108 -0.740337 0.827547 0.094 Uiso 1 1 calc R U . . .
 C14 C -0.241(2) -0.6361(14) 0.8857(7) 0.069(6) Uani 1 1 d . . . . .
 HM H -0.297204 -0.619491 0.898571 0.082 Uiso 1 1 calc R U . . .
 C15 C -0.121(2) -0.5971(16) 0.9028(7) 0.070(6) Uani 1 1 d . U . . .
 HN H -0.083378 -0.548458 0.928109 0.084 Uiso 1 1 calc R U . . .
 Bi7 Bi 0.63867(6) 0.00458(6) 0.78873(2) 0.05207(18) Uani 1 1 d . . . . .
 Bi8 Bi 0.52874(6) 0.11905(5) 0.72592(2) 0.04863(17) Uani 1 1 d . . . . .
 Bi9 Bi 0.37376(7) -0.05067(6) 0.77772(3) 0.0589(2) Uani 1 1 d . . . . .
 Bi10 Bi 0.59863(5) -0.15974(5) 0.70029(2) 0.04303(16) Uani 1 1 d . . . . .
 Bi11 Bi 0.49092(5) -0.04292(4) 0.63823(2) 0.03965(15) Uani 1 1 d . . . . .
 Bi12 Bi 0.33557(6) -0.21352(5) 0.69035(3) 0.04799(17) Uani 1 1 d . . . . .
 Ru4 Ru 0.68955(12) 0.04762(10) 0.70035(5) 0.0413(3) Uani 1 1 d . . . . .
 Ru5 Ru 0.32065(12) -0.02989(11) 0.68505(5) 0.0457(3) Uani 1 1 d . . . . .
 Ru6 Ru 0.47475(13) -0.18742(12) 0.77353(5) 0.0535(4) Uani 1 1 d . . . . .
 C16 C 0.7996(15) 0.0817(13) 0.6466(7) 0.052(5) Uani 1 1 d . . . . .
 HO H 0.775674 0.050805 0.615919 0.063 Uiso 1 1 calc R U . . .
 C17 C 0.7866(14) 0.1720(12) 0.6640(6) 0.045(4) Uani 1 1 d . . . . .
 HP H 0.752673 0.209852 0.647132 0.053 Uiso 1 1 calc R U . . .
 C18 C 0.8368(16) 0.1918(13) 0.7130(7) 0.055(5) Uani 1 1 d . . . . .
 HQ H 0.841673 0.245040 0.733968 0.066 Uiso 1 1 calc R U . . .
 C19 C 0.8751(15) 0.1180(12) 0.7223(6) 0.049(4) Uani 1 1 d . . . . .
 HR H 0.911868 0.112567 0.751441 0.059 Uiso 1 1 calc R U . . .
 C20 C 0.8518(15) 0.0499(13) 0.6818(7) 0.052(5) Uani 1 1 d . . . . .
 HS H 0.869795 -0.007139 0.679957 0.062 Uiso 1 1 calc R U . . .
 C21 C 0.2128(15) -0.0312(14) 0.6217(6) 0.051(4) Uani 1 1 d . . . . .
 HT H 0.226439 -0.050387 0.592302 0.061 Uiso 1 1 calc R U . . .
 C22 C 0.2585(14) 0.0678(12) 0.6454(5) 0.041(4) Uani 1 1 d . . . . .
 HU H 0.306317 0.126830 0.634193 0.049 Uiso 1 1 calc R U . . .
 C23 C 0.2179(17) 0.0595(17) 0.6887(6) 0.061(6) Uani 1 1 d . . . . .
 HV H 0.235429 0.112098 0.712097 0.073 Uiso 1 1 calc R U . . .
 C24 C 0.1471(19) -0.0405(18) 0.6908(8) 0.071(6) Uani 1 1 d . U . . .
 HW H 0.108384 -0.065917 0.715992 0.086 Uiso 1 1 calc R U . . .
 C25 C 0.1427(17) -0.0945(17) 0.6517(9) 0.074(7) Uani 1 1 d . . . . .
 HX H 0.099949 -0.163615 0.644942 0.089 Uiso 1 1 calc R U . . .
 C26 C 0.555(2) -0.2666(17) 0.8176(8) 0.075(6) Uani 1 1 d . U . . .
 HY H 0.635441 -0.249349 0.822657 0.090 Uiso 1 1 calc R U . . .
 C27 C 0.489(2) -0.2249(18) 0.8449(8) 0.084(7) Uani 1 1 d . U . . .
 HZ H 0.514883 -0.176968 0.870921 0.101 Uiso 1 1 calc R U . . .
 C28 C 0.373(2) -0.2778(18) 0.8207(8) 0.073(6) Uani 1 1 d . U . . .
 H1 H 0.307809 -0.268304 0.827954 0.087 Uiso 1 1 calc R U . . .
 C29 C 0.374(2) -0.341(2) 0.7871(11) 0.095(9) Uani 1 1 d . . . . .
 H2 H 0.308356 -0.385885 0.767623 0.114 Uiso 1 1 calc R U . . .
 C30 C 0.480(2) -0.3326(17) 0.7848(8) 0.072(6) Uani 1 1 d . U . . .
 H3 H 0.500339 -0.369280 0.762296 0.086 Uiso 1 1 calc R U . . .
 K1 K 0.2924(3) -0.6931(2) 0.53757(12) 0.0408(8) Uani 1 1 d . . . . .
 O1 O 0.3109(9) -0.5737(7) 0.4638(4) 0.041(3) Uani 1 1 d . . . . .
 O2 O 0.3611(10) -0.4847(8) 0.5552(4) 0.047(3) Uani 1 1 d . . . . .
 O3 O 0.4333(10) -0.7967(8) 0.5144(4) 0.047(3) Uani 1 1 d . . . . .
 O4 O 0.4407(10) -0.7224(8) 0.6059(4) 0.046(3) Uani 1 1 d . . . . .
 O5 O 0.0966(9) -0.8619(8) 0.5020(4) 0.044(3) Uani 1 1 d . . . . .
 O6 O 0.1147(10) -0.7600(8) 0.5899(4) 0.047(3) Uani 1 1 d . . . . .
 N1 N 0.2637(11) -0.7838(9) 0.4394(4) 0.038(3) Uani 1 1 d . . . . .
 N2 N 0.3259(11) -0.6003(10) 0.6361(5) 0.046(3) Uani 1 1 d . . . . .
 C31 C 0.3989(15) -0.6359(13) 0.6669(6) 0.049(4) Uani 1 1 d . . . . .
 H4 H 0.350503 -0.698971 0.677753 0.059 Uiso 1 1 calc R U . . .
 H5 H 0.435023 -0.586981 0.694164 0.059 Uiso 1 1 calc R U . . .
 C32 C 0.4904(15) -0.6520(14) 0.6440(6) 0.049(4) Uani 1 1 d . . . . .
 H6 H 0.541109 -0.588803 0.633984 0.059 Uiso 1 1 calc R U . . .
 H7 H 0.536779 -0.675156 0.666199 0.059 Uiso 1 1 calc R U . . .
 C33 C 0.5142(16) -0.7710(11) 0.5937(6) 0.049(5) Uani 1 1 d . . . . .
 H8 H 0.533436 -0.803939 0.620157 0.058 Uiso 1 1 calc R U . . .
 H9 H 0.585882 -0.721271 0.586060 0.058 Uiso 1 1 calc R U . . .
 C34 C 0.4569(14) -0.8441(12) 0.5542(5) 0.042(4) Uani 1 1 d . . . . .
 H10 H 0.505751 -0.879792 0.546989 0.051 Uiso 1 1 calc R U . . .
 H11 H 0.384692 -0.893120 0.561734 0.051 Uiso 1 1 calc R U . . .
 C35 C 0.3871(15) -0.8659(13) 0.4740(6) 0.048(4) Uani 1 1 d . . . . .
 H12 H 0.315413 -0.919691 0.479038 0.058 Uiso 1 1 calc R U . . .
 H13 H 0.441771 -0.895688 0.467185 0.058 Uiso 1 1 calc R U . . .
 C36 C 0.3652(14) -0.8122(13) 0.4353(5) 0.044(4) Uani 1 1 d . . . . .
 H14 H 0.350446 -0.854314 0.406036 0.053 Uiso 1 1 calc R U . . .
 H15 H 0.433769 -0.751452 0.434365 0.053 Uiso 1 1 calc R U . . .
 C37 C 0.2114(15) -0.6274(11) 0.6493(6) 0.043(4) Uani 1 1 d . . . . .
 H16 H 0.173117 -0.588707 0.632840 0.051 Uiso 1 1 calc R U . . .
 H17 H 0.218937 -0.609032 0.682748 0.051 Uiso 1 1 calc R U . . .
 C38 C 0.1378(14) -0.7360(11) 0.6387(6) 0.041(4) Uani 1 1 d . . . . .
 H18 H 0.177385 -0.775949 0.653114 0.050 Uiso 1 1 calc R U . . .
 H19 H 0.065459 -0.751322 0.651506 0.050 Uiso 1 1 calc R U . . .
 C39 C 0.0389(15) -0.8600(10) 0.5769(6) 0.047(4) Uani 1 1 d . . . . .
 H20 H -0.028125 -0.876037 0.593401 0.057 Uiso 1 1 calc R U . . .
 H21 H 0.077638 -0.904816 0.585502 0.057 Uiso 1 1 calc R U . . .
 C40 C 0.0010(13) -0.8748(12) 0.5262(6) 0.043(4) Uani 1 1 d . . . . .
 H22 H -0.058158 -0.942285 0.517666 0.052 Uiso 1 1 calc R U . . .
 H23 H -0.032609 -0.826510 0.517324 0.052 Uiso 1 1 calc R U . . .
 C41 C 0.0615(15) -0.8656(12) 0.4535(6) 0.043(4) Uani 1 1 d . . . . .
 H24 H 0.046779 -0.805913 0.446444 0.052 Uiso 1 1 calc R U . . .
 H25 H -0.009084 -0.924857 0.443261 0.052 Uiso 1 1 calc R U . . .
 C42 C 0.1572(14) -0.8703(12) 0.4296(6) 0.045(4) Uani 1 1 d . . . . .
 H26 H 0.171929 -0.929080 0.438351 0.054 Uiso 1 1 calc R U . . .
 H27 H 0.131832 -0.880182 0.395911 0.054 Uiso 1 1 calc R U . . .
 C43 C 0.3815(15) -0.4908(12) 0.6377(6) 0.049(4) Uani 1 1 d . . . . .
 H28 H 0.464380 -0.471351 0.637915 0.058 Uiso 1 1 calc R U . . .
 H29 H 0.370199 -0.460683 0.666634 0.058 Uiso 1 1 calc R U . . .
 C44 C 0.3333(15) -0.4492(12) 0.5959(6) 0.048(4) Uani 1 1 d . . . . .
 H30 H 0.249628 -0.471461 0.594044 0.058 Uiso 1 1 calc R U . . .
 H31 H 0.367168 -0.375882 0.599678 0.058 Uiso 1 1 calc R U . . .
 C45 C 0.3318(16) -0.4371(12) 0.5158(6) 0.048(4) Uani 1 1 d . . . . .
 H32 H 0.370317 -0.364201 0.522158 0.057 Uiso 1 1 calc R U . . .
 H33 H 0.248527 -0.454537 0.510509 0.057 Uiso 1 1 calc R U . . .
 C46 C 0.3681(14) -0.4706(11) 0.4741(5) 0.043(4) Uani 1 1 d . . . . .
 H34 H 0.351025 -0.436545 0.447667 0.051 Uiso 1 1 calc R U . . .
 H35 H 0.451337 -0.453111 0.479476 0.051 Uiso 1 1 calc R U . . .
 C47 C 0.3429(15) -0.6086(13) 0.4231(6) 0.047(4) Uani 1 1 d . . . . .
 H36 H 0.420602 -0.607685 0.430203 0.057 Uiso 1 1 calc R U . . .
 H37 H 0.343510 -0.564032 0.398711 0.057 Uiso 1 1 calc R U . . .
 C48 C 0.2599(16) -0.7128(14) 0.4060(6) 0.055(5) Uani 1 1 d . . . . .
 H38 H 0.181761 -0.713919 0.400511 0.065 Uiso 1 1 calc R U . . .
 H39 H 0.278318 -0.733094 0.376372 0.065 Uiso 1 1 calc R U . . .
 K2 K 0.2612(4) 0.2931(3) 0.93067(13) 0.0507(9) Uani 1 1 d . . . . .
 C67 C 0.2947(17) -0.1607(13) 0.5172(8) 0.059(5) Uani 1 1 d . . . . .
 H40 H 0.360738 -0.103594 0.528784 0.071 Uiso 1 1 calc R U . . .
 C68 C 0.2565(15) -0.1800(14) 0.4687(7) 0.054(5) Uani 1 1 d . . . . .
 H41 H 0.298346 -0.137153 0.448073 0.065 Uiso 1 1 calc R U . . .
 C69 C 0.1584(15) -0.2615(14) 0.4520(6) 0.048(4) Uani 1 1 d . . . . .
 H42 H 0.132969 -0.275387 0.419747 0.058 Uiso 1 1 calc R U . . .
 C70 C 0.0954(15) -0.3247(12) 0.4835(6) 0.045(4) Uani 1 1 d . . . . .
 C71 C 0.1374(17) -0.3042(11) 0.5302(6) 0.052(5) Uani 1 1 d . . . . .
 H43 H 0.097155 -0.346324 0.551337 0.062 Uiso 1 1 calc R U . . .
 C72 C 0.2386(18) -0.2220(13) 0.5467(7) 0.057(5) Uani 1 1 d . . . . .
 H44 H 0.267058 -0.210008 0.578661 0.069 Uiso 1 1 calc R U . . .
 C73 C -0.0151(17) -0.4054(14) 0.4648(6) 0.055(5) Uani 1 1 d . . . . .
 H45 H -0.070349 -0.376917 0.454251 0.083 Uiso 1 1 calc R U . . .
 H46 H -0.043152 -0.448539 0.488959 0.083 Uiso 1 1 calc R U . . .
 H47 H -0.004800 -0.444127 0.438845 0.083 Uiso 1 1 calc R U . . .
 O12_1 O 0.2622(19) 0.4760(13) 0.9622(5) 0.105(7) Uani 1 1 d D . . . .
 O11_1 O 0.268(2) 0.4333(13) 0.8700(6) 0.147(10) Uani 1 1 d D . . . .
 O10_1 O 0.4040(14) 0.2618(11) 1.0012(5) 0.081(4) Uani 1 1 d D . . . .
 O9_1 O 0.4464(19) 0.2542(16) 0.9080(6) 0.138(8) Uani 1 1 d D . . . .
 O8_1 O 0.0586(14) 0.1849(12) 0.9693(6) 0.100(5) Uani 1 1 d D . . . .
 O7_1 O 0.0743(19) 0.1349(13) 0.8805(7) 0.131(8) Uani 1 1 d D . . . .
 N4_1 N 0.2426(17) 0.3340(11) 1.0312(6) 0.098(6) Uani 1 1 d D . . . .
 N3_1 N 0.270(2) 0.2473(17) 0.8258(9) 0.149(10) Uani 1 1 d D . . . .
 C66_1 C 0.270(3) 0.4379(13) 1.0402(6) 0.125(10) Uani 1 1 d D . . . .
 H66A_1 H 0.353678 0.472633 1.044116 0.150 Uiso 1 1 calc R U . . .
 H66B_1 H 0.244892 0.448802 1.069970 0.150 Uiso 1 1 calc R U . . .
 C65_1 C 0.219(3) 0.486(2) 1.0043(7) 0.131(13) Uani 1 1 d D . . . .
 H65A_1 H 0.134705 0.453045 0.999661 0.158 Uiso 1 1 calc R U . . .
 H65B_1 H 0.240513 0.556873 1.014547 0.158 Uiso 1 1 calc R U . . .
 C64_1 C 0.2325(17) 0.5288(13) 0.9276(6) 0.062(5) Uani 1 1 d D . . . .
 H64A_1 H 0.255018 0.598483 0.940091 0.075 Uiso 1 1 calc R U . . .
 H64B_1 H 0.148741 0.499998 0.918657 0.075 Uiso 1 1 calc R U . . .
 C63_1 C 0.286(2) 0.5264(15) 0.8872(6) 0.083(6) Uani 1 1 d D . . . .
 H63A_1 H 0.256792 0.558956 0.863045 0.099 Uiso 1 1 calc R U . . .
 H63B_1 H 0.369203 0.564920 0.895110 0.099 Uiso 1 1 calc R U . . .
 C62_1 C 0.315(2) 0.4247(16) 0.8274(8) 0.105(7) Uani 1 1 d D U . . .
 H62A_1 H 0.394732 0.430853 0.834654 0.126 Uiso 1 1 calc R U . . .
 H62B_1 H 0.313346 0.477639 0.807955 0.126 Uiso 1 1 calc R U . . .
 C61_1 C 0.242(2) 0.3249(15) 0.8026(7) 0.100(6) Uani 1 1 d D . . . .
 H61A_1 H 0.160700 0.312183 0.802731 0.120 Uiso 1 1 calc R U . . .
 H61B_1 H 0.256110 0.323046 0.770135 0.120 Uiso 1 1 calc R U . . .
 C60_1 C 0.318(2) 0.2992(17) 1.0599(7) 0.116(7) Uani 1 1 d D . . . .
 H60A_1 H 0.279386 0.226680 1.060487 0.139 Uiso 1 1 calc R U . . .
 H60B_1 H 0.330565 0.330221 1.091826 0.139 Uiso 1 1 calc R U . . .
 C59_1 C 0.430(2) 0.3219(17) 1.0437(7) 0.117(7) Uani 1 1 d D . . . .
 H59A_1 H 0.466476 0.392942 1.039045 0.141 Uiso 1 1 calc R U . . .
 H59B_1 H 0.481955 0.304909 1.066143 0.141 Uiso 1 1 calc R U . . .
 C58_1 C 0.508(2) 0.264(3) 0.9873(9) 0.143(11) Uani 1 1 d D . . . .
 H58A_1 H 0.546713 0.236801 1.010970 0.171 Uiso 1 1 calc R U . . .
 H58B_1 H 0.558952 0.332833 0.984605 0.171 Uiso 1 1 calc R U . . .
 C57_1 C 0.485(3) 0.204(3) 0.9429(9) 0.158(14) Uani 1 1 d D . . . .
 H57A_1 H 0.554788 0.196779 0.935785 0.189 Uiso 1 1 calc R U . . .
 H57B_1 H 0.425542 0.137571 0.944069 0.189 Uiso 1 1 calc R U . . .
 C56_1 C 0.428(2) 0.2002(17) 0.8638(8) 0.130(10) Uani 1 1 d D . . . .
 H56A_1 H 0.369854 0.132239 0.863617 0.156 Uiso 1 1 calc R U . . .
 H56B_1 H 0.499388 0.195528 0.856897 0.156 Uiso 1 1 calc R U . . .
 C55_1 C 0.387(3) 0.255(3) 0.8279(10) 0.163(13) Uani 1 1 d D . . . .
 H55A_1 H 0.437178 0.326436 0.833584 0.195 Uiso 1 1 calc R U . . .
 H55B_1 H 0.396142 0.231253 0.797167 0.195 Uiso 1 1 calc R U . . .
 C54_1 C 0.129(2) 0.2836(13) 1.0423(8) 0.120(7) Uani 1 1 d D . . . .
 H54A_1 H 0.082083 0.321575 1.033067 0.144 Uiso 1 1 calc R U . . .
 H54B_1 H 0.132742 0.280019 1.075992 0.144 Uiso 1 1 calc R U . . .
 C53_1 C 0.075(2) 0.1818(14) 1.0183(7) 0.107(7) Uani 1 1 d D . . . .
 H53A_1 H 0.123686 0.144767 1.026283 0.128 Uiso 1 1 calc R U . . .
 H53B_1 H 0.000371 0.146671 1.028732 0.128 Uiso 1 1 calc R U . . .
 C52_1 C -0.007(2) 0.0867(15) 0.9506(7) 0.109(8) Uani 1 1 d D . . . .
 H52A_1 H -0.079097 0.059297 0.963491 0.131 Uiso 1 1 calc R U . . .
 H52B_1 H 0.036057 0.043634 0.956370 0.131 Uiso 1 1 calc R U . . .
 C51_1 C -0.0272(19) 0.0974(13) 0.9003(7) 0.090(6) Uani 1 1 d D . . . .
 H51A_1 H -0.076993 0.031964 0.883952 0.108 Uiso 1 1 calc R U . . .
 H51B_1 H -0.067939 0.142447 0.895939 0.108 Uiso 1 1 calc R U . . .
 C50_1 C 0.064(2) 0.1463(17) 0.8344(8) 0.141(10) Uani 1 1 d D . . . .
 H50A_1 H 0.044752 0.204702 0.829945 0.169 Uiso 1 1 calc R U . . .
 H50B_1 H -0.000408 0.087619 0.818342 0.169 Uiso 1 1 calc R U . . .
 C49_1 C 0.164(2) 0.1588(19) 0.8121(8) 0.117(9) Uani 1 1 d D . . . .
 H49A_1 H 0.141712 0.157229 0.778615 0.140 Uiso 1 1 calc R U . . .
 H49B_1 H 0.182789 0.100044 0.816871 0.140 Uiso 1 1 calc R U . . .

loop_
  _atom_site_aniso_label
  _atom_site_aniso_U_11
  _atom_site_aniso_U_22
  _atom_site_aniso_U_33
  _atom_site_aniso_U_23
  _atom_site_aniso_U_13
  _atom_site_aniso_U_12
 Bi1 0.0593(5) 0.0588(4) 0.0559(4) -0.0027(3) 0.0030(3) 0.0367(4)
 Bi2 0.0397(4) 0.0493(4) 0.0559(4) 0.0000(3) 0.0115(3) 0.0170(3)
 Bi3 0.0517(4) 0.0452(4) 0.0505(4) 0.0016(3) 0.0047(3) 0.0237(3)
 Bi4 0.0515(4) 0.0392(3) 0.0509(4) 0.0002(3) 0.0073(3) 0.0167(3)
 Bi5 0.0423(4) 0.0406(3) 0.0484(4) 0.0032(3) 0.0084(3) 0.0181(3)
 Bi6 0.0464(4) 0.0364(3) 0.0516(4) 0.0047(3) 0.0124(3) 0.0151(3)
 Ru1 0.0444(8) 0.0484(8) 0.0511(8) -0.0010(6) 0.0081(6) 0.0220(7)
 Ru2 0.0400(7) 0.0349(7) 0.0502(8) 0.0042(6) 0.0098(6) 0.0143(6)
 Ru3 0.0668(10) 0.0412(8) 0.0510(8) 0.0018(6) 0.0052(7) 0.0262(7)
 C1 0.052(11) 0.057(11) 0.052(10) -0.012(9) 0.008(9) 0.027(10)
 C2 0.072(13) 0.048(11) 0.064(12) 0.018(9) 0.032(10) 0.034(10)
 C3 0.031(9) 0.036(9) 0.056(10) -0.001(7) 0.003(7) 0.008(7)
 C4 0.045(10) 0.052(11) 0.039(9) -0.009(8) -0.003(7) 0.012(8)
 C5 0.081(14) 0.058(12) 0.036(9) -0.006(8) 0.002(9) 0.044(11)
 C6 0.071(12) 0.028(8) 0.043(9) 0.016(7) 0.018(9) 0.024(8)
 C7 0.068(13) 0.035(9) 0.090(14) 0.024(9) 0.035(11) 0.033(10)
 C8 0.037(9) 0.042(9) 0.060(11) 0.005(8) 0.013(8) 0.015(8)
 C9 0.034(9) 0.035(9) 0.063(11) -0.005(8) 0.014(8) 0.014(7)
 C10 0.047(11) 0.036(9) 0.059(11) 0.002(8) -0.002(8) 0.009(8)
 C11 0.079(9) 0.053(8) 0.074(9) 0.021(7) -0.010(7) 0.036(7)
 C12 0.104(18) 0.040(10) 0.066(12) -0.017(9) -0.016(12) 0.044(12)
 C13 0.089(18) 0.042(12) 0.103(18) 0.017(12) 0.026(14) 0.020(12)
 C14 0.11(2) 0.040(10) 0.070(13) 0.035(10) 0.039(13) 0.041(12)
 C15 0.087(10) 0.059(9) 0.058(8) 0.015(7) 0.001(7) 0.022(7)
 Bi7 0.0558(4) 0.0624(4) 0.0458(4) 0.0066(3) 0.0095(3) 0.0309(4)
 Bi8 0.0531(4) 0.0453(4) 0.0532(4) 0.0022(3) 0.0109(3) 0.0250(3)
 Bi9 0.0592(5) 0.0842(6) 0.0551(4) 0.0229(4) 0.0249(4) 0.0456(4)
 Bi10 0.0402(4) 0.0385(3) 0.0557(4) 0.0130(3) 0.0168(3) 0.0174(3)
 Bi11 0.0373(3) 0.0351(3) 0.0465(3) 0.0064(3) 0.0108(3) 0.0125(3)
 Bi12 0.0397(4) 0.0408(4) 0.0665(4) 0.0183(3) 0.0156(3) 0.0152(3)
 Ru4 0.0383(7) 0.0374(7) 0.0484(7) 0.0044(6) 0.0080(6) 0.0144(6)
 Ru5 0.0426(8) 0.0477(8) 0.0550(8) 0.0143(7) 0.0155(6) 0.0230(7)
 Ru6 0.0446(8) 0.0672(10) 0.0620(9) 0.0318(8) 0.0241(7) 0.0291(8)
 C16 0.042(10) 0.051(11) 0.060(11) 0.004(9) 0.032(9) 0.006(8)
 C17 0.041(10) 0.042(9) 0.064(11) 0.025(8) 0.028(8) 0.023(8)
 C18 0.052(11) 0.038(9) 0.063(11) -0.018(8) -0.003(9) 0.011(9)
 C19 0.041(10) 0.037(9) 0.058(11) -0.009(8) 0.000(8) 0.007(8)
 C20 0.040(10) 0.049(10) 0.084(13) 0.035(10) 0.018(9) 0.030(9)
 C21 0.042(10) 0.061(12) 0.053(10) 0.002(9) 0.007(8) 0.025(9)
 C22 0.040(9) 0.041(9) 0.044(9) 0.013(7) 0.005(7) 0.017(8)
 C23 0.072(13) 0.098(16) 0.052(10) 0.012(10) 0.024(10) 0.072(13)
 C24 0.061(9) 0.077(9) 0.080(9) 0.028(8) 0.015(7) 0.029(7)
 C25 0.037(11) 0.068(14) 0.12(2) 0.034(14) -0.003(11) 0.021(10)
 C26 0.064(9) 0.078(9) 0.090(10) 0.041(8) 0.010(7) 0.032(7)
 C27 0.100(11) 0.076(10) 0.068(9) 0.034(8) 0.006(8) 0.024(8)
 C28 0.062(9) 0.078(10) 0.076(9) 0.033(8) 0.009(7) 0.021(7)
 C29 0.057(16) 0.092(19) 0.14(3) 0.036(18) 0.006(15) 0.031(14)
 C30 0.076(10) 0.065(9) 0.080(9) 0.034(7) 0.017(8) 0.028(7)
 K1 0.042(2) 0.0330(17) 0.050(2) 0.0064(15) 0.0125(16) 0.0146(15)
 O1 0.048(7) 0.027(5) 0.053(7) 0.013(5) 0.016(5) 0.016(5)
 O2 0.047(7) 0.043(7) 0.057(7) 0.002(5) 0.013(6) 0.021(6)
 O3 0.057(8) 0.039(6) 0.062(7) 0.026(6) 0.023(6) 0.030(6)
 O4 0.055(8) 0.038(6) 0.049(7) 0.007(5) 0.011(6) 0.019(6)
 O5 0.032(6) 0.046(7) 0.050(7) 0.000(5) 0.003(5) 0.014(5)
 O6 0.053(7) 0.030(6) 0.052(7) 0.006(5) 0.026(6) 0.003(5)
 N1 0.047(8) 0.029(7) 0.050(8) 0.012(6) 0.026(6) 0.021(6)
 N2 0.025(7) 0.050(9) 0.064(9) 0.010(7) 0.006(6) 0.015(6)
 C31 0.045(10) 0.045(10) 0.061(11) -0.007(8) 0.016(8) 0.020(8)
 C32 0.047(11) 0.055(11) 0.050(10) 0.003(9) 0.008(8) 0.026(9)
 C33 0.063(12) 0.030(8) 0.074(12) 0.025(8) 0.032(10) 0.032(9)
 C34 0.041(9) 0.041(9) 0.043(9) 0.009(7) 0.012(7) 0.011(8)
 C35 0.037(10) 0.051(10) 0.057(11) -0.002(9) 0.006(8) 0.017(8)
 C36 0.043(10) 0.056(11) 0.041(9) 0.005(8) 0.023(8) 0.022(8)
 C37 0.053(10) 0.034(8) 0.046(9) 0.009(7) 0.027(8) 0.016(8)
 C38 0.046(10) 0.026(8) 0.055(10) 0.014(7) 0.012(8) 0.015(7)
 C39 0.052(11) 0.017(7) 0.076(12) 0.022(7) 0.017(9) 0.013(7)
 C40 0.029(8) 0.042(9) 0.059(10) 0.007(8) 0.019(7) 0.011(7)
 C41 0.052(10) 0.029(8) 0.053(10) 0.014(7) 0.005(8) 0.020(8)
 C42 0.040(10) 0.037(9) 0.054(10) 0.002(8) 0.009(8) 0.010(8)
 C43 0.049(11) 0.033(9) 0.065(11) -0.007(8) 0.017(9) 0.016(8)
 C44 0.043(10) 0.028(8) 0.062(11) 0.001(8) 0.010(8) 0.001(7)
 C45 0.049(11) 0.028(8) 0.058(10) 0.001(7) -0.001(8) 0.010(8)
 C46 0.045(10) 0.026(8) 0.043(9) 0.002(7) -0.006(7) 0.002(7)
 C47 0.044(10) 0.052(10) 0.051(10) 0.021(8) 0.015(8) 0.021(9)
 C48 0.052(11) 0.064(12) 0.051(10) 0.021(9) 0.025(9) 0.020(10)
 K2 0.062(3) 0.040(2) 0.052(2) 0.0088(17) 0.0158(19) 0.0186(19)
 C67 0.052(12) 0.036(10) 0.098(16) 0.010(10) 0.014(11) 0.025(9)
 C68 0.034(10) 0.057(11) 0.064(12) 0.007(9) 0.018(8) 0.007(9)
 C69 0.041(10) 0.068(12) 0.041(9) 0.001(8) 0.005(7) 0.029(9)
 C70 0.042(10) 0.037(9) 0.047(9) -0.002(7) -0.008(7) 0.010(8)
 C71 0.079(14) 0.023(8) 0.058(11) 0.007(7) 0.007(10) 0.027(9)
 C72 0.075(14) 0.043(10) 0.062(12) 0.004(9) 0.023(10) 0.028(10)
 C73 0.069(13) 0.061(12) 0.044(9) 0.006(9) 0.009(9) 0.034(11)
 O12_1 0.21(2) 0.098(12) 0.073(9) 0.042(9) 0.057(11) 0.117(15)
 O11_1 0.27(3) 0.096(11) 0.126(13) 0.076(10) 0.124(17) 0.095(16)
 O10_1 0.101(12) 0.062(9) 0.077(9) -0.006(7) -0.008(8) 0.034(9)
 O9_1 0.17(2) 0.162(19) 0.154(14) 0.073(13) 0.112(15) 0.116(17)
 O8_1 0.075(11) 0.070(9) 0.158(12) 0.002(9) 0.025(11) 0.032(8)
 O7_1 0.178(19) 0.079(12) 0.143(15) 0.001(11) 0.089(15) 0.038(13)
 N4_1 0.198(16) 0.053(9) 0.055(10) 0.017(8) 0.048(11) 0.053(10)
 N3_1 0.202(19) 0.125(14) 0.17(3) 0.092(17) 0.08(2) 0.096(15)
 C66_1 0.29(3) 0.059(9) 0.076(12) 0.042(11) 0.089(18) 0.095(14)
 C65_1 0.27(4) 0.088(18) 0.098(14) 0.044(15) 0.09(2) 0.11(2)
 C64_1 0.071(13) 0.035(9) 0.079(10) 0.024(8) 0.013(9) 0.015(9)
 C63_1 0.089(17) 0.106(13) 0.082(11) 0.047(10) 0.019(11) 0.064(14)
 C62_1 0.115(11) 0.106(9) 0.089(9) 0.032(7) 0.033(8) 0.030(8)
 C61_1 0.112(18) 0.108(12) 0.087(15) 0.041(9) 0.036(14) 0.041(11)
 C60_1 0.25(2) 0.054(13) 0.057(12) -0.001(11) 0.015(13) 0.079(17)
 C59_1 0.21(2) 0.063(15) 0.073(12) -0.003(10) -0.034(13) 0.059(18)
 C58_1 0.09(2) 0.17(3) 0.184(17) 0.03(2) 0.004(18) 0.07(2)
 C57_1 0.16(3) 0.23(4) 0.169(16) 0.055(19) 0.07(2) 0.15(3)
 C56_1 0.23(3) 0.099(18) 0.161(15) 0.086(14) 0.132(18) 0.13(2)
 C55_1 0.21(2) 0.21(3) 0.15(2) 0.11(2) 0.11(2) 0.14(2)
 C54_1 0.230(18) 0.058(10) 0.125(15) 0.057(9) 0.091(15) 0.091(12)
 C53_1 0.121(19) 0.076(11) 0.147(13) 0.038(11) 0.087(14) 0.043(11)
 C52_1 0.11(2) 0.068(11) 0.131(13) 0.035(10) 0.034(13) 0.012(12)
 C51_1 0.149(19) 0.039(10) 0.114(12) 0.030(9) 0.066(12) 0.057(12)
 C50_1 0.26(3) 0.081(16) 0.168(17) 0.071(16) 0.16(2) 0.120(18)
 C49_1 0.19(2) 0.127(15) 0.094(18) 0.062(16) 0.078(16) 0.110(15)

_geom_special_details
;
 All esds (except the esd in the dihedral angle between two l.s. planes)
 are estimated using the full covariance matrix.  The cell esds are taken
 into account individually in the estimation of esds in distances, angles
 and torsion angles; correlations between esds in cell parameters are only
 used when they are defined by crystal symmetry.  An approximate (isotropic)
 treatment of cell esds is used for estimating esds involving l.s. planes.
;
loop_
  _geom_bond_atom_site_label_1
  _geom_bond_atom_site_label_2
  _geom_bond_distance
  _geom_bond_site_symmetry_2
  _geom_bond_publ_flag
 Bi1 Bi2 3.1200(10) . ?
 Bi1 Bi3 3.1142(10) . ?
 Bi1 Bi4 3.3164(11) . ?
 Bi1 Ru1 2.7740(16) . ?
 Bi1 Ru3 2.7620(18) . ?
 Bi2 Bi3 3.1355(10) . ?
 Bi2 Bi5 3.3295(10) . ?
 Bi2 Ru1 2.7734(17) . ?
 Bi2 Ru2 2.7810(14) . ?
 Bi3 Bi6 3.2755(10) . ?
 Bi3 Ru2 2.7934(15) . ?
 Bi3 Ru3 2.7894(18) . ?
 Bi4 Bi5 3.1198(9) . ?
 Bi4 Bi6 3.0995(9) . ?
 Bi4 Ru1 2.8016(16) . ?
 Bi4 Ru3 2.7875(17) . ?
 Bi5 Bi6 3.1311(9) . ?
 Bi5 Ru1 2.8081(15) . ?
 Bi5 Ru2 2.7908(16) . ?
 Bi6 Ru2 2.8088(15) . ?
 Bi6 Ru3 2.8121(16) . ?
 Ru1 C1 2.227(18) . ?
 Ru1 C2 2.165(17) . ?
 Ru1 C3 2.151(16) . ?
 Ru1 C4 2.210(16) . ?
 Ru1 C5 2.223(16) . ?
 Ru2 C6 2.199(14) . ?
 Ru2 C7 2.156(19) . ?
 Ru2 C8 2.197(16) . ?
 Ru2 C9 2.227(15) . ?
 Ru2 C10 2.236(18) . ?
 Ru3 C11 2.205(17) . ?
 Ru3 C12 2.158(17) . ?
 Ru3 C13 2.20(2) . ?
 Ru3 C14 2.233(18) . ?
 Ru3 C15 2.20(2) . ?
 C1 H 0.9500 . ?
 C1 C2 1.42(2) . ?
 C1 C5 1.41(3) . ?
 C2 HA 0.9500 . ?
 C2 C3 1.40(2) . ?
 C3 HB 0.9500 . ?
 C3 C4 1.45(2) . ?
 C4 HC 0.9500 . ?
 C4 C5 1.37(2) . ?
 C5 HD 0.9500 . ?
 C6 HE 0.9500 . ?
 C6 C7 1.47(3) . ?
 C6 C8 1.42(2) . ?
 C7 HF 0.9500 . ?
 C7 C10 1.43(2) . ?
 C8 HG 0.9500 . ?
 C8 C9 1.39(2) . ?
 C9 HH 0.9500 . ?
 C9 C10 1.42(2) . ?
 C10 HI 0.9500 . ?
 C11 HJ 0.9500 . ?
 C11 C12 1.40(3) . ?
 C11 C15 1.47(3) . ?
 C12 HK 0.9500 . ?
 C12 C13 1.44(3) . ?
 C13 HL 0.9500 . ?
 C13 C14 1.43(3) . ?
 C14 HM 0.9500 . ?
 C14 C15 1.44(3) . ?
 C15 HN 0.9500 . ?
 Bi7 Bi8 3.1150(10) . ?
 Bi7 Bi9 3.1525(11) . ?
 Bi7 Bi10 3.3140(10) . ?
 Bi7 Ru4 2.7897(15) . ?
 Bi7 Ru6 2.7775(19) . ?
 Bi8 Bi9 3.1218(10) . ?
 Bi8 Bi11 3.2822(9) . ?
 Bi8 Ru4 2.8011(15) . ?
 Bi8 Ru5 2.8143(17) . ?
 Bi9 Bi12 3.2825(11) . ?
 Bi9 Ru5 2.7867(16) . ?
 Bi9 Ru6 2.7769(17) . ?
 Bi10 Bi11 3.1114(9) . ?
 Bi10 Bi12 3.1341(9) . ?
 Bi10 Ru4 2.8132(15) . ?
 Bi10 Ru6 2.7725(15) . ?
 Bi11 Bi12 3.1366(8) . ?
 Bi11 Ru4 2.7773(16) . ?
 Bi11 Ru5 2.7714(14) . ?
 Bi12 Ru5 2.7828(15) . ?
 Bi12 Ru6 2.7725(18) . ?
 Ru4 C16 2.187(15) . ?
 Ru4 C17 2.185(14) . ?
 Ru4 C18 2.215(18) . ?
 Ru4 C19 2.205(18) . ?
 Ru4 C20 2.200(16) . ?
 Ru5 C21 2.182(18) . ?
 Ru5 C22 2.204(15) . ?
 Ru5 C23 2.191(15) . ?
 Ru5 C24 2.20(2) . ?
 Ru5 C25 2.20(2) . ?
 Ru6 C26 2.20(2) . ?
 Ru6 C27 2.20(2) . ?
 Ru6 C28 2.15(2) . ?
 Ru6 C29 2.21(3) . ?
 Ru6 C30 2.20(2) . ?
 C16 HO 0.9500 . ?
 C16 C17 1.47(2) . ?
 C16 C20 1.36(2) . ?
 C17 HP 0.9500 . ?
 C17 C18 1.47(3) . ?
 C18 HQ 0.9500 . ?
 C18 C19 1.38(2) . ?
 C19 HR 0.9500 . ?
 C19 C20 1.44(3) . ?
 C20 HS 0.9500 . ?
 C21 HT 0.9500 . ?
 C21 C22 1.45(2) . ?
 C21 C25 1.44(3) . ?
 C22 HU 0.9500 . ?
 C22 C23 1.42(2) . ?
 C23 HV 0.9500 . ?
 C23 C24 1.41(3) . ?
 C24 HW 0.9500 . ?
 C24 C25 1.35(3) . ?
 C25 HX 0.9500 . ?
 C26 HY 0.9500 . ?
 C26 C27 1.50(3) . ?
 C26 C30 1.34(3) . ?
 C27 HZ 0.9500 . ?
 C27 C28 1.46(3) . ?
 C28 H1 0.9500 . ?
 C28 C29 1.32(3) . ?
 C29 H2 0.9500 . ?
 C29 C30 1.33(3) . ?
 C30 H3 0.9500 . ?
 K1 O1 2.823(10) . ?
 K1 O2 2.843(12) . ?
 K1 O3 2.886(11) . ?
 K1 O4 2.768(12) . ?
 K1 O5 2.820(12) . ?
 K1 O6 2.787(11) . ?
 K1 N1 3.039(13) . ?
 K1 N2 3.049(15) . ?
 O1 C46 1.407(18) . ?
 O1 C47 1.439(19) . ?
 O2 C44 1.416(19) . ?
 O2 C45 1.47(2) . ?
 O3 C34 1.447(18) . ?
 O3 C35 1.43(2) . ?
 O4 C32 1.40(2) . ?
 O4 C33 1.446(18) . ?
 O5 C40 1.444(17) . ?
 O5 C41 1.434(19) . ?
 O6 C38 1.428(19) . ?
 O6 C39 1.421(18) . ?
 N1 C36 1.525(19) . ?
 N1 C42 1.45(2) . ?
 N1 C48 1.47(2) . ?
 N2 C31 1.48(2) . ?
 N2 C37 1.472(19) . ?
 N2 C43 1.48(2) . ?
 C31 H4 0.9900 . ?
 C31 H5 0.9900 . ?
 C31 C32 1.50(2) . ?
 C32 H6 0.9900 . ?
 C32 H7 0.9900 . ?
 C33 H8 0.9900 . ?
 C33 H9 0.9900 . ?
 C33 C34 1.46(2) . ?
 C34 H10 0.9900 . ?
 C34 H11 0.9900 . ?
 C35 H12 0.9900 . ?
 C35 H13 0.9900 . ?
 C35 C36 1.47(2) . ?
 C36 H14 0.9900 . ?
 C36 H15 0.9900 . ?
 C37 H16 0.9900 . ?
 C37 H17 0.9900 . ?
 C37 C38 1.51(2) . ?
 C38 H18 0.9900 . ?
 C38 H19 0.9900 . ?
 C39 H20 0.9900 . ?
 C39 H21 0.9900 . ?
 C39 C40 1.49(2) . ?
 C40 H22 0.9900 . ?
 C40 H23 0.9900 . ?
 C41 H24 0.9900 . ?
 C41 H25 0.9900 . ?
 C41 C42 1.50(2) . ?
 C42 H26 0.9900 . ?
 C42 H27 0.9900 . ?
 C43 H28 0.9900 . ?
 C43 H29 0.9900 . ?
 C43 C44 1.56(2) . ?
 C44 H30 0.9900 . ?
 C44 H31 0.9900 . ?
 C45 H32 0.9900 . ?
 C45 H33 0.9900 . ?
 C45 C46 1.48(2) . ?
 C46 H34 0.9900 . ?
 C46 H35 0.9900 . ?
 C47 H36 0.9900 . ?
 C47 H37 0.9900 . ?
 C47 C48 1.51(3) . ?
 C48 H38 0.9900 . ?
 C48 H39 0.9900 . ?
 K2 O12_1 2.792(15) . ?
 K2 O11_1 2.766(16) . ?
 K2 O10_1 2.777(16) . ?
 K2 O9_1 2.786(19) . ?
 K2 O8_1 2.875(18) . ?
 K2 O7_1 2.82(2) . ?
 K2 N4_1 3.038(17) . ?
 K2 N3_1 3.14(3) . ?
 C67 H40 0.9500 . ?
 C67 C68 1.43(3) . ?
 C67 C72 1.34(2) . ?
 C68 H41 0.9500 . ?
 C68 C69 1.38(2) . ?
 C69 H42 0.9500 . ?
 C69 C70 1.43(2) . ?
 C70 C71 1.39(2) . ?
 C70 C73 1.48(3) . ?
 C71 H43 0.9500 . ?
 C71 C72 1.41(3) . ?
 C72 H44 0.9500 . ?
 C73 H45 0.9800 . ?
 C73 H46 0.9800 . ?
 C73 H47 0.9800 . ?
 O12_1 C65_1 1.438(16) . ?
 O12_1 C64_1 1.409(15) . ?
 O11_1 C63_1 1.357(17) . ?
 O11_1 C62_1 1.469(17) . ?
 O10_1 C59_1 1.420(17) . ?
 O10_1 C58_1 1.428(18) . ?
 O9_1 C57_1 1.432(18) . ?
 O9_1 C56_1 1.436(17) . ?
 O8_1 C53_1 1.436(17) . ?
 O8_1 C52_1 1.407(17) . ?
 O7_1 C51_1 1.412(17) . ?
 O7_1 C50_1 1.369(17) . ?
 N4_1 C66_1 1.432(16) . ?
 N4_1 C60_1 1.459(17) . ?
 N4_1 C54_1 1.444(18) . ?
 N3_1 C61_1 1.489(17) . ?
 N3_1 C55_1 1.447(18) . ?
 N3_1 C49_1 1.476(18) . ?
 C66_1 H66A_1 0.9900 . ?
 C66_1 H66B_1 0.9900 . ?
 C66_1 C65_1 1.516(18) . ?
 C65_1 H65A_1 0.9900 . ?
 C65_1 H65B_1 0.9900 . ?
 C64_1 H64A_1 0.9900 . ?
 C64_1 H64B_1 0.9900 . ?
 C64_1 C63_1 1.443(16) . ?
 C63_1 H63A_1 0.9900 . ?
 C63_1 H63B_1 0.9900 . ?
 C62_1 H62A_1 0.9900 . ?
 C62_1 H62B_1 0.9900 . ?
 C62_1 C61_1 1.500(18) . ?
 C61_1 H61A_1 0.9900 . ?
 C61_1 H61B_1 0.9900 . ?
 C60_1 H60A_1 0.9900 . ?
 C60_1 H60B_1 0.9900 . ?
 C60_1 C59_1 1.492(18) . ?
 C59_1 H59A_1 0.9900 . ?
 C59_1 H59B_1 0.9900 . ?
 C58_1 H58A_1 0.9900 . ?
 C58_1 H58B_1 0.9900 . ?
 C58_1 C57_1 1.469(19) . ?
 C57_1 H57A_1 0.9900 . ?
 C57_1 H57B_1 0.9900 . ?
 C56_1 H56A_1 0.9900 . ?
 C56_1 H56B_1 0.9900 . ?
 C56_1 C55_1 1.525(17) . ?
 C55_1 H55A_1 0.9900 . ?
 C55_1 H55B_1 0.9900 . ?
 C54_1 H54A_1 0.9900 . ?
 C54_1 H54B_1 0.9900 . ?
 C54_1 C53_1 1.485(17) . ?
 C53_1 H53A_1 0.9900 . ?
 C53_1 H53B_1 0.9900 . ?
 C52_1 H52A_1 0.9900 . ?
 C52_1 H52B_1 0.9900 . ?
 C52_1 C51_1 1.496(17) . ?
 C51_1 H51A_1 0.9900 . ?
 C51_1 H51B_1 0.9900 . ?
 C50_1 H50A_1 0.9900 . ?
 C50_1 H50B_1 0.9900 . ?
 C50_1 C49_1 1.458(17) . ?
 C49_1 H49A_1 0.9900 . ?
 C49_1 H49B_1 0.9900 . ?

loop_
  _geom_angle_atom_site_label_1
  _geom_angle_atom_site_label_2
  _geom_angle_atom_site_label_3
  _geom_angle
  _geom_angle_site_symmetry_1
  _geom_angle_site_symmetry_3
  _geom_angle_publ_flag
 Bi2 Bi1 Bi4 90.01(2) . . ?
 Bi3 Bi1 Bi2 60.39(2) . . ?
 Bi3 Bi1 Bi4 89.50(2) . . ?
 Ru1 Bi1 Bi2 55.77(4) . . ?
 Ru1 Bi1 Bi3 102.76(4) . . ?
 Ru1 Bi1 Bi4 53.89(3) . . ?
 Ru3 Bi1 Bi2 103.90(4) . . ?
 Ru3 Bi1 Bi3 56.29(4) . . ?
 Ru3 Bi1 Bi4 53.65(4) . . ?
 Ru3 Bi1 Ru1 103.39(5) . . ?
 Bi1 Bi2 Bi3 59.71(2) . . ?
 Bi1 Bi2 Bi5 89.99(2) . . ?
 Bi3 Bi2 Bi5 89.50(2) . . ?
 Ru1 Bi2 Bi1 55.78(4) . . ?
 Ru1 Bi2 Bi3 102.23(4) . . ?
 Ru1 Bi2 Bi5 53.86(3) . . ?
 Ru1 Bi2 Ru2 102.77(5) . . ?
 Ru2 Bi2 Bi1 102.82(4) . . ?
 Ru2 Bi2 Bi3 55.96(3) . . ?
 Ru2 Bi2 Bi5 53.44(3) . . ?
 Bi1 Bi3 Bi2 59.90(2) . . ?
 Bi1 Bi3 Bi6 90.25(3) . . ?
 Bi2 Bi3 Bi6 90.42(2) . . ?
 Ru2 Bi3 Bi1 102.68(4) . . ?
 Ru2 Bi3 Bi2 55.59(3) . . ?
 Ru2 Bi3 Bi6 54.44(3) . . ?
 Ru3 Bi3 Bi1 55.46(4) . . ?
 Ru3 Bi3 Bi2 102.85(4) . . ?
 Ru3 Bi3 Bi6 54.54(4) . . ?
 Ru3 Bi3 Ru2 104.05(5) . . ?
 Bi5 Bi4 Bi1 90.23(2) . . ?
 Bi6 Bi4 Bi1 89.75(2) . . ?
 Bi6 Bi4 Bi5 60.46(2) . . ?
 Ru1 Bi4 Bi1 53.12(3) . . ?
 Ru1 Bi4 Bi5 56.31(3) . . ?
 Ru1 Bi4 Bi6 102.82(4) . . ?
 Ru3 Bi4 Bi1 52.95(4) . . ?
 Ru3 Bi4 Bi5 103.92(4) . . ?
 Ru3 Bi4 Bi6 56.77(3) . . ?
 Ru3 Bi4 Ru1 102.02(5) . . ?
 Bi4 Bi5 Bi2 89.77(2) . . ?
 Bi4 Bi5 Bi6 59.45(2) . . ?
 Bi6 Bi5 Bi2 89.51(2) . . ?
 Ru1 Bi5 Bi2 52.90(4) . . ?
 Ru1 Bi5 Bi4 56.11(3) . . ?
 Ru1 Bi5 Bi6 101.88(4) . . ?
 Ru2 Bi5 Bi2 53.17(3) . . ?
 Ru2 Bi5 Bi4 102.63(4) . . ?
 Ru2 Bi5 Bi6 56.28(3) . . ?
 Ru2 Bi5 Ru1 101.64(5) . . ?
 Bi4 Bi6 Bi3 90.51(2) . . ?
 Bi4 Bi6 Bi5 60.09(2) . . ?
 Bi5 Bi6 Bi3 90.57(2) . . ?
 Ru2 Bi6 Bi3 54.00(3) . . ?
 Ru2 Bi6 Bi4 102.72(4) . . ?
 Ru2 Bi6 Bi5 55.73(3) . . ?
 Ru2 Bi6 Ru3 103.06(5) . . ?
 Ru3 Bi6 Bi3 53.89(4) . . ?
 Ru3 Bi6 Bi4 56.01(4) . . ?
 Ru3 Bi6 Bi5 103.04(4) . . ?
 Bi1 Ru1 Bi4 73.00(4) . . ?
 Bi1 Ru1 Bi5 109.64(5) . . ?
 Bi2 Ru1 Bi1 68.45(4) . . ?
 Bi2 Ru1 Bi4 109.53(5) . . ?
 Bi2 Ru1 Bi5 73.24(4) . . ?
 Bi4 Ru1 Bi5 67.58(4) . . ?
 C1 Ru1 Bi1 126.8(5) . . ?
 C1 Ru1 Bi2 94.3(5) . . ?
 C1 Ru1 Bi4 154.3(5) . . ?
 C1 Ru1 Bi5 112.5(5) . . ?
 C2 Ru1 Bi1 93.0(5) . . ?
 C2 Ru1 Bi2 97.5(6) . . ?
 C2 Ru1 Bi4 141.4(5) . . ?
 C2 Ru1 Bi5 149.2(4) . . ?
 C2 Ru1 C1 37.6(6) . . ?
 C2 Ru1 C4 63.4(8) . . ?
 C2 Ru1 C5 62.7(7) . . ?
 C3 Ru1 Bi1 90.9(5) . . ?
 C3 Ru1 Bi2 131.4(4) . . ?
 C3 Ru1 Bi4 105.1(4) . . ?
 C3 Ru1 Bi5 153.7(4) . . ?
 C3 Ru1 C1 62.8(6) . . ?
 C3 Ru1 C2 37.9(6) . . ?
 C3 Ru1 C4 38.8(6) . . ?
 C3 Ru1 C5 62.7(6) . . ?
 C4 Ru1 Bi1 123.9(5) . . ?
 C4 Ru1 Bi2 155.9(5) . . ?
 C4 Ru1 Bi4 94.3(5) . . ?
 C4 Ru1 Bi5 115.1(5) . . ?
 C4 Ru1 C1 61.7(7) . . ?
 C4 Ru1 C5 36.1(6) . . ?
 C5 Ru1 Bi1 152.9(5) . . ?
 C5 Ru1 Bi2 123.5(5) . . ?
 C5 Ru1 Bi4 117.8(6) . . ?
 C5 Ru1 Bi5 97.4(5) . . ?
 C5 Ru1 C1 37.0(7) . . ?
 Bi2 Ru2 Bi3 68.45(4) . . ?
 Bi2 Ru2 Bi5 73.39(4) . . ?
 Bi2 Ru2 Bi6 109.01(5) . . ?
 Bi3 Ru2 Bi6 71.56(4) . . ?
 Bi5 Ru2 Bi3 109.26(5) . . ?
 Bi5 Ru2 Bi6 68.00(4) . . ?
 C6 Ru2 Bi2 99.1(4) . . ?
 C6 Ru2 Bi3 144.4(5) . . ?
 C6 Ru2 Bi5 97.8(5) . . ?
 C6 Ru2 Bi6 142.2(5) . . ?
 C6 Ru2 C9 62.0(6) . . ?
 C6 Ru2 C10 64.1(6) . . ?
 C7 Ru2 Bi2 89.0(5) . . ?
 C7 Ru2 Bi3 105.3(5) . . ?
 C7 Ru2 Bi5 131.3(5) . . ?
 C7 Ru2 Bi6 158.0(5) . . ?
 C7 Ru2 C6 39.5(7) . . ?
 C7 Ru2 C8 64.2(7) . . ?
 C7 Ru2 C9 62.4(6) . . ?
 C7 Ru2 C10 38.0(6) . . ?
 C8 Ru2 Bi2 135.3(4) . . ?
 C8 Ru2 Bi3 149.9(5) . . ?
 C8 Ru2 Bi5 97.2(5) . . ?
 C8 Ru2 Bi6 107.2(4) . . ?
 C8 Ru2 C6 37.6(6) . . ?
 C8 Ru2 C9 36.7(6) . . ?
 C8 Ru2 C10 63.2(7) . . ?
 C9 Ru2 Bi2 151.2(4) . . ?
 C9 Ru2 Bi3 113.2(5) . . ?
 C9 Ru2 Bi5 127.8(5) . . ?
 C9 Ru2 Bi6 98.2(4) . . ?
 C9 Ru2 C10 37.1(6) . . ?
 C10 Ru2 Bi2 116.5(5) . . ?
 C10 Ru2 Bi3 90.9(5) . . ?
 C10 Ru2 Bi5 159.9(5) . . ?
 C10 Ru2 Bi6 120.2(5) . . ?
 Bi1 Ru3 Bi3 68.25(4) . . ?
 Bi1 Ru3 Bi4 73.40(4) . . ?
 Bi1 Ru3 Bi6 108.69(5) . . ?
 Bi3 Ru3 Bi6 71.57(4) . . ?
 Bi4 Ru3 Bi3 108.62(5) . . ?
 Bi4 Ru3 Bi6 67.22(4) . . ?
 C11 Ru3 Bi1 93.1(6) . . ?
 C11 Ru3 Bi3 104.0(6) . . ?
 C11 Ru3 Bi4 136.2(6) . . ?
 C11 Ru3 Bi6 153.2(6) . . ?
 C11 Ru3 C14 63.7(8) . . ?
 C12 Ru3 Bi1 95.7(7) . . ?
 C12 Ru3 Bi3 139.4(6) . . ?
 C12 Ru3 Bi4 101.2(5) . . ?
 C12 Ru3 Bi6 147.5(7) . . ?
 C12 Ru3 C11 37.5(8) . . ?
 C12 Ru3 C13 38.5(8) . . ?
 C12 Ru3 C14 63.5(8) . . ?
 C12 Ru3 C15 64.0(8) . . ?
 C13 Ru3 Bi1 129.5(6) . . ?
 C13 Ru3 Bi3 156.4(7) . . ?
 C13 Ru3 Bi4 92.8(7) . . ?
 C13 Ru3 Bi6 109.7(7) . . ?
 C13 Ru3 C11 63.7(9) . . ?
 C13 Ru3 C14 37.7(8) . . ?
 C13 Ru3 C15 63.8(9) . . ?
 C14 Ru3 Bi1 156.4(5) . . ?
 C14 Ru3 Bi3 119.5(6) . . ?
 C14 Ru3 Bi4 119.6(7) . . ?
 C14 Ru3 Bi6 94.8(5) . . ?
 C15 Ru3 Bi1 124.5(7) . . ?
 C15 Ru3 Bi3 93.8(6) . . ?
 C15 Ru3 Bi4 156.0(6) . . ?
 C15 Ru3 Bi6 114.3(6) . . ?
 C15 Ru3 C11 38.9(8) . . ?
 C15 Ru3 C14 37.9(8) . . ?
 Ru1 C1 H 125.2 . . ?
 C2 C1 Ru1 68.8(10) . . ?
 C2 C1 H 126.2 . . ?
 C5 C1 Ru1 71.4(10) . . ?
 C5 C1 H 126.2 . . ?
 C5 C1 C2 107.6(18) . . ?
 Ru1 C2 HA 121.6 . . ?
 C1 C2 Ru1 73.5(10) . . ?
 C1 C2 HA 126.0 . . ?
 C3 C2 Ru1 70.5(10) . . ?
 C3 C2 C1 107.9(19) . . ?
 C3 C2 HA 126.0 . . ?
 Ru1 C3 HB 121.2 . . ?
 C2 C3 Ru1 71.6(10) . . ?
 C2 C3 HB 126.3 . . ?
 C2 C3 C4 107.5(16) . . ?
 C4 C3 Ru1 72.8(9) . . ?
 C4 C3 HB 126.3 . . ?
 Ru1 C4 HC 124.4 . . ?
 C3 C4 Ru1 68.4(9) . . ?
 C3 C4 HC 126.3 . . ?
 C5 C4 Ru1 72.5(10) . . ?
 C5 C4 C3 107.4(16) . . ?
 C5 C4 HC 126.3 . . ?
 Ru1 C5 HD 123.3 . . ?
 C1 C5 Ru1 71.6(10) . . ?
 C1 C5 HD 125.2 . . ?
 C4 C5 Ru1 71.4(10) . . ?
 C4 C5 C1 109.5(17) . . ?
 C4 C5 HD 125.2 . . ?
 Ru2 C6 HE 124.9 . . ?
 C7 C6 Ru2 68.7(9) . . ?
 C7 C6 HE 126.9 . . ?
 C8 C6 Ru2 71.1(9) . . ?
 C8 C6 HE 126.9 . . ?
 C8 C6 C7 106.3(14) . . ?
 Ru2 C7 HF 120.1 . . ?
 C6 C7 Ru2 71.8(10) . . ?
 C6 C7 HF 125.8 . . ?
 C10 C7 Ru2 74.0(10) . . ?
 C10 C7 C6 108.3(16) . . ?
 C10 C7 HF 125.8 . . ?
 Ru2 C8 HG 121.8 . . ?
 C6 C8 Ru2 71.2(9) . . ?
 C6 C8 HG 125.9 . . ?
 C9 C8 Ru2 72.8(9) . . ?
 C9 C8 C6 108.3(16) . . ?
 C9 C8 HG 125.9 . . ?
 Ru2 C9 HH 124.9 . . ?
 C8 C9 Ru2 70.5(9) . . ?
 C8 C9 HH 124.4 . . ?
 C8 C9 C10 111.2(15) . . ?
 C10 C9 Ru2 71.8(9) . . ?
 C10 C9 HH 124.4 . . ?
 Ru2 C10 HI 125.3 . . ?
 C7 C10 Ru2 68.0(11) . . ?
 C7 C10 HI 127.1 . . ?
 C9 C10 Ru2 71.1(10) . . ?
 C9 C10 C7 105.7(17) . . ?
 C9 C10 HI 127.1 . . ?
 Ru3 C11 HJ 125.3 . . ?
 C12 C11 Ru3 69.5(10) . . ?
 C12 C11 HJ 126.4 . . ?
 C12 C11 C15 107(2) . . ?
 C15 C11 Ru3 70.4(10) . . ?
 C15 C11 HJ 126.4 . . ?
 Ru3 C12 HK 121.1 . . ?
 C11 C12 Ru3 73.0(10) . . ?
 C11 C12 HK 125.1 . . ?
 C11 C12 C13 110(2) . . ?
 C13 C12 Ru3 72.4(11) . . ?
 C13 C12 HK 125.1 . . ?
 Ru3 C13 HL 123.8 . . ?
 C12 C13 Ru3 69.2(12) . . ?
 C12 C13 HL 126.3 . . ?
 C14 C13 Ru3 72.4(12) . . ?
 C14 C13 C12 107(2) . . ?
 C14 C13 HL 126.3 . . ?
 Ru3 C14 HM 125.8 . . ?
 C13 C14 Ru3 69.9(11) . . ?
 C13 C14 HM 126.0 . . ?
 C13 C14 C15 108(2) . . ?
 C15 C14 Ru3 69.9(11) . . ?
 C15 C14 HM 126.0 . . ?
 Ru3 C15 HN 122.5 . . ?
 C11 C15 Ru3 70.7(11) . . ?
 C11 C15 HN 126.3 . . ?
 C14 C15 Ru3 72.2(11) . . ?
 C14 C15 C11 107(2) . . ?
 C14 C15 HN 126.3 . . ?
 Bi8 Bi7 Bi9 59.74(2) . . ?
 Bi8 Bi7 Bi10 90.21(2) . . ?
 Bi9 Bi7 Bi10 89.48(3) . . ?
 Ru4 Bi7 Bi8 56.31(3) . . ?
 Ru4 Bi7 Bi9 102.82(4) . . ?
 Ru4 Bi7 Bi10 54.07(3) . . ?
 Ru6 Bi7 Bi8 102.25(4) . . ?
 Ru6 Bi7 Bi9 55.41(4) . . ?
 Ru6 Bi7 Bi10 53.27(3) . . ?
 Ru6 Bi7 Ru4 102.75(5) . . ?
 Bi7 Bi8 Bi9 60.72(2) . . ?
 Bi7 Bi8 Bi11 89.72(2) . . ?
 Bi9 Bi8 Bi11 89.57(3) . . ?
 Ru4 Bi8 Bi7 55.97(3) . . ?
 Ru4 Bi8 Bi9 103.33(4) . . ?
 Ru4 Bi8 Bi11 53.62(3) . . ?
 Ru4 Bi8 Ru5 102.80(5) . . ?
 Ru5 Bi8 Bi7 103.09(4) . . ?
 Ru5 Bi8 Bi9 55.71(3) . . ?
 Ru5 Bi8 Bi11 53.41(3) . . ?
 Bi7 Bi9 Bi12 90.20(2) . . ?
 Bi8 Bi9 Bi7 59.53(2) . . ?
 Bi8 Bi9 Bi12 90.69(2) . . ?
 Ru5 Bi9 Bi7 102.80(4) . . ?
 Ru5 Bi9 Bi8 56.55(4) . . ?
 Ru5 Bi9 Bi12 53.83(3) . . ?
 Ru6 Bi9 Bi7 55.43(4) . . ?
 Ru6 Bi9 Bi8 102.09(4) . . ?
 Ru6 Bi9 Bi12 53.67(4) . . ?
 Ru6 Bi9 Ru5 102.59(5) . . ?
 Bi11 Bi10 Bi7 89.21(2) . . ?
 Bi11 Bi10 Bi12 60.29(2) . . ?
 Bi12 Bi10 Bi7 89.95(2) . . ?
 Ru4 Bi10 Bi7 53.41(3) . . ?
 Ru4 Bi10 Bi11 55.63(3) . . ?
 Ru4 Bi10 Bi12 103.10(4) . . ?
 Ru6 Bi10 Bi7 53.41(4) . . ?
 Ru6 Bi10 Bi11 101.98(4) . . ?
 Ru6 Bi10 Bi12 55.58(4) . . ?
 Ru6 Bi10 Ru4 102.27(5) . . ?
 Bi10 Bi11 Bi8 90.86(2) . . ?
 Bi10 Bi11 Bi12 60.21(2) . . ?
 Bi12 Bi11 Bi8 90.43(2) . . ?
 Ru4 Bi11 Bi8 54.29(3) . . ?
 Ru4 Bi11 Bi10 56.73(3) . . ?
 Ru4 Bi11 Bi12 103.89(4) . . ?
 Ru5 Bi11 Bi8 54.62(4) . . ?
 Ru5 Bi11 Bi10 103.65(4) . . ?
 Ru5 Bi11 Bi12 55.79(3) . . ?
 Ru5 Bi11 Ru4 104.55(5) . . ?
 Bi10 Bi12 Bi9 90.37(3) . . ?
 Bi10 Bi12 Bi11 59.50(2) . . ?
 Bi11 Bi12 Bi9 89.31(2) . . ?
 Ru5 Bi12 Bi9 53.94(4) . . ?
 Ru5 Bi12 Bi10 102.80(4) . . ?
 Ru5 Bi12 Bi11 55.44(3) . . ?
 Ru6 Bi12 Bi9 53.80(4) . . ?
 Ru6 Bi12 Bi10 55.58(3) . . ?
 Ru6 Bi12 Bi11 101.35(4) . . ?
 Ru6 Bi12 Ru5 102.81(5) . . ?
 Bi7 Ru4 Bi8 67.72(4) . . ?
 Bi7 Ru4 Bi10 72.52(4) . . ?
 Bi8 Ru4 Bi10 108.50(5) . . ?
 Bi11 Ru4 Bi7 108.36(5) . . ?
 Bi11 Ru4 Bi8 72.08(4) . . ?
 Bi11 Ru4 Bi10 67.63(4) . . ?
 C16 Ru4 Bi7 154.7(5) . . ?
 C16 Ru4 Bi8 133.0(5) . . ?
 C16 Ru4 Bi10 106.5(5) . . ?
 C16 Ru4 Bi11 93.8(5) . . ?
 C16 Ru4 C18 64.7(7) . . ?
 C16 Ru4 C19 62.3(7) . . ?
 C16 Ru4 C20 36.2(7) . . ?
 C17 Ru4 Bi7 140.2(5) . . ?
 C17 Ru4 Bi8 98.4(4) . . ?
 C17 Ru4 Bi10 145.2(5) . . ?
 C17 Ru4 Bi11 101.5(5) . . ?
 C17 Ru4 C16 39.4(6) . . ?
 C17 Ru4 C18 39.1(7) . . ?
 C17 Ru4 C19 62.7(7) . . ?
 C17 Ru4 C20 63.4(6) . . ?
 C18 Ru4 Bi7 103.2(5) . . ?
 C18 Ru4 Bi8 96.1(5) . . ?
 C18 Ru4 Bi10 150.3(5) . . ?
 C18 Ru4 Bi11 138.2(5) . . ?
 C19 Ru4 Bi7 94.4(5) . . ?
 C19 Ru4 Bi8 125.7(4) . . ?
 C19 Ru4 Bi10 114.0(5) . . ?
 C19 Ru4 Bi11 156.0(5) . . ?
 C19 Ru4 C18 36.3(6) . . ?
 C20 Ru4 Bi7 118.9(5) . . ?
 C20 Ru4 Bi8 159.0(5) . . ?
 C20 Ru4 Bi10 92.4(5) . . ?
 C20 Ru4 Bi11 119.7(6) . . ?
 C20 Ru4 C18 63.4(7) . . ?
 C20 Ru4 C19 38.2(7) . . ?
 Bi9 Ru5 Bi8 67.75(4) . . ?
 Bi11 Ru5 Bi8 71.97(4) . . ?
 Bi11 Ru5 Bi9 108.57(5) . . ?
 Bi11 Ru5 Bi12 68.77(4) . . ?
 Bi12 Ru5 Bi8 109.01(5) . . ?
 Bi12 Ru5 Bi9 72.23(4) . . ?
 C21 Ru5 Bi8 128.8(5) . . ?
 C21 Ru5 Bi9 157.0(5) . . ?
 C21 Ru5 Bi11 93.0(5) . . ?
 C21 Ru5 Bi12 110.1(5) . . ?
 C21 Ru5 C22 38.6(6) . . ?
 C21 Ru5 C23 63.5(7) . . ?
 C21 Ru5 C24 62.6(8) . . ?
 C21 Ru5 C25 38.4(7) . . ?
 C22 Ru5 Bi8 96.3(4) . . ?
 C22 Ru5 Bi9 136.7(4) . . ?
 C22 Ru5 Bi11 103.4(4) . . ?
 C22 Ru5 Bi12 148.6(4) . . ?
 C23 Ru5 Bi8 96.5(6) . . ?
 C23 Ru5 Bi9 101.9(5) . . ?
 C23 Ru5 Bi11 139.4(5) . . ?
 C23 Ru5 Bi12 148.3(6) . . ?
 C23 Ru5 C22 37.7(6) . . ?
 C23 Ru5 C24 37.5(8) . . ?
 C23 Ru5 C25 61.8(9) . . ?
 C24 Ru5 Bi8 128.2(7) . . ?
 C24 Ru5 Bi9 94.9(6) . . ?
 C24 Ru5 Bi11 154.5(7) . . ?
 C24 Ru5 Bi12 111.0(6) . . ?
 C24 Ru5 C22 62.7(7) . . ?
 C25 Ru5 Bi8 157.5(6) . . ?
 C25 Ru5 Bi9 120.0(6) . . ?
 C25 Ru5 Bi11 119.8(7) . . ?
 C25 Ru5 Bi12 93.4(6) . . ?
 C25 Ru5 C22 63.2(7) . . ?
 C25 Ru5 C24 35.7(8) . . ?
 Bi9 Ru6 Bi7 69.16(4) . . ?
 Bi10 Ru6 Bi7 73.33(4) . . ?
 Bi10 Ru6 Bi9 110.26(5) . . ?
 Bi12 Ru6 Bi7 110.47(5) . . ?
 Bi12 Ru6 Bi9 72.53(4) . . ?
 Bi12 Ru6 Bi10 68.83(4) . . ?
 C26 Ru6 Bi7 101.4(7) . . ?
 C26 Ru6 Bi9 142.0(7) . . ?
 C26 Ru6 Bi10 101.2(6) . . ?
 C26 Ru6 Bi12 141.2(7) . . ?
 C26 Ru6 C29 60.3(9) . . ?
 C27 Ru6 Bi7 97.2(7) . . ?
 C27 Ru6 Bi9 103.0(7) . . ?
 C27 Ru6 Bi10 138.6(7) . . ?
 C27 Ru6 Bi12 147.3(7) . . ?
 C27 Ru6 C26 40.0(8) . . ?
 C27 Ru6 C29 62.3(11) . . ?
 C27 Ru6 C30 62.5(10) . . ?
 C28 Ru6 Bi7 129.7(7) . . ?
 C28 Ru6 Bi9 93.5(7) . . ?
 C28 Ru6 Bi10 152.8(7) . . ?
 C28 Ru6 Bi12 108.1(6) . . ?
 C28 Ru6 C26 63.5(9) . . ?
 C28 Ru6 C27 39.2(8) . . ?
 C28 Ru6 C29 35.3(9) . . ?
 C28 Ru6 C30 60.0(9) . . ?
 C29 Ru6 Bi7 158.9(8) . . ?
 C29 Ru6 Bi9 117.9(7) . . ?
 C29 Ru6 Bi10 118.1(8) . . ?
 C29 Ru6 Bi12 90.5(8) . . ?
 C30 Ru6 Bi7 133.0(7) . . ?
 C30 Ru6 Bi9 152.3(6) . . ?
 C30 Ru6 Bi10 94.2(6) . . ?
 C30 Ru6 Bi12 106.2(7) . . ?
 C30 Ru6 C26 35.4(8) . . ?
 C30 Ru6 C29 35.1(8) . . ?
 Ru4 C16 HO 123.3 . . ?
 C17 C16 Ru4 70.2(8) . . ?
 C17 C16 HO 125.7 . . ?
 C20 C16 Ru4 72.4(10) . . ?
 C20 C16 HO 125.7 . . ?
 C20 C16 C17 108.6(17) . . ?
 Ru4 C17 HP 122.9 . . ?
 C16 C17 Ru4 70.4(8) . . ?
 C16 C17 HP 127.0 . . ?
 C18 C17 Ru4 71.5(9) . . ?
 C18 C17 C16 106.0(15) . . ?
 C18 C17 HP 127.0 . . ?
 Ru4 C18 HQ 124.0 . . ?
 C17 C18 Ru4 69.4(9) . . ?
 C17 C18 HQ 126.8 . . ?
 C19 C18 Ru4 71.5(10) . . ?
 C19 C18 C17 106.5(15) . . ?
 C19 C18 HQ 126.8 . . ?
 Ru4 C19 HR 124.0 . . ?
 C18 C19 Ru4 72.2(11) . . ?
 C18 C19 HR 124.6 . . ?
 C18 C19 C20 110.7(16) . . ?
 C20 C19 Ru4 70.7(10) . . ?
 C20 C19 HR 124.6 . . ?
 Ru4 C20 HS 123.3 . . ?
 C16 C20 Ru4 71.4(9) . . ?
 C16 C20 C19 108.1(16) . . ?
 C16 C20 HS 125.9 . . ?
 C19 C20 Ru4 71.1(10) . . ?
 C19 C20 HS 125.9 . . ?
 Ru5 C21 HT 121.9 . . ?
 C22 C21 Ru5 71.5(9) . . ?
 C22 C21 HT 127.0 . . ?
 C25 C21 Ru5 71.4(11) . . ?
 C25 C21 HT 127.0 . . ?
 C25 C21 C22 106.0(17) . . ?
 Ru5 C22 HU 124.4 . . ?
 C21 C22 Ru5 69.9(9) . . ?
 C21 C22 HU 126.7 . . ?
 C23 C22 Ru5 70.7(9) . . ?
 C23 C22 C21 106.7(16) . . ?
 C23 C22 HU 126.7 . . ?
 Ru5 C23 HV 122.5 . . ?
 C22 C23 Ru5 71.6(9) . . ?
 C22 C23 HV 125.9 . . ?
 C24 C23 Ru5 71.5(12) . . ?
 C24 C23 C22 108.1(19) . . ?
 C24 C23 HV 125.9 . . ?
 Ru5 C24 HW 123.4 . . ?
 C23 C24 Ru5 71.0(11) . . ?
 C23 C24 HW 125.2 . . ?
 C25 C24 Ru5 72.0(13) . . ?
 C25 C24 C23 110(2) . . ?
 C25 C24 HW 125.2 . . ?
 Ru5 C25 HX 123.8 . . ?
 C21 C25 Ru5 70.3(11) . . ?
 C21 C25 HX 125.3 . . ?
 C24 C25 Ru5 72.3(14) . . ?
 C24 C25 C21 109(2) . . ?
 C24 C25 HX 125.3 . . ?
 Ru6 C26 HY 123.0 . . ?
 C27 C26 Ru6 69.8(11) . . ?
 C27 C26 HY 126.7 . . ?
 C30 C26 Ru6 72.2(13) . . ?
 C30 C26 HY 126.7 . . ?
 C30 C26 C27 107(2) . . ?
 Ru6 C27 HZ 123.5 . . ?
 C26 C27 Ru6 70.2(12) . . ?
 C26 C27 HZ 129.4 . . ?
 C28 C27 Ru6 68.8(12) . . ?
 C28 C27 C26 101(2) . . ?
 C28 C27 HZ 129.4 . . ?
 Ru6 C28 H1 119.8 . . ?
 C27 C28 Ru6 71.9(12) . . ?
 C27 C28 H1 125.1 . . ?
 C29 C28 Ru6 74.8(15) . . ?
 C29 C28 C27 110(2) . . ?
 C29 C28 H1 125.1 . . ?
 Ru6 C29 H2 124.9 . . ?
 C28 C29 Ru6 69.9(15) . . ?
 C28 C29 H2 125.0 . . ?
 C28 C29 C30 110(3) . . ?
 C30 C29 Ru6 71.8(14) . . ?
 C30 C29 H2 125.0 . . ?
 Ru6 C30 H3 122.1 . . ?
 C26 C30 Ru6 72.5(13) . . ?
 C26 C30 H3 123.8 . . ?
 C29 C30 Ru6 73.1(15) . . ?
 C29 C30 C26 112(3) . . ?
 C29 C30 H3 123.8 . . ?
 O1 K1 O2 59.7(3) . . ?
 O1 K1 O3 100.3(3) . . ?
 O1 K1 N1 60.1(3) . . ?
 O1 K1 N2 119.6(4) . . ?
 O2 K1 O3 126.7(3) . . ?
 O2 K1 N1 119.5(3) . . ?
 O2 K1 N2 60.1(3) . . ?
 O3 K1 N1 60.3(4) . . ?
 O3 K1 N2 119.0(4) . . ?
 O4 K1 O1 136.5(4) . . ?
 O4 K1 O2 99.2(4) . . ?
 O4 K1 O3 60.0(3) . . ?
 O4 K1 O5 115.9(3) . . ?
 O4 K1 O6 91.3(4) . . ?
 O4 K1 N1 120.1(3) . . ?
 O4 K1 N2 59.2(3) . . ?
 O5 K1 O1 101.1(3) . . ?
 O5 K1 O2 139.6(4) . . ?
 O5 K1 O3 89.6(3) . . ?
 O5 K1 N1 59.6(3) . . ?
 O5 K1 N2 121.4(3) . . ?
 O6 K1 O1 127.8(4) . . ?
 O6 K1 O2 100.5(3) . . ?
 O6 K1 O3 126.1(3) . . ?
 O6 K1 O5 61.4(3) . . ?
 O6 K1 N1 120.5(4) . . ?
 O6 K1 N2 60.5(3) . . ?
 N1 K1 N2 178.9(4) . . ?
 C46 O1 K1 117.7(9) . . ?
 C46 O1 C47 111.8(12) . . ?
 C47 O1 K1 115.4(8) . . ?
 C44 O2 K1 117.5(9) . . ?
 C44 O2 C45 110.3(12) . . ?
 C45 O2 K1 114.0(9) . . ?
 C34 O3 K1 108.2(9) . . ?
 C35 O3 K1 114.6(10) . . ?
 C35 O3 C34 111.5(12) . . ?
 C32 O4 K1 119.5(10) . . ?
 C32 O4 C33 112.6(14) . . ?
 C33 O4 K1 119.5(10) . . ?
 C40 O5 K1 113.1(9) . . ?
 C41 O5 K1 114.0(9) . . ?
 C41 O5 C40 109.2(12) . . ?
 C38 O6 K1 119.5(9) . . ?
 C39 O6 K1 113.7(9) . . ?
 C39 O6 C38 112.6(11) . . ?
 C36 N1 K1 107.4(9) . . ?
 C42 N1 K1 109.8(9) . . ?
 C42 N1 C36 110.9(12) . . ?
 C42 N1 C48 107.8(14) . . ?
 C48 N1 K1 110.9(10) . . ?
 C48 N1 C36 110.1(12) . . ?
 C31 N2 K1 110.3(9) . . ?
 C31 N2 C43 108.7(14) . . ?
 C37 N2 K1 106.5(10) . . ?
 C37 N2 C31 112.4(13) . . ?
 C37 N2 C43 109.1(12) . . ?
 C43 N2 K1 109.9(10) . . ?
 N2 C31 H4 108.9 . . ?
 N2 C31 H5 108.9 . . ?
 N2 C31 C32 113.2(14) . . ?
 H4 C31 H5 107.7 . . ?
 C32 C31 H4 108.9 . . ?
 C32 C31 H5 108.9 . . ?
 O4 C32 C31 109.7(15) . . ?
 O4 C32 H6 109.7 . . ?
 O4 C32 H7 109.7 . . ?
 C31 C32 H6 109.7 . . ?
 C31 C32 H7 109.7 . . ?
 H6 C32 H7 108.2 . . ?
 O4 C33 H8 109.7 . . ?
 O4 C33 H9 109.7 . . ?
 O4 C33 C34 109.8(15) . . ?
 H8 C33 H9 108.2 . . ?
 C34 C33 H8 109.7 . . ?
 C34 C33 H9 109.7 . . ?
 O3 C34 C33 110.6(13) . . ?
 O3 C34 H10 109.5 . . ?
 O3 C34 H11 109.5 . . ?
 C33 C34 H10 109.5 . . ?
 C33 C34 H11 109.5 . . ?
 H10 C34 H11 108.1 . . ?
 O3 C35 H12 110.1 . . ?
 O3 C35 H13 110.1 . . ?
 O3 C35 C36 108.1(14) . . ?
 H12 C35 H13 108.4 . . ?
 C36 C35 H12 110.1 . . ?
 C36 C35 H13 110.1 . . ?
 N1 C36 H14 109.2 . . ?
 N1 C36 H15 109.2 . . ?
 C35 C36 N1 112.1(12) . . ?
 C35 C36 H14 109.2 . . ?
 C35 C36 H15 109.2 . . ?
 H14 C36 H15 107.9 . . ?
 N2 C37 H16 108.9 . . ?
 N2 C37 H17 108.9 . . ?
 N2 C37 C38 113.4(13) . . ?
 H16 C37 H17 107.7 . . ?
 C38 C37 H16 108.9 . . ?
 C38 C37 H17 108.9 . . ?
 O6 C38 C37 109.0(12) . . ?
 O6 C38 H18 109.9 . . ?
 O6 C38 H19 109.9 . . ?
 C37 C38 H18 109.9 . . ?
 C37 C38 H19 109.9 . . ?
 H18 C38 H19 108.3 . . ?
 O6 C39 H20 109.7 . . ?
 O6 C39 H21 109.7 . . ?
 O6 C39 C40 109.8(12) . . ?
 H20 C39 H21 108.2 . . ?
 C40 C39 H20 109.7 . . ?
 C40 C39 H21 109.7 . . ?
 O5 C40 C39 110.0(14) . . ?
 O5 C40 H22 109.7 . . ?
 O5 C40 H23 109.7 . . ?
 C39 C40 H22 109.7 . . ?
 C39 C40 H23 109.7 . . ?
 H22 C40 H23 108.2 . . ?
 O5 C41 H24 110.4 . . ?
 O5 C41 H25 110.4 . . ?
 O5 C41 C42 106.8(13) . . ?
 H24 C41 H25 108.6 . . ?
 C42 C41 H24 110.4 . . ?
 C42 C41 H25 110.4 . . ?
 N1 C42 C41 115.5(14) . . ?
 N1 C42 H26 108.4 . . ?
 N1 C42 H27 108.4 . . ?
 C41 C42 H26 108.4 . . ?
 C41 C42 H27 108.4 . . ?
 H26 C42 H27 107.5 . . ?
 N2 C43 H28 109.1 . . ?
 N2 C43 H29 109.1 . . ?
 N2 C43 C44 112.5(14) . . ?
 H28 C43 H29 107.8 . . ?
 C44 C43 H28 109.1 . . ?
 C44 C43 H29 109.1 . . ?
 O2 C44 C43 108.2(14) . . ?
 O2 C44 H30 110.1 . . ?
 O2 C44 H31 110.1 . . ?
 C43 C44 H30 110.1 . . ?
 C43 C44 H31 110.1 . . ?
 H30 C44 H31 108.4 . . ?
 O2 C45 H32 109.8 . . ?
 O2 C45 H33 109.8 . . ?
 O2 C45 C46 109.5(13) . . ?
 H32 C45 H33 108.2 . . ?
 C46 C45 H32 109.8 . . ?
 C46 C45 H33 109.8 . . ?
 O1 C46 C45 110.3(13) . . ?
 O1 C46 H34 109.6 . . ?
 O1 C46 H35 109.6 . . ?
 C45 C46 H34 109.6 . . ?
 C45 C46 H35 109.6 . . ?
 H34 C46 H35 108.1 . . ?
 O1 C47 H36 109.6 . . ?
 O1 C47 H37 109.6 . . ?
 O1 C47 C48 110.3(13) . . ?
 H36 C47 H37 108.1 . . ?
 C48 C47 H36 109.6 . . ?
 C48 C47 H37 109.6 . . ?
 N1 C48 C47 111.7(15) . . ?
 N1 C48 H38 109.3 . . ?
 N1 C48 H39 109.3 . . ?
 C47 C48 H38 109.3 . . ?
 C47 C48 H39 109.3 . . ?
 H38 C48 H39 107.9 . . ?
 O12_1 K2 O8_1 92.7(5) . . ?
 O12_1 K2 O7_1 125.9(6) . . ?
 O12_1 K2 N4_1 60.3(4) . . ?
 O12_1 K2 N3_1 119.7(4) . . ?
 O11_1 K2 O12_1 59.6(4) . . ?
 O11_1 K2 O10_1 138.7(7) . . ?
 O11_1 K2 O9_1 98.3(6) . . ?
 O11_1 K2 O8_1 121.9(7) . . ?
 O11_1 K2 O7_1 96.9(7) . . ?
 O11_1 K2 N4_1 119.9(4) . . ?
 O11_1 K2 N3_1 60.1(5) . . ?
 O10_1 K2 O12_1 101.9(5) . . ?
 O10_1 K2 O9_1 61.7(5) . . ?
 O10_1 K2 O8_1 93.4(5) . . ?
 O10_1 K2 O7_1 121.7(6) . . ?
 O10_1 K2 N4_1 58.7(5) . . ?
 O10_1 K2 N3_1 123.0(5) . . ?
 O9_1 K2 O12_1 127.0(7) . . ?
 O9_1 K2 O8_1 135.1(6) . . ?
 O9_1 K2 O7_1 102.6(6) . . ?
 O9_1 K2 N4_1 119.7(6) . . ?
 O9_1 K2 N3_1 62.3(6) . . ?
 O8_1 K2 N4_1 58.5(5) . . ?
 O8_1 K2 N3_1 119.4(6) . . ?
 O7_1 K2 O8_1 57.2(5) . . ?
 O7_1 K2 N4_1 115.6(5) . . ?
 O7_1 K2 N3_1 62.4(5) . . ?
 N4_1 K2 N3_1 177.8(6) . . ?
 C68 C67 H40 119.5 . . ?
 C72 C67 H40 119.5 . . ?
 C72 C67 C68 121.0(19) . . ?
 C67 C68 H41 120.2 . . ?
 C69 C68 C67 119.6(16) . . ?
 C69 C68 H41 120.2 . . ?
 C68 C69 H42 120.2 . . ?
 C68 C69 C70 119.6(16) . . ?
 C70 C69 H42 120.2 . . ?
 C69 C70 C73 118.1(15) . . ?
 C71 C70 C69 118.6(16) . . ?
 C71 C70 C73 123.1(16) . . ?
 C70 C71 H43 119.4 . . ?
 C70 C71 C72 121.2(16) . . ?
 C72 C71 H43 119.4 . . ?
 C67 C72 C71 120(2) . . ?
 C67 C72 H44 120.0 . . ?
 C71 C72 H44 120.0 . . ?
 C70 C73 H45 109.5 . . ?
 C70 C73 H46 109.5 . . ?
 C70 C73 H47 109.5 . . ?
 H45 C73 H46 109.5 . . ?
 H45 C73 H47 109.5 . . ?
 H46 C73 H47 109.5 . . ?
 C65_1 O12_1 K2 119.8(12) . . ?
 C64_1 O12_1 K2 114.9(11) . . ?
 C64_1 O12_1 C65_1 113.0(14) . . ?
 C63_1 O11_1 K2 118.9(12) . . ?
 C63_1 O11_1 C62_1 116.3(15) . . ?
 C62_1 O11_1 K2 116.3(14) . . ?
 C59_1 O10_1 K2 117.7(12) . . ?
 C59_1 O10_1 C58_1 108.6(19) . . ?
 C58_1 O10_1 K2 113.1(14) . . ?
 C57_1 O9_1 K2 111.1(15) . . ?
 C57_1 O9_1 C56_1 109.5(19) . . ?
 C56_1 O9_1 K2 115.0(15) . . ?
 C53_1 O8_1 K2 115.1(13) . . ?
 C52_1 O8_1 K2 117.9(14) . . ?
 C52_1 O8_1 C53_1 105.8(16) . . ?
 C51_1 O7_1 K2 117.8(13) . . ?
 C50_1 O7_1 K2 111.6(15) . . ?
 C50_1 O7_1 C51_1 117(2) . . ?
 C66_1 N4_1 K2 108.0(11) . . ?
 C66_1 N4_1 C60_1 113.3(18) . . ?
 C66_1 N4_1 C54_1 106.6(18) . . ?
 C60_1 N4_1 K2 108.8(11) . . ?
 C54_1 N4_1 K2 113.2(13) . . ?
 C54_1 N4_1 C60_1 107.1(17) . . ?
 C61_1 N3_1 K2 104.6(15) . . ?
 C55_1 N3_1 K2 100.5(18) . . ?
 C55_1 N3_1 C61_1 116(2) . . ?
 C55_1 N3_1 C49_1 128(3) . . ?
 C49_1 N3_1 K2 102.3(14) . . ?
 C49_1 N3_1 C61_1 101.7(19) . . ?
 N4_1 C66_1 H66A_1 108.1 . . ?
 N4_1 C66_1 H66B_1 108.1 . . ?
 N4_1 C66_1 C65_1 116.9(19) . . ?
 H66A_1 C66_1 H66B_1 107.3 . . ?
 C65_1 C66_1 H66A_1 108.1 . . ?
 C65_1 C66_1 H66B_1 108.1 . . ?
 O12_1 C65_1 C66_1 107.6(16) . . ?
 O12_1 C65_1 H65A_1 110.2 . . ?
 O12_1 C65_1 H65B_1 110.2 . . ?
 C66_1 C65_1 H65A_1 110.2 . . ?
 C66_1 C65_1 H65B_1 110.2 . . ?
 H65A_1 C65_1 H65B_1 108.5 . . ?
 O12_1 C64_1 H64A_1 109.1 . . ?
 O12_1 C64_1 H64B_1 109.1 . . ?
 O12_1 C64_1 C63_1 112.4(14) . . ?
 H64A_1 C64_1 H64B_1 107.9 . . ?
 C63_1 C64_1 H64A_1 109.1 . . ?
 C63_1 C64_1 H64B_1 109.1 . . ?
 O11_1 C63_1 C64_1 113.2(16) . . ?
 O11_1 C63_1 H63A_1 108.9 . . ?
 O11_1 C63_1 H63B_1 108.9 . . ?
 C64_1 C63_1 H63A_1 108.9 . . ?
 C64_1 C63_1 H63B_1 108.9 . . ?
 H63A_1 C63_1 H63B_1 107.7 . . ?
 O11_1 C62_1 H62A_1 110.3 . . ?
 O11_1 C62_1 H62B_1 110.3 . . ?
 O11_1 C62_1 C61_1 107.2(17) . . ?
 H62A_1 C62_1 H62B_1 108.5 . . ?
 C61_1 C62_1 H62A_1 110.3 . . ?
 C61_1 C62_1 H62B_1 110.3 . . ?
 N3_1 C61_1 C62_1 109.4(19) . . ?
 N3_1 C61_1 H61A_1 109.8 . . ?
 N3_1 C61_1 H61B_1 109.8 . . ?
 C62_1 C61_1 H61A_1 109.8 . . ?
 C62_1 C61_1 H61B_1 109.8 . . ?
 H61A_1 C61_1 H61B_1 108.2 . . ?
 N4_1 C60_1 H60A_1 108.9 . . ?
 N4_1 C60_1 H60B_1 108.9 . . ?
 N4_1 C60_1 C59_1 113.4(17) . . ?
 H60A_1 C60_1 H60B_1 107.7 . . ?
 C59_1 C60_1 H60A_1 108.9 . . ?
 C59_1 C60_1 H60B_1 108.9 . . ?
 O10_1 C59_1 C60_1 104.5(17) . . ?
 O10_1 C59_1 H59A_1 110.8 . . ?
 O10_1 C59_1 H59B_1 110.8 . . ?
 C60_1 C59_1 H59A_1 110.8 . . ?
 C60_1 C59_1 H59B_1 110.8 . . ?
 H59A_1 C59_1 H59B_1 108.9 . . ?
 O10_1 C58_1 H58A_1 109.6 . . ?
 O10_1 C58_1 H58B_1 109.6 . . ?
 O10_1 C58_1 C57_1 110(2) . . ?
 H58A_1 C58_1 H58B_1 108.1 . . ?
 C57_1 C58_1 H58A_1 109.6 . . ?
 C57_1 C58_1 H58B_1 109.6 . . ?
 O9_1 C57_1 C58_1 108(2) . . ?
 O9_1 C57_1 H57A_1 110.1 . . ?
 O9_1 C57_1 H57B_1 110.1 . . ?
 C58_1 C57_1 H57A_1 110.1 . . ?
 C58_1 C57_1 H57B_1 110.1 . . ?
 H57A_1 C57_1 H57B_1 108.4 . . ?
 O9_1 C56_1 H56A_1 110.1 . . ?
 O9_1 C56_1 H56B_1 110.1 . . ?
 O9_1 C56_1 C55_1 107.8(19) . . ?
 H56A_1 C56_1 H56B_1 108.5 . . ?
 C55_1 C56_1 H56A_1 110.1 . . ?
 C55_1 C56_1 H56B_1 110.1 . . ?
 N3_1 C55_1 C56_1 117(2) . . ?
 N3_1 C55_1 H55A_1 108.0 . . ?
 N3_1 C55_1 H55B_1 108.0 . . ?
 C56_1 C55_1 H55A_1 108.0 . . ?
 C56_1 C55_1 H55B_1 108.0 . . ?
 H55A_1 C55_1 H55B_1 107.3 . . ?
 N4_1 C54_1 H54A_1 109.4 . . ?
 N4_1 C54_1 H54B_1 109.4 . . ?
 N4_1 C54_1 C53_1 111.1(17) . . ?
 H54A_1 C54_1 H54B_1 108.0 . . ?
 C53_1 C54_1 H54A_1 109.4 . . ?
 C53_1 C54_1 H54B_1 109.4 . . ?
 O8_1 C53_1 C54_1 110.7(17) . . ?
 O8_1 C53_1 H53A_1 109.5 . . ?
 O8_1 C53_1 H53B_1 109.5 . . ?
 C54_1 C53_1 H53A_1 109.5 . . ?
 C54_1 C53_1 H53B_1 109.5 . . ?
 H53A_1 C53_1 H53B_1 108.1 . . ?
 O8_1 C52_1 H52A_1 111.3 . . ?
 O8_1 C52_1 H52B_1 111.3 . . ?
 O8_1 C52_1 C51_1 102.5(15) . . ?
 H52A_1 C52_1 H52B_1 109.2 . . ?
 C51_1 C52_1 H52A_1 111.3 . . ?
 C51_1 C52_1 H52B_1 111.3 . . ?
 O7_1 C51_1 C52_1 112.9(19) . . ?
 O7_1 C51_1 H51A_1 109.0 . . ?
 O7_1 C51_1 H51B_1 109.0 . . ?
 C52_1 C51_1 H51A_1 109.0 . . ?
 C52_1 C51_1 H51B_1 109.0 . . ?
 H51A_1 C51_1 H51B_1 107.8 . . ?
 O7_1 C50_1 H50A_1 108.2 . . ?
 O7_1 C50_1 H50B_1 108.2 . . ?
 O7_1 C50_1 C49_1 116(2) . . ?
 H50A_1 C50_1 H50B_1 107.4 . . ?
 C49_1 C50_1 H50A_1 108.2 . . ?
 C49_1 C50_1 H50B_1 108.2 . . ?
 N3_1 C49_1 H49A_1 107.4 . . ?
 N3_1 C49_1 H49B_1 107.4 . . ?
 C50_1 C49_1 N3_1 120(2) . . ?
 C50_1 C49_1 H49A_1 107.4 . . ?
 C50_1 C49_1 H49B_1 107.4 . . ?
 H49A_1 C49_1 H49B_1 106.9 . . ?

loop_
  _geom_torsion_atom_site_label_1
  _geom_torsion_atom_site_label_2
  _geom_torsion_atom_site_label_3
  _geom_torsion_atom_site_label_4
  _geom_torsion
  _geom_torsion_site_symmetry_1
  _geom_torsion_site_symmetry_2
  _geom_torsion_site_symmetry_3
  _geom_torsion_site_symmetry_4
  _geom_torsion_publ_flag
 Ru1 C1 C2 C3 62.6(12) . . . . ?
 Ru1 C1 C5 C4 -61.7(12) . . . . ?
 Ru1 C2 C3 C4 64.4(12) . . . . ?
 Ru1 C3 C4 C5 62.4(12) . . . . ?
 Ru1 C4 C5 C1 61.9(12) . . . . ?
 Ru2 C6 C7 C10 -65.5(12) . . . . ?
 Ru2 C6 C8 C9 63.8(12) . . . . ?
 Ru2 C7 C10 C9 -61.6(11) . . . . ?
 Ru2 C8 C9 C10 60.4(12) . . . . ?
 Ru2 C9 C10 C7 59.5(12) . . . . ?
 Ru3 C11 C12 C13 -63.5(14) . . . . ?
 Ru3 C11 C15 C14 63.4(13) . . . . ?
 Ru3 C12 C13 C14 -62.7(13) . . . . ?
 Ru3 C13 C14 C15 -59.7(13) . . . . ?
 Ru3 C14 C15 C11 -62.3(12) . . . . ?
 C1 C2 C3 Ru1 -64.5(12) . . . . ?
 C1 C2 C3 C4 -0.1(19) . . . . ?
 C2 C1 C5 Ru1 59.5(12) . . . . ?
 C2 C1 C5 C4 -2.2(19) . . . . ?
 C2 C3 C4 Ru1 -63.6(12) . . . . ?
 C2 C3 C4 C5 -1.2(19) . . . . ?
 C3 C4 C5 Ru1 -59.8(11) . . . . ?
 C3 C4 C5 C1 2.1(19) . . . . ?
 C5 C1 C2 Ru1 -61.2(12) . . . . ?
 C5 C1 C2 C3 1.4(19) . . . . ?
 C6 C7 C10 Ru2 64.1(12) . . . . ?
 C6 C7 C10 C9 2.5(19) . . . . ?
 C6 C8 C9 Ru2 -62.8(11) . . . . ?
 C6 C8 C9 C10 -2.4(19) . . . . ?
 C7 C6 C8 Ru2 -60.0(11) . . . . ?
 C7 C6 C8 C9 3.8(18) . . . . ?
 C8 C6 C7 Ru2 61.6(11) . . . . ?
 C8 C6 C7 C10 -3.9(19) . . . . ?
 C8 C9 C10 Ru2 -59.6(12) . . . . ?
 C8 C9 C10 C7 -0.1(19) . . . . ?
 C11 C12 C13 Ru3 63.9(14) . . . . ?
 C11 C12 C13 C14 1(2) . . . . ?
 C12 C11 C15 Ru3 -60.0(13) . . . . ?
 C12 C11 C15 C14 3(2) . . . . ?
 C12 C13 C14 Ru3 60.6(14) . . . . ?
 C12 C13 C14 C15 1(2) . . . . ?
 C13 C14 C15 Ru3 59.7(13) . . . . ?
 C13 C14 C15 C11 -3(2) . . . . ?
 C15 C11 C12 Ru3 60.7(13) . . . . ?
 C15 C11 C12 C13 -3(2) . . . . ?
 Ru4 C16 C17 C18 63.1(11) . . . . ?
 Ru4 C16 C20 C19 -61.9(12) . . . . ?
 Ru4 C17 C18 C19 62.3(12) . . . . ?
 Ru4 C18 C19 C20 60.5(12) . . . . ?
 Ru4 C19 C20 C16 62.1(12) . . . . ?
 Ru5 C21 C22 C23 -61.5(11) . . . . ?
 Ru5 C21 C25 C24 62.0(15) . . . . ?
 Ru5 C22 C23 C24 -62.6(13) . . . . ?
 Ru5 C23 C24 C25 -62.0(16) . . . . ?
 Ru5 C24 C25 C21 -60.7(14) . . . . ?
 Ru6 C26 C27 C28 62.4(13) . . . . ?
 Ru6 C26 C30 C29 -62.7(18) . . . . ?
 Ru6 C27 C28 C29 65.8(17) . . . . ?
 Ru6 C28 C29 C30 60.9(18) . . . . ?
 Ru6 C29 C30 C26 62.3(17) . . . . ?
 C16 C17 C18 Ru4 -62.3(10) . . . . ?
 C16 C17 C18 C19 0.0(19) . . . . ?
 C17 C16 C20 Ru4 61.3(11) . . . . ?
 C17 C16 C20 C19 -0.7(19) . . . . ?
 C17 C18 C19 Ru4 -60.9(12) . . . . ?
 C17 C18 C19 C20 0(2) . . . . ?
 C18 C19 C20 Ru4 -61.4(13) . . . . ?
 C18 C19 C20 C16 1(2) . . . . ?
 C20 C16 C17 Ru4 -62.6(12) . . . . ?
 C20 C16 C17 C18 0.4(18) . . . . ?
 C21 C22 C23 Ru5 60.9(11) . . . . ?
 C21 C22 C23 C24 -2(2) . . . . ?
 C22 C21 C25 Ru5 -63.6(12) . . . . ?
 C22 C21 C25 C24 -2(2) . . . . ?
 C22 C23 C24 Ru5 62.7(12) . . . . ?
 C22 C23 C24 C25 1(2) . . . . ?
 C23 C24 C25 Ru5 61.3(15) . . . . ?
 C23 C24 C25 C21 1(2) . . . . ?
 C25 C21 C22 Ru5 63.5(12) . . . . ?
 C25 C21 C22 C23 2.0(19) . . . . ?
 C26 C27 C28 Ru6 -63.4(12) . . . . ?
 C26 C27 C28 C29 2(2) . . . . ?
 C27 C26 C30 Ru6 61.7(13) . . . . ?
 C27 C26 C30 C29 -1(3) . . . . ?
 C27 C28 C29 Ru6 -63.9(15) . . . . ?
 C27 C28 C29 C30 -3(3) . . . . ?
 C28 C29 C30 Ru6 -59.7(18) . . . . ?
 C28 C29 C30 C26 3(3) . . . . ?
 C30 C26 C27 Ru6 -63.3(14) . . . . ?
 C30 C26 C27 C28 -1(2) . . . . ?
 K1 O1 C46 C45 -44.0(16) . . . . ?
 K1 O1 C47 C48 56.5(15) . . . . ?
 K1 O2 C44 C43 54.9(15) . . . . ?
 K1 O2 C45 C46 -48.8(15) . . . . ?
 K1 O3 C34 C33 -58.8(14) . . . . ?
 K1 O3 C35 C36 56.5(14) . . . . ?
 K1 O4 C32 C31 55.6(16) . . . . ?
 K1 O4 C33 C34 -32.7(15) . . . . ?
 K1 O5 C40 C39 -45.6(14) . . . . ?
 K1 O5 C41 C42 62.3(12) . . . . ?
 K1 O6 C38 C37 46.8(15) . . . . ?
 K1 O6 C39 C40 -50.9(15) . . . . ?
 K1 N1 C36 C35 47.1(15) . . . . ?
 K1 N1 C42 C41 32.6(16) . . . . ?
 K1 N1 C48 C47 38.8(15) . . . . ?
 K1 N2 C31 C32 35.1(17) . . . . ?
 K1 N2 C37 C38 48.6(15) . . . . ?
 K1 N2 C43 C44 41.1(15) . . . . ?
 O1 C47 C48 N1 -64.7(18) . . . . ?
 O2 C45 C46 O1 61.4(17) . . . . ?
 O3 C35 C36 N1 -71.9(17) . . . . ?
 O4 C33 C34 O3 62.3(16) . . . . ?
 O5 C41 C42 N1 -64.1(17) . . . . ?
 O6 C39 C40 O5 65.5(17) . . . . ?
 N2 C31 C32 O4 -59.9(19) . . . . ?
 N2 C37 C38 O6 -66.0(18) . . . . ?
 N2 C43 C44 O2 -65.0(17) . . . . ?
 C31 N2 C37 C38 -72.2(18) . . . . ?
 C31 N2 C43 C44 161.8(13) . . . . ?
 C32 O4 C33 C34 179.3(13) . . . . ?
 C33 O4 C32 C31 -156.4(13) . . . . ?
 C34 O3 C35 C36 179.8(12) . . . . ?
 C35 O3 C34 C33 174.3(13) . . . . ?
 C36 N1 C42 C41 151.2(13) . . . . ?
 C36 N1 C48 C47 -79.9(17) . . . . ?
 C37 N2 C31 C32 153.7(15) . . . . ?
 C37 N2 C43 C44 -75.3(17) . . . . ?
 C38 O6 C39 C40 169.2(13) . . . . ?
 C39 O6 C38 C37 -175.9(13) . . . . ?
 C40 O5 C41 C42 -170.0(12) . . . . ?
 C41 O5 C40 C39 -173.7(12) . . . . ?
 C42 N1 C36 C35 -72.9(18) . . . . ?
 C42 N1 C48 C47 159.0(13) . . . . ?
 C43 N2 C31 C32 -85.4(17) . . . . ?
 C43 N2 C37 C38 167.1(14) . . . . ?
 C44 O2 C45 C46 176.5(13) . . . . ?
 C45 O2 C44 C43 -172.2(13) . . . . ?
 C46 O1 C47 C48 -165.6(14) . . . . ?
 C47 O1 C46 C45 179.1(14) . . . . ?
 C48 N1 C36 C35 167.9(15) . . . . ?
 C48 N1 C42 C41 -88.3(17) . . . . ?
 K2 O12_1 C65_1 C66_1 47(3) . . . . ?
 K2 O12_1 C64_1 C63_1 -44(2) . . . . ?
 K2 O11_1 C63_1 C64_1 -36(3) . . . . ?
 K2 O11_1 C62_1 C61_1 60(3) . . . . ?
 K2 O10_1 C59_1 C60_1 61(2) . . . . ?
 K2 O10_1 C58_1 C57_1 -46(3) . . . . ?
 K2 O9_1 C57_1 C58_1 -54(3) . . . . ?
 K2 O9_1 C56_1 C55_1 54(2) . . . . ?
 K2 O8_1 C53_1 C54_1 56(2) . . . . ?
 K2 O8_1 C52_1 C51_1 -54(2) . . . . ?
 K2 O7_1 C51_1 C52_1 -43(2) . . . . ?
 K2 O7_1 C50_1 C49_1 56(2) . . . . ?
 K2 N4_1 C66_1 C65_1 44(3) . . . . ?
 K2 N4_1 C60_1 C59_1 41(2) . . . . ?
 K2 N4_1 C54_1 C53_1 40(2) . . . . ?
 K2 N3_1 C61_1 C62_1 50(2) . . . . ?
 K2 N3_1 C55_1 C56_1 48(3) . . . . ?
 K2 N3_1 C49_1 C50_1 32(2) . . . . ?
 C67 C68 C69 C70 1(3) . . . . ?
 C68 C67 C72 C71 -3(3) . . . . ?
 C68 C69 C70 C71 -2(3) . . . . ?
 C68 C69 C70 C73 174.1(16) . . . . ?
 C69 C70 C71 C72 1(3) . . . . ?
 C70 C71 C72 C67 2(3) . . . . ?
 C72 C67 C68 C69 2(3) . . . . ?
 C73 C70 C71 C72 -175.1(17) . . . . ?
 O12_1 C64_1 C63_1 O11_1 53(3) . . . . ?
 O11_1 C62_1 C61_1 N3_1 -76(3) . . . . ?
 O10_1 C58_1 C57_1 O9_1 69(3) . . . . ?
 O9_1 C56_1 C55_1 N3_1 -75(4) . . . . ?
 O8_1 C52_1 C51_1 O7_1 62(3) . . . . ?
 O7_1 C50_1 C49_1 N3_1 -65(3) . . . . ?
 N4_1 C66_1 C65_1 O12_1 -62(3) . . . . ?
 N4_1 C60_1 C59_1 O10_1 -68(2) . . . . ?
 N4_1 C54_1 C53_1 O8_1 -65(3) . . . . ?
 C66_1 N4_1 C60_1 C59_1 -79(2) . . . . ?
 C66_1 N4_1 C54_1 C53_1 158.2(18) . . . . ?
 C65_1 O12_1 C64_1 C63_1 174(2) . . . . ?
 C64_1 O12_1 C65_1 C66_1 -172(2) . . . . ?
 C63_1 O11_1 C62_1 C61_1 -153(2) . . . . ?
 C62_1 O11_1 C63_1 C64_1 177(2) . . . . ?
 C61_1 N3_1 C55_1 C56_1 161(3) . . . . ?
 C61_1 N3_1 C49_1 C50_1 -76(3) . . . . ?
 C60_1 N4_1 C66_1 C65_1 164(2) . . . . ?
 C60_1 N4_1 C54_1 C53_1 -80(2) . . . . ?
 C59_1 O10_1 C58_1 C57_1 -179(2) . . . . ?
 C58_1 O10_1 C59_1 C60_1 -169(2) . . . . ?
 C57_1 O9_1 C56_1 C55_1 180(3) . . . . ?
 C56_1 O9_1 C57_1 C58_1 178(2) . . . . ?
 C55_1 N3_1 C61_1 C62_1 -60(3) . . . . ?
 C55_1 N3_1 C49_1 C50_1 146(3) . . . . ?
 C54_1 N4_1 C66_1 C65_1 -78(2) . . . . ?
 C54_1 N4_1 C60_1 C59_1 163.8(18) . . . . ?
 C53_1 O8_1 C52_1 C51_1 175.8(19) . . . . ?
 C52_1 O8_1 C53_1 C54_1 -172(2) . . . . ?
 C51_1 O7_1 C50_1 C49_1 -163.9(19) . . . . ?
 C50_1 O7_1 C51_1 C52_1 179.3(19) . . . . ?
 C49_1 N3_1 C61_1 C62_1 155.9(19) . . . . ?
 C49_1 N3_1 C55_1 C56_1 -67(4) . . . . ?

_smtbx_masks_special_details       ?
loop_
  _smtbx_masks_void_nr
  _smtbx_masks_void_average_x
  _smtbx_masks_void_average_y
  _smtbx_masks_void_average_z
  _smtbx_masks_void_volume
  _smtbx_masks_void_count_electrons
  _smtbx_masks_void_content
 1 -0.044 0.456 0.000 477.9 59.2 ?

_smtbx_masks_void_probe_radius     1.2
_smtbx_masks_void_truncation_radius  1.2
_shelx_res_file
;
TITL 3_a.res in P-1
    3.res
    created by SHELXL-2018/3 at 13:50:26 on 08-Mar-2022
REM Old TITL
REM SHELXT solution in P-1: R1 0.159, Rweak 0.009, Alpha 0.034
REM <I/s> 0.000 for 0 systematic absences, Orientation as input
REM Formula found by SHELXT: C52 Bi12 K2 N7 O6 Ru6
CELL 0.71073 12.8292 14.6718 29.353 92.671 96.597 112.37
ZERR 1 0.0006 0.0007 0.0012 0.004 0.003 0.003
LATT 1
SFAC C H Bi K N O Ru
UNIT 146 220 24 4 8 24 12
DANG_1 2.37 O12 C63
DFIX_1 1.42 O12 C65 O10 C58 O8 C52
DFIX_1 1.43 O12 C64 O11 C63 O11 C62 O10 C59 O9 C57 O9 C56 O8 C53 O7 C51 O7 C50
DANG_1 2.48 N4 C59 N3 C62
DFIX_1 1.45 N4 C66
SADI_CRY 0.04 N1 C2 N1 C14 N1 C8 N2 C5 N2 C11 N2 C17
DFIX_1 1.47 N4 C60 N4 C54 N3 C61
DANG_1 2.4 O8 C54
DFIX_1 1.46 N3 C55
DFIX_1 1.48 N3 C49
SADI_CRY 0.04 O1 C1 O1 C4 O2 C3 O2 C6 O3 C7 O3 C10 O4 C9 O4 C12 O5 C13 O5 =
 C16 O6 C15 O6 C18
DFIX_1 1.51 C66 C65 C56 C55
DANG_1 2.39 O12 C66 O9 C55 O7 C52
DFIX_1 1.49 C64 C63 C58 C57 C52 C51
DANG_1 2.38 O11 C64 O11 C61 O10 C60 O10 C57 O9 C58 O8 C51 O7 C49
DFIX_1 1.5 C62 C61 C60 C59 C54 C53 C50 C49
DANG_1 2.49 N4 C65 N4 C53 N3 C56 N3 C50
SADI_CRY O1 C2 O1 C3 O2 C4 O2 C5 O3 C8 O3 C9 O4 C10 O4 C11 O5 C14 O5 C15 O6 =
 C16 O6 C17
SIMU 0.04 0.08 1
SADI_CRY N1 C1 N1 C7 N1 C13 N2 C6 N2 C12 N2 C18
RIGU_1 O12 O11 O10 O9 O8 O7 N4 N3 C66 C65 C64 C63 C62 C61 C60 C59 C58 C57 =
 C56 C55 C54 C53 C52 C51 C50 C49
SADI_CRY C1 C2 C3 C4 C5 C6 C7 C8 C9 C10 C11 C12 C13 C14 C15 C16 C17 C18
SADI_CRY 0.04 C2 C3 C4 C5 C8 C9 C10 C11 C14 C15 C16 C17
ISOR_1 0.01 0.02 C62
ISOR 0.01 0.01 C11
ISOR 0.01 0.01 C26 C30 C28 C15 C27 C24

L.S. 20
PLAN  20
TEMP -173.15
CONF
BOND
list 4
MORE -1
ABIN
BOND $H
fmap 2 53
acta
REM <olex2.extras>
REM <HklSrc "%.\\3.hkl">
REM </olex2.extras>

WGHT    0.102200
FVAR       0.05878
BI1   3    0.026423   -0.514073    0.775330    11.00000    0.05935    0.05875 =
         0.05590   -0.00271    0.00303    0.03668
BI2   3    0.070555   -0.296677    0.754922    11.00000    0.03966    0.04933 =
         0.05586   -0.00001    0.01153    0.01699
BI3   3    0.017940   -0.364788    0.852362    11.00000    0.05168    0.04520 =
         0.05051    0.00158    0.00470    0.02370
BI4   3   -0.250018   -0.578975    0.741624    11.00000    0.05150    0.03919 =
         0.05094    0.00016    0.00728    0.01674
BI5   3   -0.206974   -0.361856    0.721068    11.00000    0.04232    0.04064 =
         0.04837    0.00315    0.00838    0.01813
BI6   3   -0.255105   -0.429751    0.818775    11.00000    0.04637    0.03637 =
         0.05157    0.00468    0.01243    0.01509
RU1   7   -0.071191   -0.462634    0.696605    11.00000    0.04445    0.04843 =
         0.05109   -0.00096    0.00814    0.02197
RU2   7   -0.080998   -0.252307    0.803319    11.00000    0.04004    0.03490 =
         0.05016    0.00418    0.00981    0.01427
RU3   7   -0.141322   -0.558901    0.831564    11.00000    0.06681    0.04121 =
         0.05096    0.00179    0.00518    0.02624
C1    1    0.011292   -0.408632    0.634957    11.00000    0.05248    0.05741 =
         0.05215   -0.01194    0.00777    0.02701
AFIX  43
H     2    0.053291   -0.341192    0.630972    11.00000   -1.20000
AFIX   0
C2    1    0.055416   -0.473697    0.656330    11.00000    0.07174    0.04816 =
         0.06384    0.01808    0.03206    0.03377
AFIX  43
HA    2    0.132068   -0.457197    0.669799    11.00000   -1.20000
AFIX   0
C3    1   -0.034074   -0.566675    0.654068    11.00000    0.03114    0.03600 =
         0.05564   -0.00150    0.00325    0.00758
AFIX  43
HB    2   -0.029044   -0.624486    0.665643    11.00000   -1.20000
AFIX   0
C4    1   -0.135692   -0.558482    0.630838    11.00000    0.04526    0.05174 =
         0.03853   -0.00910   -0.00261    0.01211
AFIX  43
HC    2   -0.209135   -0.610220    0.623914    11.00000   -1.20000
AFIX   0
C5    1   -0.106314   -0.462223    0.620679    11.00000    0.08115    0.05790 =
         0.03607   -0.00618    0.00170    0.04440
AFIX  43
HD    2   -0.157306   -0.435779    0.606261    11.00000   -1.20000
AFIX   0
C6    1   -0.051236   -0.103889    0.781878    11.00000    0.07150    0.02806 =
         0.04327    0.01599    0.01842    0.02385
AFIX  43
HE    2   -0.044622   -0.086311    0.751286    11.00000   -1.20000
AFIX   0
C7    1    0.041219   -0.101472    0.817276    11.00000    0.06825    0.03505 =
         0.09005    0.02358    0.03540    0.03256
AFIX  43
HF    2    0.118252   -0.085526    0.812994    11.00000   -1.20000
AFIX   0
C8    1   -0.152104   -0.137707    0.802600    11.00000    0.03684    0.04245 =
         0.05969    0.00459    0.01289    0.01475
AFIX  43
HG    2   -0.226714   -0.150525    0.787672    11.00000   -1.20000
AFIX   0
C9    1   -0.123021   -0.148918    0.848623    11.00000    0.03441    0.03536 =
         0.06308   -0.00485    0.01386    0.01442
AFIX  43
HH    2   -0.175558   -0.168536    0.870125    11.00000   -1.20000
AFIX   0
C10   1   -0.004777   -0.127236    0.859208    11.00000    0.04670    0.03638 =
         0.05925    0.00228   -0.00184    0.00927
AFIX  43
HI    2    0.035469   -0.129386    0.888130    11.00000   -1.20000
AFIX   0
C11   1   -0.068506   -0.646500    0.873849    11.00000    0.07906    0.05338 =
         0.07352    0.02106   -0.01034    0.03572
AFIX  43
HJ    2    0.009242   -0.638160    0.877856    11.00000   -1.20000
AFIX   0
C12   1   -0.154394   -0.708338    0.839142    11.00000    0.10426    0.03959 =
         0.06612   -0.01697   -0.01562    0.04431
AFIX  43
HK    2   -0.143224   -0.747045    0.814769    11.00000   -1.20000
AFIX   0
C13   1   -0.261693   -0.704336    0.845989    11.00000    0.08866    0.04247 =
         0.10264    0.01733    0.02629    0.02030
AFIX  43
HL    2   -0.333108   -0.740337    0.827547    11.00000   -1.20000
AFIX   0
C14   1   -0.241314   -0.636116    0.885723    11.00000    0.11481    0.04049 =
         0.06972    0.03543    0.03886    0.04075
AFIX  43
HM    2   -0.297204   -0.619491    0.898571    11.00000   -1.20000
AFIX   0
C15   1   -0.121340   -0.597146    0.902786    11.00000    0.08743    0.05863 =
         0.05797    0.01510    0.00116    0.02220
AFIX  43
HN    2   -0.083378   -0.548458    0.928109    11.00000   -1.20000
AFIX   0

BI7   3    0.638668    0.004576    0.788728    11.00000    0.05578    0.06241 =
         0.04581    0.00656    0.00947    0.03085
BI8   3    0.528740    0.119053    0.725916    11.00000    0.05314    0.04534 =
         0.05325    0.00218    0.01087    0.02502
BI9   3    0.373758   -0.050674    0.777722    11.00000    0.05918    0.08419 =
         0.05513    0.02290    0.02491    0.04564
BI10  3    0.598626   -0.159741    0.700289    11.00000    0.04017    0.03855 =
         0.05569    0.01302    0.01682    0.01745
BI11  3    0.490919   -0.042920    0.638228    11.00000    0.03726    0.03514 =
         0.04654    0.00644    0.01081    0.01245
BI12  3    0.335566   -0.213520    0.690350    11.00000    0.03969    0.04077 =
         0.06651    0.01832    0.01560    0.01524
RU4   7    0.689551    0.047619    0.700352    11.00000    0.03834    0.03745 =
         0.04837    0.00435    0.00800    0.01443
RU5   7    0.320652   -0.029892    0.685053    11.00000    0.04255    0.04766 =
         0.05503    0.01429    0.01545    0.02299
RU6   7    0.474752   -0.187415    0.773526    11.00000    0.04459    0.06723 =
         0.06199    0.03181    0.02406    0.02912
C16   1    0.799641    0.081712    0.646582    11.00000    0.04189    0.05054 =
         0.05970    0.00369    0.03233    0.00582
AFIX  43
HO    2    0.775674    0.050805    0.615919    11.00000   -1.20000
AFIX   0
C17   1    0.786576    0.172047    0.664028    11.00000    0.04135    0.04197 =
         0.06360    0.02534    0.02813    0.02287
AFIX  43
HP    2    0.752673    0.209852    0.647132    11.00000   -1.20000
AFIX   0
C18   1    0.836757    0.191803    0.712975    11.00000    0.05214    0.03787 =
         0.06294   -0.01804   -0.00282    0.01082
AFIX  43
HQ    2    0.841673    0.245040    0.733968    11.00000   -1.20000
AFIX   0
C19   1    0.875101    0.117992    0.722305    11.00000    0.04074    0.03696 =
         0.05832   -0.00850    0.00043    0.00666
AFIX  43
HR    2    0.911868    0.112567    0.751441    11.00000   -1.20000
AFIX   0
C20   1    0.851838    0.049930    0.681782    11.00000    0.04036    0.04891 =
         0.08358    0.03463    0.01757    0.03049
AFIX  43
HS    2    0.869795   -0.007139    0.679957    11.00000   -1.20000
AFIX   0
C21   1    0.212830   -0.031209    0.621677    11.00000    0.04216    0.06064 =
         0.05315    0.00222    0.00718    0.02483
AFIX  43
HT    2    0.226439   -0.050387    0.592302    11.00000   -1.20000
AFIX   0
C22   1    0.258522    0.067837    0.645410    11.00000    0.03976    0.04067 =
         0.04356    0.01271    0.00479    0.01709
AFIX  43
HU    2    0.306317    0.126830    0.634193    11.00000   -1.20000
AFIX   0
C23   1    0.217924    0.059480    0.688666    11.00000    0.07211    0.09818 =
         0.05203    0.01210    0.02434    0.07216
AFIX  43
HV    2    0.235429    0.112098    0.712097    11.00000   -1.20000
AFIX   0
C24   1    0.147130   -0.040470    0.690794    11.00000    0.06126    0.07746 =
         0.08005    0.02776    0.01528    0.02874
AFIX  43
HW    2    0.108384   -0.065917    0.715992    11.00000   -1.20000
AFIX   0
C25   1    0.142743   -0.094451    0.651670    11.00000    0.03729    0.06802 =
         0.11652    0.03361   -0.00308    0.02087
AFIX  43
HX    2    0.099949   -0.163615    0.644942    11.00000   -1.20000
AFIX   0
C26   1    0.555479   -0.266563    0.817586    11.00000    0.06369    0.07768 =
         0.08990    0.04110    0.00995    0.03195
AFIX  43
HY    2    0.635441   -0.249349    0.822657    11.00000   -1.20000
AFIX   0
C27   1    0.488884   -0.224902    0.844890    11.00000    0.09985    0.07606 =
         0.06796    0.03449    0.00586    0.02385
AFIX  43
HZ    2    0.514883   -0.176968    0.870921    11.00000   -1.20000
AFIX   0
C28   1    0.373477   -0.277817    0.820701    11.00000    0.06152    0.07830 =
         0.07553    0.03340    0.00854    0.02126
AFIX  43
H1    2    0.307809   -0.268304    0.827954    11.00000   -1.20000
AFIX   0
C29   1    0.374049   -0.341082    0.787126    11.00000    0.05714    0.09210 =
         0.13730    0.03638    0.00574    0.03095
AFIX  43
H2    2    0.308356   -0.385885    0.767623    11.00000   -1.20000
AFIX   0
C30   1    0.480263   -0.332587    0.784761    11.00000    0.07596    0.06458 =
         0.08014    0.03398    0.01678    0.02794
AFIX  43
H3    2    0.500339   -0.369280    0.762296    11.00000   -1.20000
AFIX   0

K1    4    0.292354   -0.693050    0.537569    11.00000    0.04172    0.03298 =
         0.04955    0.00643    0.01247    0.01463
O1    6    0.310945   -0.573688    0.463782    11.00000    0.04791    0.02731 =
         0.05291    0.01277    0.01553    0.01580
O2    6    0.361102   -0.484740    0.555248    11.00000    0.04673    0.04320 =
         0.05676    0.00190    0.01340    0.02089
O3    6    0.433294   -0.796733    0.514382    11.00000    0.05743    0.03890 =
         0.06207    0.02561    0.02344    0.03046
O4    6    0.440719   -0.722392    0.605939    11.00000    0.05461    0.03757 =
         0.04945    0.00713    0.01083    0.01911
O5    6    0.096639   -0.861854    0.501962    11.00000    0.03229    0.04579 =
         0.05048    0.00032    0.00347    0.01366
O6    6    0.114651   -0.759999    0.589949    11.00000    0.05292    0.02993 =
         0.05192    0.00560    0.02626    0.00295
N1    5    0.263696   -0.783806    0.439398    11.00000    0.04686    0.02887 =
         0.04983    0.01212    0.02569    0.02064
N2    5    0.325894   -0.600253    0.636068    11.00000    0.02454    0.04996 =
         0.06408    0.00967    0.00554    0.01485
C31   1    0.398874   -0.635884    0.666856    11.00000    0.04544    0.04496 =
         0.06111   -0.00675    0.01626    0.02001
AFIX  23
H4    2    0.350503   -0.698971    0.677753    11.00000   -1.20000
H5    2    0.435023   -0.586981    0.694164    11.00000   -1.20000
AFIX   0
C32   1    0.490352   -0.651995    0.644008    11.00000    0.04747    0.05522 =
         0.05025    0.00343    0.00812    0.02585
AFIX  23
H6    2    0.541109   -0.588803    0.633984    11.00000   -1.20000
H7    2    0.536779   -0.675156    0.666199    11.00000   -1.20000
AFIX   0
C33   1    0.514185   -0.770972    0.593696    11.00000    0.06290    0.02960 =
         0.07433    0.02541    0.03241    0.03223
AFIX  23
H8    2    0.533436   -0.803939    0.620157    11.00000   -1.20000
H9    2    0.585882   -0.721271    0.586060    11.00000   -1.20000
AFIX   0
C34   1    0.456931   -0.844121    0.554166    11.00000    0.04102    0.04087 =
         0.04340    0.00929    0.01194    0.01131
AFIX  23
H10   2    0.505751   -0.879792    0.546989    11.00000   -1.20000
H11   2    0.384692   -0.893120    0.561734    11.00000   -1.20000
AFIX   0
C35   1    0.387136   -0.865902    0.474038    11.00000    0.03682    0.05062 =
         0.05658   -0.00175    0.00586    0.01712
AFIX  23
H12   2    0.315413   -0.919691    0.479038    11.00000   -1.20000
H13   2    0.441771   -0.895688    0.467185    11.00000   -1.20000
AFIX   0
C36   1    0.365182   -0.812187    0.435305    11.00000    0.04299    0.05629 =
         0.04057    0.00508    0.02296    0.02221
AFIX  23
H14   2    0.350446   -0.854314    0.406036    11.00000   -1.20000
H15   2    0.433769   -0.751452    0.434365    11.00000   -1.20000
AFIX   0
C37   1    0.211391   -0.627411    0.649292    11.00000    0.05327    0.03354 =
         0.04587    0.00903    0.02725    0.01564
AFIX  23
H16   2    0.173117   -0.588707    0.632840    11.00000   -1.20000
H17   2    0.218937   -0.609032    0.682748    11.00000   -1.20000
AFIX   0
C38   1    0.137755   -0.736017    0.638745    11.00000    0.04587    0.02595 =
         0.05534    0.01423    0.01189    0.01493
AFIX  23
H18   2    0.177385   -0.775949    0.653114    11.00000   -1.20000
H19   2    0.065459   -0.751322    0.651506    11.00000   -1.20000
AFIX   0
C39   1    0.038853   -0.859962    0.576914    11.00000    0.05239    0.01660 =
         0.07620    0.02183    0.01651    0.01285
AFIX  23
H20   2   -0.028125   -0.876037    0.593401    11.00000   -1.20000
H21   2    0.077638   -0.904816    0.585502    11.00000   -1.20000
AFIX   0
C40   1    0.000996   -0.874813    0.526210    11.00000    0.02937    0.04233 =
         0.05854    0.00668    0.01901    0.01061
AFIX  23
H22   2   -0.058158   -0.942285    0.517666    11.00000   -1.20000
H23   2   -0.032609   -0.826510    0.517324    11.00000   -1.20000
AFIX   0
C41   1    0.061515   -0.865618    0.453512    11.00000    0.05237    0.02864 =
         0.05265    0.01387    0.00543    0.01976
AFIX  23
H24   2    0.046779   -0.805913    0.446444    11.00000   -1.20000
H25   2   -0.009084   -0.924857    0.443261    11.00000   -1.20000
AFIX   0
C42   1    0.157166   -0.870289    0.429576    11.00000    0.03978    0.03671 =
         0.05385    0.00172    0.00861    0.01049
AFIX  23
H26   2    0.171929   -0.929080    0.438351    11.00000   -1.20000
H27   2    0.131832   -0.880182    0.395911    11.00000   -1.20000
AFIX   0
C43   1    0.381468   -0.490753    0.637672    11.00000    0.04919    0.03259 =
         0.06483   -0.00663    0.01747    0.01571
AFIX  23
H28   2    0.464380   -0.471351    0.637915    11.00000   -1.20000
H29   2    0.370199   -0.460683    0.666634    11.00000   -1.20000
AFIX   0
C44   1    0.333304   -0.449193    0.595891    11.00000    0.04284    0.02819 =
         0.06234    0.00065    0.00994    0.00089
AFIX  23
H30   2    0.249628   -0.471461    0.594044    11.00000   -1.20000
H31   2    0.367168   -0.375882    0.599678    11.00000   -1.20000
AFIX   0
C45   1    0.331771   -0.437061    0.515764    11.00000    0.04933    0.02806 =
         0.05805    0.00106   -0.00118    0.00970
AFIX  23
H32   2    0.370317   -0.364201    0.522158    11.00000   -1.20000
H33   2    0.248527   -0.454537    0.510509    11.00000   -1.20000
AFIX   0
C46   1    0.368097   -0.470592    0.474105    11.00000    0.04471    0.02646 =
         0.04264    0.00209   -0.00556    0.00169
AFIX  23
H34   2    0.351025   -0.436545    0.447667    11.00000   -1.20000
H35   2    0.451337   -0.453111    0.479476    11.00000   -1.20000
AFIX   0
C47   1    0.342882   -0.608555    0.423099    11.00000    0.04392    0.05179 =
         0.05133    0.02118    0.01496    0.02059
AFIX  23
H36   2    0.420602   -0.607685    0.430203    11.00000   -1.20000
H37   2    0.343510   -0.564032    0.398711    11.00000   -1.20000
AFIX   0
C48   1    0.259856   -0.712786    0.406038    11.00000    0.05175    0.06438 =
         0.05105    0.02148    0.02473    0.01995
AFIX  23
H38   2    0.181761   -0.713919    0.400511    11.00000   -1.20000
H39   2    0.278318   -0.733094    0.376372    11.00000   -1.20000
AFIX   0

K2    4    0.261230    0.293071    0.930674    11.00000    0.06174    0.03992 =
         0.05166    0.00881    0.01578    0.01859
C67   1    0.294662   -0.160716    0.517245    11.00000    0.05223    0.03596 =
         0.09809    0.01014    0.01387    0.02549
AFIX  43
H40   2    0.360738   -0.103594    0.528784    11.00000   -1.20000
AFIX   0
C68   1    0.256524   -0.180018    0.468681    11.00000    0.03372    0.05668 =
         0.06434    0.00699    0.01812    0.00690
AFIX  43
H41   2    0.298346   -0.137153    0.448073    11.00000   -1.20000
AFIX   0
C69   1    0.158420   -0.261454    0.451957    11.00000    0.04095    0.06814 =
         0.04074    0.00126    0.00483    0.02867
AFIX  43
H42   2    0.132969   -0.275387    0.419747    11.00000   -1.20000
AFIX   0
C70   1    0.095414   -0.324656    0.483454    11.00000    0.04177    0.03740 =
         0.04732   -0.00242   -0.00754    0.01047
C71   1    0.137406   -0.304157    0.530153    11.00000    0.07947    0.02344 =
         0.05781    0.00748    0.00705    0.02678
AFIX  43
H43   2    0.097155   -0.346324    0.551337    11.00000   -1.20000
AFIX   0
C72   1    0.238595   -0.221981    0.546680    11.00000    0.07499    0.04296 =
         0.06235    0.00396    0.02282    0.02821
AFIX  43
H44   2    0.267058   -0.210008    0.578661    11.00000   -1.20000
AFIX   0
C73   1   -0.015074   -0.405394    0.464798    11.00000    0.06948    0.06099 =
         0.04396    0.00639    0.00935    0.03429
AFIX 137
H45   2   -0.070349   -0.376917    0.454251    11.00000   -1.50000
H46   2   -0.043152   -0.448539    0.488959    11.00000   -1.50000
H47   2   -0.004800   -0.444127    0.438845    11.00000   -1.50000
AFIX   0

RESI CRY 1
O12   6    0.262248    0.475967    0.962161    11.00000    0.20835    0.09818 =
         0.07349    0.04165    0.05655    0.11739
O11   6    0.268138    0.433295    0.870025    11.00000    0.27058    0.09612 =
         0.12573    0.07636    0.12351    0.09512
O10   6    0.404029    0.261821    1.001236    11.00000    0.10073    0.06214 =
         0.07684   -0.00587   -0.00784    0.03387
O9    6    0.446363    0.254242    0.908050    11.00000    0.17412    0.16161 =
         0.15387    0.07344    0.11207    0.11601
O8    6    0.058565    0.184899    0.969265    11.00000    0.07548    0.07029 =
         0.15828    0.00184    0.02501    0.03220
O7    6    0.074256    0.134891    0.880489    11.00000    0.17750    0.07865 =
         0.14256    0.00111    0.08880    0.03813
N4    5    0.242572    0.334010    1.031175    11.00000    0.19810    0.05301 =
         0.05492    0.01718    0.04830    0.05282
N3    5    0.270115    0.247315    0.825846    11.00000    0.20215    0.12522 =
         0.17128    0.09190    0.08394    0.09649
C66   1    0.269785    0.437855    1.040225    11.00000    0.28561    0.05876 =
         0.07568    0.04188    0.08885    0.09495
AFIX  23
H66A  2    0.353678    0.472633    1.044116    11.00000   -1.20000
H66B  2    0.244892    0.448802    1.069970    11.00000   -1.20000
AFIX   0
C65   1    0.218835    0.486000    1.004336    11.00000    0.26621    0.08817 =
         0.09832    0.04367    0.09112    0.11164
AFIX  23
H65A  2    0.134705    0.453045    0.999661    11.00000   -1.20000
H65B  2    0.240513    0.556873    1.014547    11.00000   -1.20000
AFIX   0
C64   1    0.232451    0.528769    0.927575    11.00000    0.07101    0.03451 =
         0.07854    0.02408    0.01293    0.01536
AFIX  23
H64A  2    0.255018    0.598483    0.940091    11.00000   -1.20000
H64B  2    0.148741    0.499998    0.918657    11.00000   -1.20000
AFIX   0
C63   1    0.286196    0.526422    0.887201    11.00000    0.08924    0.10580 =
         0.08224    0.04686    0.01876    0.06364
AFIX  23
H63A  2    0.256792    0.558956    0.863045    11.00000   -1.20000
H63B  2    0.369203    0.564920    0.895110    11.00000   -1.20000
AFIX   0
C62   1    0.314896    0.424677    0.827389    11.00000    0.11538    0.10557 =
         0.08948    0.03158    0.03269    0.02993
AFIX  23
H62A  2    0.394732    0.430853    0.834654    11.00000   -1.20000
H62B  2    0.313346    0.477639    0.807955    11.00000   -1.20000
AFIX   0
C61   1    0.242167    0.324867    0.802580    11.00000    0.11214    0.10756 =
         0.08711    0.04117    0.03623    0.04059
AFIX  23
H61A  2    0.160700    0.312183    0.802731    11.00000   -1.20000
H61B  2    0.256110    0.323046    0.770135    11.00000   -1.20000
AFIX   0
C60   1    0.317676    0.299222    1.059895    11.00000    0.25116    0.05389 =
         0.05715   -0.00059    0.01471    0.07917
AFIX  23
H60A  2    0.279386    0.226680    1.060487    11.00000   -1.20000
H60B  2    0.330565    0.330221    1.091826    11.00000   -1.20000
AFIX   0
C59   1    0.430137    0.321894    1.043663    11.00000    0.20720    0.06329 =
         0.07258   -0.00348   -0.03367    0.05884
AFIX  23
H59A  2    0.466476    0.392942    1.039045    11.00000   -1.20000
H59B  2    0.481955    0.304909    1.066143    11.00000   -1.20000
AFIX   0
C58   1    0.507850    0.263633    0.987338    11.00000    0.09254    0.17004 =
         0.18374    0.02719    0.00387    0.07419
AFIX  23
H58A  2    0.546713    0.236801    1.010970    11.00000   -1.20000
H58B  2    0.558952    0.332833    0.984605    11.00000   -1.20000
AFIX   0
C57   1    0.484719    0.204320    0.942871    11.00000    0.16390    0.22578 =
         0.16889    0.05458    0.07040    0.15334
AFIX  23
H57A  2    0.554788    0.196779    0.935785    11.00000   -1.20000
H57B  2    0.425542    0.137571    0.944069    11.00000   -1.20000
AFIX   0
C56   1    0.427738    0.200177    0.863812    11.00000    0.22512    0.09869 =
         0.16097    0.08623    0.13227    0.12922
AFIX  23
H56A  2    0.369854    0.132239    0.863617    11.00000   -1.20000
H56B  2    0.499388    0.195528    0.856897    11.00000   -1.20000
AFIX   0
C55   1    0.386592    0.255372    0.827852    11.00000    0.21343    0.20717 =
         0.14946    0.10822    0.10548    0.13921
AFIX  23
H55A  2    0.437178    0.326436    0.833584    11.00000   -1.20000
H55B  2    0.396142    0.231253    0.797167    11.00000   -1.20000
AFIX   0
C54   1    0.129059    0.283551    1.042279    11.00000    0.23021    0.05808 =
         0.12504    0.05706    0.09075    0.09138
AFIX  23
H54A  2    0.082083    0.321575    1.033067    11.00000   -1.20000
H54B  2    0.132742    0.280019    1.075992    11.00000   -1.20000
AFIX   0
C53   1    0.074874    0.181829    1.018300    11.00000    0.12052    0.07595 =
         0.14716    0.03830    0.08696    0.04265
AFIX  23
H53A  2    0.123686    0.144767    1.026283    11.00000   -1.20000
H53B  2    0.000371    0.146671    1.028732    11.00000   -1.20000
AFIX   0
C52   1   -0.006607    0.086728    0.950603    11.00000    0.11391    0.06815 =
         0.13071    0.03455    0.03420    0.01212
AFIX  23
H52A  2   -0.079097    0.059297    0.963491    11.00000   -1.20000
H52B  2    0.036057    0.043634    0.956370    11.00000   -1.20000
AFIX   0
C51   1   -0.027245    0.097432    0.900293    11.00000    0.14917    0.03872 =
         0.11450    0.03022    0.06622    0.05716
AFIX  23
H51A  2   -0.076993    0.031964    0.883952    11.00000   -1.20000
H51B  2   -0.067939    0.142447    0.895939    11.00000   -1.20000
AFIX   0
C50   1    0.064269    0.146300    0.834382    11.00000    0.26002    0.08086 =
         0.16840    0.07098    0.15843    0.12020
AFIX  23
H50A  2    0.044752    0.204702    0.829945    11.00000   -1.20000
H50B  2   -0.000408    0.087619    0.818342    11.00000   -1.20000
AFIX   0
C49   1    0.164180    0.158820    0.812150    11.00000    0.19331    0.12704 =
         0.09380    0.06223    0.07777    0.11042
AFIX  23
H49A  2    0.141712    0.157229    0.778615    11.00000   -1.20000
H49B  2    0.182789    0.100044    0.816871    11.00000   -1.20000
AFIX   0
HKLF 4


REM  3_a.res in P-1
REM wR2 = 0.172278, GooF = S = 0.96801, Restrained GooF = 0.96730 for all data
REM R1 = 0.061753 for 13018 Fo > 4sig(Fo) and 0.099648 for all 21412 data
REM 983 parameters refined using 264 restraints

END

WGHT      0.1023      0.0000

REM Highest difference peak  2.077,  deepest hole -3.527,  1-sigma level  0.350
Q1    1  -0.1662 -0.4223  0.7043  11.00000  0.05    2.08
Q2    1   0.3676  0.4784  0.8981  11.00000  0.05    2.05
Q3    1  -0.2398 -0.4825  0.7804  11.00000  0.05    2.04
Q4    1  -0.0272 -0.5548  0.7814  11.00000  0.05    2.03
Q5    1   0.4177 -0.1152  0.7626  11.00000  0.05    2.03
Q6    1  -0.2553 -0.4656  0.8588  11.00000  0.05    2.02
Q7    1   0.5977 -0.1968  0.7407  11.00000  0.05    2.01
Q8    1  -0.2040 -0.3218  0.6808  11.00000  0.05    1.99
Q9    1  -0.2774 -0.3975  0.8617  11.00000  0.05    1.92
Q10   1   0.0460 -0.2404  0.7197  11.00000  0.05    1.91
Q11   1  -0.0455 -0.3114  0.7821  11.00000  0.05    1.90
Q12   1   0.3443 -0.0152  0.7404  11.00000  0.05    1.89
Q13   1  -0.2820 -0.4316  0.7467  11.00000  0.05    1.87
Q14   1  -0.2231 -0.3199  0.7605  11.00000  0.05    1.86
Q15   1   0.4944 -0.0939  0.6002  11.00000  0.05    1.86
Q16   1  -0.2691 -0.5331  0.7819  11.00000  0.05    1.84
Q17   1   0.3323 -0.1016  0.7637  11.00000  0.05    1.79
Q18   1   0.0597 -0.4580  0.8038  11.00000  0.05    1.79
Q19   1   0.4344  0.4810  0.8595  11.00000  0.05    1.79
Q20   1   0.0352 -0.2347  0.7834  11.00000  0.05    1.76
;
_shelx_res_checksum                62200
_shelx_hkl_file
;
 -12  14   5    6.27    9.01
 -12  14   6   -1.82   10.53
 -12  15   1    3.22    8.28
 -12  15   2   23.47    8.34
 -12  16  -2   38.84    7.13
 -12  16  -1   11.07    8.57
 -11  12   4   13.29    5.83
 -11  12   5   27.58    7.88
 -11  12  22    4.12    4.12
 -11  13   0   12.90    7.07
 -11  14  -3   58.03    7.27
 -11  15  -5   -2.91    7.88
 -11  16  -7    2.31    8.51
 -10  10   6   40.57    7.01
 -10  10  21   27.87    3.36
 -10  11   1   29.00    6.09
 -10  11  26    8.84    2.84
 -10  12  -3    8.48    6.37
 -10  13  -6   43.84    6.02
 -10  14  -8   -0.98    6.68
 -10  15 -10    0.97    6.81
 -10  16 -11    5.85    6.96
  -9   8  10    3.39    4.42
  -9   8  11  223.19    6.53
  -9   8  12    5.69    5.94
  -9   8  15   60.38    5.17
  -9   9   2    9.13    5.26
  -9   9  24   30.86    2.71
  -9  10  -2    0.74    5.36
  -9  12  -8    6.94    5.72
  -9  13 -10  140.24    6.81
  -9  14 -12   -0.36    6.46
  -9  15 -14    5.43    5.56
  -9  16 -15   -3.81    7.31
  -8   7   6   12.16    5.34
  -8   7  20   48.51    2.92
  -8   8   0    2.66    4.59
  -8   9  -4   67.22    4.82
  -8   9  30    0.71    1.55
  -8  10  -7  275.02    5.49
  -8  11 -10   17.90    5.22
  -8  12 -12    1.85    5.83
  -8  13 -14   49.52    4.59
  -8  14 -15   31.39    6.53
  -8  15 -17    5.60    5.76
  -7   6   4  145.82    4.38
  -7   7  -2   27.35    2.89
  -7   8  -6  120.23    3.39
  -7   9  -9   35.90    3.37
  -7  10 -11   62.01    4.90
  -7  12 -15   31.77    5.69
  -7  13 -17   15.22    4.90
  -7  14 -18    6.81    7.44
  -7  15 -19    1.59    6.93
  -6   6  -3   30.73    3.63
  -6   7  -7   61.38    2.91
  -6  12 -18  207.04    6.42
  -5   4   2   -2.30    3.28
  -5   6  33   -1.55    1.56
  -5   8 -13   12.92    4.08
  -5  10 -17   21.38    5.08
  -5  11 -19  181.46    5.77
  -5  14 -23   12.01    5.18
  -4   3   2   62.66    2.88
  -4   5  33    2.23    2.05
  -4   6 -11   60.51    3.39
  -4   8 -16  318.96    4.05
  -4   9 -18  120.39    3.75
  -4  11 -21  222.72    6.16
  -3   3  29    1.30    1.91
  -3   5 -11   28.30    3.19
  -3   7 -16   -1.99    3.82
  -3   8 -18   -4.86    4.00
  -3   9 -20   10.64    4.63
  -3  11 -23   10.32    5.36
  -3  12 -24   24.57    5.45
  -2   1   4  137.58    1.42
  -2   2  -3   32.56    1.91
  -2   2  28    6.01    2.15
  -2   3  32   -1.32    2.63
  -2   4 -11   24.46    2.04
  -2   4  35   -0.50    3.14
  -2   9 -22   -2.56    4.37
  -2  12 -26    7.42    5.32
  -2  13 -27    1.57    4.78
  -1   0  19   57.77    2.51
  -1   2  31   15.39    2.96
  -1   5 -16   30.38    3.04
  -1   8 -22    8.75    4.00
  -1  10 -25   21.44    4.86
  -1  11 -26   28.87    4.97
  -1  12 -27   -2.09    5.45
   0   5 -18   37.29    2.84
   0   6 -20  156.18    3.17
   0   7 -22  295.43    4.05
   0   9 -25    2.67    4.20
   1  -1   3  605.14    2.36
   1   0  28    1.31    3.60
   1   1  32   18.39    3.93
   1   2 -12   94.50    1.91
   1   2  35    2.63    4.80
   1   8 -25    2.43    3.74
   2  -2   9  153.37    5.36
   2  -2  10  193.14    5.09
   2  -2  13   14.75    4.72
   2  -2  14   21.03    4.66
   2  -2  15    5.63    4.07
   2  -1  25  124.10    3.57
   2   0  30   22.09    3.63
   2   8 -26   95.78    4.23
   3  -2  21   35.55    3.53
   3  -1  27   15.47    3.55
   3   6 -24  228.40    3.35
   3   8 -27    1.57    3.85
   4  -3  11   -4.99    6.39
   4  -3  12  124.60    6.37
   4  -1  29   -0.35    4.76
   4   0  33   10.76    5.81
   4   6 -25   21.82    2.71
   4   9 -29    0.07    3.81
   5  -3   4   49.44    4.02
   5  -3  19  165.33    4.79
   5  -2  26   -1.70    4.19
   5  -1  -9  182.73    1.73
   5  -1  30    1.62    5.30
   6  -3   0  319.61    4.41
   6  -3  21   60.89    4.52
   6  -2  -6  302.36    2.75
   6  -2  27    3.57    4.97
   6  -1  31    2.82    6.36
   6   0 -14  159.73    1.28
   7  -3  -2   36.61    3.76
   7  -3  22   14.38    3.72
   7  -3  23    1.76    5.13
   7  -2  28    4.76    5.88
   7   0 -15  157.13    1.52
   7   7 -28   23.21    2.97
   8  -4   5  199.79    6.97
   8  -4   6   48.36    7.19
   8  -4   7  216.50    8.13
   8  -4   8   53.77    6.36
   8  -4   9    1.04    6.52
   8  -4  11  349.50    7.12
   8  -4  14  132.25    6.39
   8  -4  15   32.27    5.85
   8  -3  23   -2.35    5.46
   8  -3  24    8.52    5.56
   8  -2  28    5.10    6.74
   8   6 -27   -0.03    2.06
   9  -4   3  100.63    6.77
   9  -4   4   43.92    7.33
   9  -4   5   78.87    6.18
   9  -4  15   32.63    4.71
   9  -4  16   70.81    6.18
   9  -4  17   -0.99    5.34
   9  -3  23    0.48    4.86
   9  -3  24   26.60    7.14
   9  -1 -13   48.80    2.54
   9   2 -21   26.52    1.41
  10  -4   2   13.58    7.45
  10  -4   3    3.63    7.79
  10  -4  15    8.10    4.75
  10  -4  16   22.11    6.61
  10  -4  17   11.39    6.09
  10  -3  -5   31.86    4.41
  10  -3  23    7.52    6.94
  10  -3  24   28.46    7.32
  10   2 -21   -2.31    2.01
  11  -4   2   20.57    8.25
  11  -4   3  407.53    9.39
  11  -4   4   79.26    7.03
  11  -4  14   -2.61    5.60
  11  -4  16    9.74    7.31
  11  -3  -5  159.32    5.77
  11  -3  22   16.34    6.17
  11  -3  23    7.88    8.50
  11  -2 -10   20.02    4.52
  11   2 -21    2.54    2.66
  12  -4   3  335.63   11.50
  12  -4   4   13.54   11.01
  12  -4   5   50.67    8.55
  12  -4  12    4.72    6.82
  12  -4  13    3.66    8.23
  12  -4  14   -0.15    8.54
  12  -4  15    7.89    8.45
  12  -3  -5  212.42    6.67
  12  -1 -13   46.23    4.48
  13  -4   5    7.11   13.10
  13  -4   6    7.30   14.51
  13  -4   7    0.22   15.56
  13  -4   8    7.41   16.24
  13  -4   9    0.23   15.23
  13  -4  10   16.84   13.70
  13  -4  11    7.82   13.23
  13  -4  12    1.70   10.82
  13  -3  -4   19.89    7.55
  13  -2  -9    7.95    6.12
  13   1 -18   54.93    5.22
  14  -3  -3    7.15    8.96
  14  -3  -2    1.67   10.83
  14  -2  -8    8.81    7.71
  15  -3   0   12.30   14.35
  15  -3   1    4.61   15.29
  15  -3   2    5.13   11.39
  15  -2  -6   22.67   10.47
  15  -1 -10   -1.61    8.70
 -12  14   7   -1.31    9.96
 -12  14   8    8.27   11.10
 -12  14   9   19.09   11.53
 -12  14  10   45.25   10.54
 -12  15   3    7.20    8.95
 -12  15   4    3.06    8.81
 -12  16   0   58.99    9.48
 -11  12   6   21.63    5.92
 -11  12   7    8.70    8.39
 -11  12   8   32.59    8.36
 -11  12  20   -0.24    5.67
 -11  12  21    8.13    4.67
 -11  13   1   80.88    5.94
 -11  13   2    9.25    7.68
 -11  14  -2    4.09    5.80
 -11  14  -1   37.87    7.21
 -11  15  -4  126.59    8.48
 -11  16  -6   33.45    8.39
 -10  10   7  112.58    5.82
 -10  10   8  122.04    7.71
 -10  10   9   89.17    7.64
 -10  10  19   36.18    5.33
 -10  10  20   51.66    4.14
 -10  11   2  330.30    7.34
 -10  11  25    3.07    3.23
 -10  12  -2   47.75    6.48
 -10  13  -5    6.64    6.27
 -10  14  -7  131.66    7.07
 -10  15  -9   -5.40    6.60
 -10  16 -10    7.39    6.96
  -9   9   3    7.26    4.03
  -9   9   4   16.93    5.48
  -9  10  28   -0.87    2.30
  -9  11  -5    6.54    3.98
  -9  12  -7  122.39    6.20
  -9  13  -9    4.01    5.63
  -9  14 -11   -3.02    6.52
  -9  15 -13   24.64    5.23
  -9  16 -14   43.53    8.34
  -8   7   7    2.78    3.84
  -8   7   8   10.46    5.44
  -8   7  19    0.02    3.32
  -8   8   1  901.85    6.40
  -8   8  26    1.86    1.87
  -8   9  -3   45.28    4.75
  -8  11  -9   76.50    5.44
  -8  12 -11   -1.46    5.52
  -8  13 -13   75.55    5.95
  -8  15 -16    1.29    6.88
  -8  16 -17    5.68    8.17
  -7   6   5   10.69    4.29
  -7   6  22    1.60    1.64
  -7   7  -1   50.81    4.18
  -7   8  -5    6.09    4.35
  -7   8  31    1.63    1.34
  -7   9  -8    3.29    4.57
  -7  11 -13    0.67    3.73
  -7  13 -16   20.39    6.42
  -6   5   3  244.40    3.25
  -6   6  -2  121.96    3.99
  -6   7  -6   76.23    3.96
  -6  10 -14    3.42    3.31
  -6  11 -16  128.02    4.51
  -6  12 -17    4.08    5.33
  -6  13 -19    5.79    4.86
  -6  14 -20    6.47    6.29
  -6  15 -21   -1.89    7.60
  -5   5  -3    1.37    3.77
  -5   6  -7    1.35    2.53
  -5   7 -10  627.12    4.70
  -5   9 -15  142.82    3.69
  -5  12 -20   28.64    4.62
  -5  13 -21   -4.30    6.38
  -5  14 -22   21.94    7.04
  -4   7 -13   17.73    3.71
  -4  10 -19  135.97    5.19
  -4  12 -22   21.39    5.14
  -4  13 -23   54.97    6.82
  -4  14 -24   -0.93    7.11
  -3   3  -3  507.30    3.59
  -3   4  33    1.08    2.29
  -3  10 -21   53.35    4.86
  -3  13 -25   21.17    4.87
  -2   6 -16    0.97    2.37
  -2   7 -18   69.79    3.73
  -2   8 -20   74.36    4.12
  -2  10 -23    5.15    4.79
  -2  11 -24    3.33    5.08
  -1   1  27    6.16    2.16
  -1   6 -18  149.67    3.50
  -1   7 -20   89.49    3.58
  -1   9 -23    9.41    3.98
   0   0  25   27.69    2.50
   0   1  30    0.97    2.79
   0  10 -26   -0.26    4.43
   0  11 -27    8.25    5.29
   0  12 -28    1.99    5.65
   1  -1  22    4.81    2.75
   1   7 -23   74.91    3.88
   1   9 -26   22.13    4.12
   1  10 -27   -1.30    4.70
   1  11 -28    7.85    5.50
   2  -2   8   94.40    3.90
   2  -2  16   99.02    2.90
   2  -2  17   13.97    3.71
   2  -1  26   14.31    3.14
   2   1  34   18.98    4.74
   2   5 -21    6.76    2.36
   2   9 -27    4.74    4.19
   2  10 -28    4.56    4.59
   3  -2  22   23.69    3.65
   3  -1  28   41.69    4.02
   3   0  32    4.04    4.57
   3   3 -18   48.38    1.90
   3   9 -28    6.30    3.97
   3  10 -29   18.65    4.32
   4  -3   8  161.42    6.79
   4  -3   9  203.03    5.27
   4  -3  10  500.95    5.84
   4  -3  13  125.70    4.49
   4  -3  14   -0.46    3.74
   4  -3  15  286.00    5.24
   4  -3  16  102.04    4.63
   4  -2  -2  236.05    2.60
   4  -2  25   67.03    4.01
   4  -1  30   81.02    5.05
   5  -3  20  105.66    4.43
   5  -3  21  170.16    4.57
   5  -2  27   23.02    4.58
   5  -1  31   -3.90    5.73
   5   5 -24  311.24    2.86
   5   7 -27   15.13    3.10
   6  -3  22    5.19    3.37
   6  -3  23   14.50    4.59
   6  -2  28    2.16    5.24
   6  -1  32    4.73    6.27
   7  -4   7  139.41    7.13
   7  -4   8   33.35    7.39
   7  -4  12    5.64    5.32
   7  -4  13    0.70    6.33
   7  -4  14   15.01    5.83
   7  -4  15    6.45    5.35
   7  -3  -3   41.94    3.09
   7  -3  24   49.56    5.55
   7  -2  29   -2.56    6.41
   8  -4   3   28.35    5.07
   8  -4   4   64.76    5.85
   8  -4  16  102.60    4.53
   8  -4  17    2.95    5.29
   8  -4  18   33.33    5.41
   8  -3  25   -1.54    6.13
   8  -2  -9   26.44    2.75
   8  -2  29    5.53    7.25
   8   4 -24    9.07    1.27
   9  -4   2    4.90    6.00
   9  -4  18    8.09    5.35
   9  -4  19   36.21    5.77
   9  -3  -5   18.30    3.94
   9  -3  25   14.62    7.15
  10  -4   1   -0.58    6.73
  10  -4  18    3.97    4.36
  10  -4  19    7.97    6.59
  10  -3  -6   16.08    4.10
  10  -3  25    7.08    8.37
  10  -2 -10   96.67    3.60
  10   1 -19   -1.97    2.39
  11  -4   0    2.62    7.01
  11  -4   1   85.15    7.35
  11  -4  17    5.79    5.20
  11  -4  18    6.36    7.43
  11  -4  19   -3.29    7.25
  11  -3  -6    4.91    4.94
  11   1 -19    6.44    2.86
  12  -4   1  217.44    9.33
  12  -4   2   67.64    7.51
  12  -4  16    6.78    6.03
  12  -4  17    1.39    8.24
  12  -4  18    8.05    7.57
  12  -3  -6   -5.93    5.55
  12  -2 -10   33.74    5.18
  13  -4   2   -4.95   11.29
  13  -4   3   41.36   10.99
  13  -4   4   20.35    9.28
  13  -4  13    8.07    8.16
  13  -4  14    3.25    7.40
  13  -4  15    4.10    9.78
  13  -4  16    2.93    9.19
  13  -3  -5   78.07    7.54
  13  -1 -13   20.67    5.54
  13   0 -16    3.42    5.25
  14  -4   4    8.85   13.06
  14  -4   5   23.17   15.47
  14  -4   6   45.05   17.16
  14  -4   7    0.53   18.33
  14  -4   8   -5.71   18.28
  14  -4   9   -6.79   17.51
  14  -4  10   -5.60   16.70
  14  -4  11   14.49   15.11
  14  -4  12    6.24   13.34
  14  -4  13   -3.50   10.73
  14  -3  -4   -0.76    9.09
  14  -2  -9   -0.65    6.85
  14  -1 -12    7.31    6.68
  14   0 -15    8.13    5.84
  15  -3  -2    0.40   12.10
  15  -3  -1   11.71   12.30
  15  -2  -7   -1.67    9.65
  15  -1 -11   12.15    8.31
 -12  14  11   13.01   10.06
 -12  14  12  177.07   12.32
 -12  14  13   -2.66   11.40
 -12  14  14  128.93   12.13
 -12  14  15   -1.67   10.76
 -12  14  16   21.11    9.95
 -12  14  17    5.56    9.42
 -12  15   5    4.74   10.38
 -12  15   6   12.07   10.19
 -12  16   1    2.67    6.66
 -12  16   2   35.56    9.93
 -11  12   9   -1.09    9.40
 -11  12  10   71.14    9.84
 -11  12  11   57.26    9.00
 -11  12  17   10.70    8.17
 -11  12  18    6.03    7.04
 -11  12  19    5.54    5.96
 -11  13   3   70.24    7.41
 -11  13   4   71.41    7.64
 -11  14   0   36.50    8.35
 -11  15  -3   25.02    7.88
 -11  16  -5    3.01    7.72
 -10  10  10   91.35    7.14
 -10  10  12    8.83    7.78
 -10  10  13   -0.18    7.89
 -10  10  14    9.08    8.03
 -10  10  15    3.59    7.55
 -10  10  16    7.51    7.20
 -10  10  17   -1.00    6.01
 -10  10  18   51.59    5.50
 -10  11   3  107.37    6.88
 -10  12  -1   11.99    6.11
 -10  13  -4    0.87    4.75
 -10  14  -6   12.99    6.94
 -10  15  -8    2.54    6.71
 -10  16  -9    5.53    6.92
  -9   9   5    0.88    5.81
  -9   9  23   47.62    3.08
  -9  10   0   15.72    5.73
  -9  11  -4  148.48    4.32
  -9  12  -6   16.92    6.01
  -9  14 -10    5.98    6.61
  -9  15 -12    6.16    6.31
  -9  16 -13    4.21    7.80
  -8   7   9    6.99    5.29
  -8   7  10  142.05    5.55
  -8   7  18    2.16    4.11
  -8   8   2    6.45    4.81
  -8  10  -6   87.37    3.82
  -8  11  -8   -3.16    5.23
  -8  13 -12   15.61    5.68
  -8  14 -14   68.66    5.08
  -8  15 -15   18.92    7.18
  -8  16 -16   13.07    8.23
  -7   6   6   12.64    4.36
  -7   7   0   12.68    4.10
  -7   8  -4    6.13    4.15
  -7   9  -7  107.25    4.64
  -7  10 -10    2.58    4.43
  -7  11 -12    5.36    5.15
  -7  12 -14    4.17    4.15
  -7  14 -17   -0.44    4.95
  -7  15 -18   11.19    6.84
  -6   5   4 1599.20    5.86
  -6  10 -13   -2.90    4.71
  -6  11 -15   11.10    5.22
  -6  13 -18   13.66    6.71
  -6  14 -19   -0.60    6.57
  -6  15 -20   -0.58    6.80
  -5   4   3  195.62    3.37
  -5   9 -14    8.25    4.37
  -5  10 -16   62.04    5.02
  -5  11 -18  223.35    4.91
  -5  12 -19   46.27    5.85
  -4   3   3   30.35    2.75
  -4   4  30   85.02    1.87
  -4   8 -15   88.98    3.24
  -4   9 -17   63.67    3.48
  -4  11 -20   37.01    5.78
  -3   2   3   16.70    1.57
  -3   2  24    7.60    1.52
  -3   4  -7  639.50    3.99
  -3   6 -13    0.99    3.39
  -3   9 -19   83.59    4.69
  -3  11 -22  131.07    5.59
  -3  12 -23    0.24    5.48
  -3  13 -24  105.07    6.35
  -3  14 -25    3.78    7.20
  -2   2  29    4.69    2.02
  -2   3  33   38.01    3.01
  -2   5 -13    8.48    2.97
  -2   9 -21    3.65    4.27
  -2  12 -25   -1.51    5.42
  -2  13 -26    2.80    5.69
  -1   0  20   15.06    2.14
  -1   2  32   43.12    3.22
  -1   3  35   16.79    3.30
  -1   4 -13    2.97    1.80
  -1  10 -24    3.01    4.85
   0  -1  12 1221.66    5.03
   0  -1  13    1.47    3.60
   0  -1  14 1109.13    5.05
   0  -1  15   59.22    4.26
   0   0  26    6.91    2.90
   0   1  31    0.92    3.45
   0   2  34   19.02    3.58
   0   4 -15   11.88    2.73
   0   8 -23   42.73    3.98
   1  -1  23    0.43    2.63
   1   0  29    2.90    3.15
   1   1  33    0.67    3.70
   1   4 -17  208.07    2.95
   1   6 -21   27.36    3.16
   2  -2   7    9.97    3.40
   2  -2  18  146.35    3.70
   2  -2  19  127.42    3.79
   2  -1  -2  414.54    1.71
   2  -1  27   12.93    3.23
   2   0  31    2.98    3.65
   2   7 -24    7.34    3.54
   3  -2  23   53.29    3.54
   3  -2  24   23.22    3.41
   3  -1  -5   58.80    1.13
   3  -1  29    4.89    3.96
   3   0  33   -3.23    4.86
   3   5 -22    7.71    2.70
   4  -3   6  214.80    6.07
   4  -3   7 1113.58    6.28
   4  -3  17  147.82    3.38
   4  -3  18   84.73    4.44
   4  -2  26    6.25    3.94
   4  -1  31    0.89    4.32
   4   5 -23    8.57    2.37
   4   7 -26   62.30    3.19
   5  -3   2    5.86    3.02
   5  -3  22   49.12    4.52
   5  -2  -5  100.72    2.06
   5  -2  28   -0.40    4.72
   5  -1  32   10.32    5.62
   5   8 -28    0.08    3.61
   6  -4  12    5.45    7.14
   6  -3  -1   14.00    2.66
   6  -3  24    0.77    4.91
   6  -2  29    2.61    5.74
   6   4 -23  224.55    2.08
   6   6 -26    6.04    2.57
   7  -4  16   -1.41    3.95
   7  -4  17   11.69    5.09
   7  -4  18   37.95    5.22
   7  -3  25   10.87    4.80
   7  -2  30    4.21    6.51
   7  -1 -12  114.48    1.71
   8  -4  19    3.32    5.11
   8  -4  20    3.37    5.58
   8  -3  -5  508.31    4.33
   8  -3  26    2.04    6.24
   8  -1 -13  102.83    2.40
   9  -4   0   -4.35    4.76
   9  -4  20    8.39    5.76
   9  -4  21   50.68    6.54
   9  -3  26    8.51    6.67
   9  -3  27    0.35    6.38
   9  -2 -10  335.40    3.64
   9   1 -19   69.14    1.90
  10  -4  -1   10.32    5.37
  10  -4   0    7.04    4.38
  10  -4  20    1.93    4.83
  10  -4  21   32.74    6.97
  10  -1 -14   29.34    3.43
  11  -4  20    1.48    7.11
  11  -4  21    2.21    7.93
  11  -3  -7   98.91    4.63
  11  -2 -11   76.77    4.35
  11  -1 -14   -0.96    3.29
  11   0 -17   19.59    3.48
  11   3 -23    1.69    2.03
  12  -4  -1   -2.19    7.59
  12  -4   0   69.07    5.84
  12  -4  19   -1.99    7.75
  12  -4  20    2.14    8.67
  12  -3  -7   67.48    5.24
  12  -2 -11  107.39    5.36
  12  -1 -14    2.80    4.02
  12   1 -19    9.35    3.55
  12   2 -21    0.77    2.89
  13  -4   0    0.39    9.15
  13  -4   1   41.36    7.53
  13  -4  17   -1.83    6.63
  13  -3  -6   96.30    7.13
  13  -2 -10    9.70    5.27
  14  -4   1    6.51    9.92
  14  -4   2    6.43   12.07
  14  -4   3   -7.91    9.69
  14  -3  -5    3.85    8.56
  14  -1 -13    9.61    6.53
  15  -4   4    3.91   14.66
  15  -4   5   14.01   16.98
  15  -4   6   10.30   18.43
  15  -4   7   24.39   19.91
  15  -4   8   -3.14   20.55
  15  -3  -4   14.21    9.65
  15  -3  -3    6.71   10.20
  15  -2  -8   17.04    9.44
  15  -1 -12    6.01    8.16
 -12  15   7    6.49   11.28
 -12  15   8   23.03   11.49
 -12  15   9   15.55   10.89
 -12  16   3   19.99    8.84
 -12  16   4   29.72   10.53
 -11  12  12   49.36    8.57
 -11  12  13  124.58    9.79
 -11  12  14   28.90    8.50
 -11  12  15   38.94    8.45
 -11  12  16    0.61    8.11
 -11  13   5   22.71    7.88
 -11  13   6   59.48    8.14
 -11  14   1    3.73    7.94
 -11  15  -2  233.05    8.19
 -11  15  -1   39.65    7.85
 -11  16  -4   11.21    6.63
 -11  16  -3    5.24    7.82
 -11  17  -5    4.51    9.17
 -10  11   4  359.36    6.38
 -10  11   5  103.87    7.42
 -10  11  24    0.98    3.84
 -10  12   0   63.51    5.17
 -10  12   1   77.76    6.65
 -10  13  -3   34.10    4.89
 -10  14  -5  110.08    7.70
 -10  15  -7   30.09    6.71
 -10  16  -8   -5.04    7.06
 -10  17 -10    3.06    7.67
  -9   9   6    6.43    5.87
  -9   9   7    7.24    5.85
  -9   9  22   45.64    3.31
  -9  10   1  131.83    5.74
  -9  10  27   -0.08    2.48
  -9  11  -3    7.18    3.79
  -9  12  -5   74.49    5.90
  -9  13  -8  102.39    4.83
  -9  14  -9   14.84    6.09
  -9  15 -11    8.67    6.75
  -9  16 -12   15.62    7.49
  -8   7  11   10.39    5.07
  -8   7  12  163.69    5.44
  -8   7  13   33.63    4.87
  -8   7  14   29.30    5.30
  -8   7  15    3.56    4.96
  -8   7  16    0.31    4.63
  -8   7  17   -3.54    4.57
  -8   8   3  387.70    5.59
  -8   9  -2   23.72    3.67
  -8  10  -5  148.71    4.94
  -8  12 -10  140.97    4.64
  -8  14 -13   -3.39    6.25
  -8  15 -14    2.73    6.31
  -7   6   7    9.08    4.61
  -7   6  21   15.59    2.19
  -7   7   1   41.52    4.00
  -7  10  -9   17.26    4.80
  -7  11 -11   -0.71    4.68
  -7  12 -13    8.86    5.53
  -7  13 -15    6.36    4.62
  -7  14 -16    1.57    6.93
  -7  15 -17   -1.57    7.61
  -7  16 -18    1.29    8.01
  -6   5   5   63.47    3.66
  -6   5  23    8.49    1.22
  -6   6  -1  297.30    4.17
  -6   7  -5    0.97    2.63
  -6  12 -16   73.13    6.09
  -5   4   4  700.11    3.88
  -5   5  -2   73.91    2.72
  -5   5  30    2.12    1.06
  -5   6  -6    5.73    2.56
  -5   7  -9  246.26    3.23
  -5  11 -17  129.76    5.84
  -5  13 -20   41.43    5.98
  -5  14 -21   -0.66    6.27
  -5  15 -22   10.23    6.80
  -4   3  25    9.19    1.21
  -4   7 -12  697.13    4.80
  -4  10 -18  508.28    5.95
  -4  12 -21    8.46    4.03
  -4  13 -22   14.35    6.01
  -4  14 -23    3.42    6.37
  -3   3  30    7.37    2.02
  -3   5 -10    6.98    2.24
  -3   7 -15  631.50    3.95
  -3   8 -17  373.64    4.63
  -3  10 -20   -2.30    4.47
  -2   4 -10   28.39    2.03
  -2   6 -15   -1.09    3.31
  -2   8 -19   77.84    4.38
  -2  10 -22   -5.98    4.66
  -1   0   6   55.27    1.08
  -1   1  28    6.81    2.14
  -1   2  -6    0.82    2.15
  -1   5 -15   37.82    2.89
  -1   8 -21   10.59    3.95
  -1  11 -25   12.29    5.27
  -1  12 -26    5.43    5.53
   0  -1  11    4.27    3.22
   0  -1  16  156.56    3.77
   0  -1  17   37.61    3.24
   0   2  -9   57.07    1.84
   0   2  35    0.48    3.97
   0   7 -21   81.95    3.52
   0   9 -24    9.99    4.41
   0  10 -25    2.94    4.73
   0  12 -27    8.76    6.15
   1  -1  24   -0.43    2.72
   1   0  30   10.52    3.54
   1   5 -19    1.29    2.49
   1   8 -24  115.99    3.96
   2  -2   6  345.33    3.52
   2  -2  20  103.81    3.59
   2   0  32   50.72    4.18
   2   1  35    1.07    4.72
   3  -2  25  104.11    3.69
   3  -1  30   14.84    4.02
   3   0  34   -1.78    5.18
   3   7 -25   18.61    3.00
   4  -3   5 1725.40    7.15
   4  -3  19   20.54    2.98
   4  -3  20    3.77    4.10
   4  -2  27    3.02    3.90
   4   8 -27    3.44    3.64
   5  -3   1 1277.35    5.32
   5  -3  23    8.33    4.20
   5  -2  29   45.80    5.15
   5  -1  33    7.50    5.41
   5   2 -18  714.50    1.66
   6  -4   7  167.44    6.05
   6  -4   8   97.18    6.63
   6  -4   9   90.98    5.26
   6  -4  10    0.57    5.28
   6  -4  11  112.92    5.45
   6  -4  14   39.88    4.70
   6  -4  15    9.91    5.69
   6  -4  17    1.26    4.90
   6  -3  -2   35.75    3.25
   6  -3  25    4.48    4.40
   6  -2  -7  129.97    2.31
   6  -2  30    2.05    5.59
   7  -4   3   19.47    4.84
   7  -4   4   68.11    3.87
   7  -4  19    3.17    3.57
   7  -4  20   57.66    5.49
   7  -3  -4   40.11    3.01
   7  -3  27    4.38    4.88
   8  -4   1    5.82    4.66
   8  -4  21   -3.77    5.18
   8  -4  22   51.05    5.70
   8  -3  27    2.06    5.77
   9  -4  -1    4.81    4.83
   9  -4  23   48.32    6.21
   9  -1 -14  456.27    3.27
  10  -5  10   38.06   10.08
  10  -5  11  120.67   10.81
  10  -4  -2    1.51    5.17
  10  -4  22    2.84    5.12
  10  -4  23   15.83    7.36
  10  -3  -7    2.92    3.80
  10  -2 -11    6.20    3.07
  10   0 -17    4.09    2.54
  11  -5   8   89.62   10.50
  11  -5   9   46.39   11.67
  11  -5  10  113.42   12.24
  11  -5  11   64.81   11.74
  11  -5  12   48.73   10.19
  11  -5  13   12.47    8.54
  11  -4  -2    9.79    6.03
  11  -4  22    3.56    7.29
  11  -4  23    0.35    7.54
  12  -5   8  -11.07   11.39
  12  -5   9   18.23   12.28
  12  -5  11    8.93   11.50
  12  -5  12    5.58    9.80
  12  -4  -2   17.31    6.68
  12  -4  21   -1.69    6.58
  12   0 -17    8.53    3.96
  13  -4  -2    5.74    7.71
  13  -4  -1   16.59    6.10
  13  -3  -7   79.78    6.69
  13  -1 -14   -1.02    4.95
  13   1 -19    2.73    4.56
  14  -4  -1    5.08    9.00
  14  -4   0   -3.33    9.12
  14  -3  -6    0.77    7.96
  14  -2 -10    5.38    6.71
  14   0 -16   -0.40    6.13
  15  -4   1    5.04   12.37
  15  -4   2    2.68   14.49
  15  -4   3    5.18   13.40
  15  -3  -5    3.13    9.54
  15  -2  -9    4.46    8.55
 -12  15  10   14.08   11.87
 -12  15  11    7.27   12.29
 -12  15  12   10.90   12.41
 -12  15  13   -2.91   11.40
 -12  15  14    3.37   11.15
 -12  16   5   -0.04    9.40
 -12  16   6   42.42   11.60
 -11  13   7   34.07    8.87
 -11  13   8    4.86    8.50
 -11  14   2   88.37    6.48
 -11  14   3    6.52    8.13
 -11  15   0  242.99    9.58
 -11  16  -2    2.07    9.12
 -11  17  -4   26.47    9.10
 -10  11   6  325.26    7.55
 -10  11   7    6.65    7.15
 -10  11  23   15.22    3.82
 -10  12   2    7.26    6.68
 -10  13  -2   10.41    4.87
 -10  13  -1    5.29    6.46
 -10  14  -4   -3.17    6.77
 -10  15  -6   10.43    6.73
 -10  16  -7   13.05    7.33
 -10  17  -9    0.59    6.07
  -9   9   8    5.46    6.24
  -9   9  21  101.50    4.11
  -9  10   2    4.37    5.55
  -9  11  -2   57.42    4.08
  -9  12  -4    6.68    5.46
  -9  13  -7   13.15    4.33
  -9  15 -10   -0.19    6.81
  -9  16 -11   18.63    6.78
  -9  17 -12    2.95    7.77
  -8   8   4   -2.57    4.89
  -8   8  25   15.65    2.15
  -8   9  -1   54.36    3.74
  -8  10  -4   -3.97    4.67
  -8  11  -7   -4.30    3.74
  -8  12  -9    2.02    5.03
  -8  13 -11   87.97    4.89
  -8  14 -12    5.10    6.32
  -8  16 -15   -1.87    5.78
  -7   6   8   52.63    4.68
  -7   8  -3    5.52    3.08
  -7   9  -6    8.83    4.23
  -7  13 -14   52.06    5.96
  -7  14 -15    2.17    6.30
  -6   5   6  764.25    4.70
  -6   6   0   37.72    3.86
  -6   7  -4   59.47    3.89
  -6   8  -7   -3.57    4.04
  -6   9 -10   24.15    3.29
  -6  10 -12    2.71    4.52
  -6  11 -14   38.76    3.75
  -6  13 -17   11.10    4.41
  -6  14 -18    3.15    7.06
  -6  15 -19    9.03    7.50
  -5   6  -5   17.67    3.59
  -5   9 -13   83.03    4.46
  -5  10 -15   20.89    4.68
  -5  12 -18  165.82    6.11
  -5  13 -19    2.99    5.45
  -5  14 -20    0.99    5.99
  -5  15 -21    7.30    6.68
  -4   4  -2   51.24    2.59
  -4   5  -6   25.98    2.60
  -4   5  34    3.82    1.97
  -4   6  -9  759.67    4.63
  -4   8 -14   73.07    3.22
  -4   9 -16  271.63    4.04
  -4  11 -19  165.89    5.88
  -4  12 -20    6.60    5.23
  -4  15 -23    8.03    7.64
  -3   2  25    2.39    1.67
  -3   3  -2    2.48    2.98
  -3   4  34   -1.41    2.24
  -3   9 -18  160.32    4.71
  -3  11 -21    1.05    5.17
  -3  12 -22    5.83    4.99
  -3  13 -23   10.84    6.02
  -3  14 -24    6.94    6.85
  -2   1  24   69.84    2.15
  -2   2  -2    2.45    1.79
  -2   7 -17    4.02    2.65
  -2  11 -23  110.46    5.35
  -2  12 -24   56.67    5.76
  -2  13 -25    0.06    5.73
  -1   0  22   58.00    2.27
  -1   1  29   15.14    2.51
  -1   2  33   44.03    3.25
  -1   6 -17    4.91    3.25
  -1   7 -19   10.38    3.15
  -1   9 -22    2.59    4.15
   0  -1   9   55.52    2.95
   0  -1  18    1.36    2.91
   0  -1  19   -1.09    3.30
   0   0  27   26.03    2.57
   0   1  -5   31.56    1.43
   0   1  32    3.48    3.25
   0   3 -12   28.52    2.12
   0   5 -17    4.92    2.86
   0  11 -26   15.80    4.79
   1  -1   2 4106.16    3.97
   1  -1  25    3.09    2.80
   1   1  34    0.97    3.74
   1   9 -25   58.17    4.23
   1  10 -26   20.11    4.60
   1  11 -27   -0.23    5.06
   2  -2   5    2.87    3.48
   2  -2  21  132.70    3.40
   2  -1  28    8.56    3.33
   2   0  33    5.51    4.35
   2   3 -16  159.60    2.16
   2   6 -22   44.77    2.83
   2   8 -25   57.88    3.62
   2   9 -26    0.49    4.44
   2  11 -28   -0.49    5.18
   3  -2  26   16.53    3.32
   3  -1  31    9.52    3.89
   3   8 -26   67.33    3.72
   3   9 -27   -0.09    4.06
   3  10 -28    2.17    4.51
   4  -3   4  821.73    5.57
   4  -3  21    4.22    3.83
   4  -3  22  108.30    4.26
   4  -2  -3    2.72    1.82
   4  -2  28   30.14    4.33
   4  -1  32   23.58    4.58
   4   3 -19   61.89    1.56
   4   4 -21  190.64    2.38
   4   9 -28    4.20    3.72
   5  -3   0    6.33    3.36
   5  -3  24    3.17    3.05
   5  -3  25    2.42    4.15
   5  -2  30    5.76    5.16
   5   0 -13  215.92    0.89
   5   4 -22   41.22    2.01
   6  -4   6  201.57    5.89
   6  -4  19  101.89    5.16
   6  -3  26   16.80    3.55
   6  -3  27    0.25    4.33
   6  -2  31    0.78    5.93
   6   2 -19   19.06    0.86
   6   3 -21   21.65    1.38
   6   7 -27   45.20    3.10
   7  -4   2    3.25    4.51
   7  -4  21    2.83    3.74
   7  -4  22    9.03    5.21
   7  -3  28   51.71    6.03
   7  -2  -9    1.68    2.56
   8  -4   0   86.01    4.72
   8  -4  23   26.77    5.86
   8  -3  -6    0.88    3.15
   8  -3  28   -2.50    4.70
   8  -3  29    0.36    6.26
   8  -2 -10  262.96    2.96
   9  -5   8   11.81    7.97
   9  -5   9   33.95    9.05
   9  -5  10   -1.30    9.64
   9  -5  11   14.51    9.65
   9  -5  12   18.13    9.55
   9  -5  13  104.86    8.75
   9  -5  14   -3.71    7.36
   9  -5  15   25.84    6.89
   9  -4  -2   29.98    4.29
   9  -4  24   29.94    6.82
   9  -3  -7  171.92    3.82
   9  -2 -11   26.73    3.18
  10  -5   6   20.49    8.43
  10  -5   7   49.12    8.81
  10  -5   8    7.81    7.09
  10  -5   9  149.29    7.51
  10  -5  12    0.98    6.80
  10  -5  13   97.76    6.60
  10  -5  14   39.18    5.88
  10  -5  15   52.20    7.12
  10  -5  16    6.02    7.13
  10  -5  17   52.40    6.43
  10  -4  -3    5.45    4.46
  10  -4  24   -0.69    6.76
  10  -4  25    1.56    6.92
  11  -5   4   20.36    7.52
  11  -5   5  211.61    9.58
  11  -5   6    2.30    8.52
  11  -5   7   38.40    7.50
  11  -5  14    2.80    6.08
  11  -5  15    6.82    6.06
  11  -5  16    2.52    7.84
  11  -5  17   25.72    7.78
  11  -4  -3    3.63    5.76
  11  -3  -8   19.50    4.22
  11  -2 -12    1.85    4.19
  12  -5   4    5.78    8.92
  12  -5   5  141.31   10.52
  12  -5   7   68.08    9.06
  12  -5  13   33.37    7.40
  12  -5  14    4.34    6.54
  12  -5  15   26.99    8.50
  12  -5  16    1.44    8.10
  12  -4  -3  148.82    6.17
  12  -3  -8   -2.69    5.34
  12  -2 -12    1.93    4.87
  13  -5   5  123.62   11.74
  13  -5   6    0.65   12.87
  13  -5   7   16.81   13.43
  13  -5   9    4.52   14.61
  13  -5  10    2.90   11.10
  13  -5  11   -0.94   13.30
  13  -5  12   -5.35   11.21
  13  -5  13   10.98   11.65
  13  -5  14    9.15   10.23
  13  -5  15   13.84   10.00
  13  -4  -3   32.90    7.22
  13   0 -17    3.72    4.68
  14  -5   8    8.33   15.44
  14  -5   9    8.67   15.95
  14  -5  10    0.29   16.39
  14  -5  11  -11.88   14.20
  14  -5  12   12.54   13.61
  14  -4  -2   -6.24    9.41
  14  -3  -7   -1.02    7.36
  14  -2 -11    0.89    6.21
  14  -1 -14    5.70    6.54
  15  -4  -1   27.95   10.71
  15  -4   0    9.50   12.65
  15  -3  -6   24.14    9.16
  15  -2 -10    8.35    7.96
 -12  16   7   13.50   10.43
 -12  16   8   11.20   12.29
 -12  16   9   17.79   11.34
 -11  13   9   37.13   10.14
 -11  13  10    6.89   10.04
 -11  13  11   27.88    9.59
 -11  13  19    4.39    8.18
 -11  13  20   -1.40    6.75
 -11  13  21    6.37    5.75
 -11  14   4   42.12    7.67
 -11  14   5   13.94    7.47
 -11  15   1   -2.37    7.77
 -11  15   2   85.48    8.17
 -11  16  -1    6.25    8.68
 -11  17  -3   11.48    8.75
 -10  11   8  126.49    7.79
 -10  11   9   62.77    7.85
 -10  11  21   26.92    5.21
 -10  11  22    1.50    4.04
 -10  12   3  179.42    7.49
 -10  13   0   14.30    6.73
 -10  14  -3   17.54    6.71
 -10  15  -5  181.65    7.80
 -10  16  -6   33.60    7.72
 -10  17  -8    5.39    5.99
  -9   9  10    0.53    6.40
  -9   9  11    8.14    6.06
  -9   9  19   61.07    5.23
  -9   9  20   28.03    4.42
  -9  10   3   13.32    5.49
  -9  10  26    1.78    2.91
  -9  11  -1   40.47    4.16
  -9  12  -3    6.92    5.43
  -9  13  -6    1.41    4.22
  -9  14  -8   37.10    4.78
  -9  15  -9   -1.15    6.85
  -8   8   5   31.28    5.08
  -8   9   0   29.95    4.63
  -8   9  29    3.84    1.97
  -8  10  -3   38.79    4.83
  -8  11  -6    7.89    4.65
  -8  12  -8  135.94    5.80
  -8  13 -10   14.48    5.24
  -8  15 -13   50.53    5.43
  -8  16 -14    9.77    7.20
  -7   6   9   86.37    4.59
  -7   6  10  267.07    5.16
  -7   6  20    7.26    2.56
  -7   7   2    6.42    2.96
  -7   7  27    1.26    1.38
  -7   8  -2   51.74    4.10
  -7   9  -5  182.09    4.87
  -7  10  -8    8.20    3.36
  -7  11 -10    5.42    4.52
  -7  12 -12   -2.24    3.98
  -7  13 -13   20.49    5.65
  -7  15 -16    3.77    5.40
  -7  16 -17   -4.33    6.04
  -6   5   7   21.95    3.33
  -6   9  -9    8.50    4.28
  -6  11 -13    9.75    4.78
  -6  12 -15    7.62    4.20
  -6  13 -16   -0.45    5.81
  -6  14 -17    5.18    6.30
  -6  15 -18   -3.74    6.80
  -6  16 -19   -1.60    7.75
  -5   4   5  132.57    3.33
  -5   5  -1  656.41    3.67
  -5   7  -8  406.86    3.54
  -5  11 -16  184.24    5.62
  -4   3   4  215.27    2.10
  -4   7 -11    1.06    3.50
  -4  10 -17  173.82    5.26
  -4  13 -21   48.66    4.58
  -4  14 -22    0.02    4.95
  -3   2   4   79.82    1.93
  -3   5  -9  422.45    3.77
  -3   7 -14    5.76    3.46
  -3   8 -16    8.17    4.08
  -3  10 -19  105.98    4.77
  -2   2  30    2.61    2.15
  -2   3  -6    3.03    1.87
  -2   3  34   -0.96    2.75
  -2   5 -12   48.42    3.05
  -2   9 -20   10.93    3.12
  -2  10 -21    3.91    4.09
  -2  14 -25    4.01    6.12
  -1   0  23  197.52    2.94
  -1   1  -1  759.16    2.10
  -1   3  -9  467.58    2.93
  -1   4 -12    4.81    2.50
  -1   8 -20    4.55    3.70
  -1  10 -23   -3.46    4.80
  -1  11 -24    3.18    5.29
  -1  12 -25   12.59    5.59
  -1  13 -26    7.94    5.62
   0  -1  20   21.16    2.88
   0   0  28   13.72    2.61
   0   2  36    1.90    4.06
   0   8 -22    1.97    3.39
   1  -1  26    4.02    2.89
   1   0  31    2.03    3.35
   1   1  35   -2.19    4.38
   1   3 -14  113.51    2.04
   1   7 -22   61.68    3.22
   2  -2  23   -1.43    3.22
   2  -1  29    9.32    3.52
   2   4 -18    5.33    2.42
   2   5 -20    1.78    2.42
   2  10 -27   -0.13    4.10
   3  -3  10  354.95    6.33
   3  -3  11  456.15    6.60
   3  -3  12   17.74    4.14
   3  -3  13  179.45    4.73
   3  -3  14    2.69    4.04
   3  -3  15  131.95    4.30
   3  -3  16   13.42    5.22
   3  -3  17  340.83    5.43
   3  -2   0 1247.98    3.31
   3  -2  27   57.88    3.71
   3   6 -23   10.85    3.06
   4  -3  23   -1.25    4.10
   4  -2  29    8.89    4.61
   4  -1  33    5.66    5.14
   4   6 -24  289.79    3.28
   5  -4  10   16.23    6.47
   5  -4  11    4.36    6.99
   5  -4  12   -1.20    6.82
   5  -4  13  108.03    6.82
   5  -4  14   -2.13    6.31
   5  -4  15  516.83    7.20
   5  -4  16   30.39    5.80
   5  -3  26    4.71    4.18
   5  -2  31   24.74    5.49
   5   3 -20   87.98    1.61
   5   6 -25    7.42    2.53
   6  -4   5  562.58    4.85
   6  -4  20   29.78    3.51
   6  -4  21  200.96    5.35
   6  -3  -3  139.76    2.95
   6  -3  28   47.23    5.42
   6  -2  32   -1.05    6.23
   6   8 -28   10.21    3.25
   7  -4   1    7.78    4.48
   7  -4  24    3.90    4.84
   7  -3  -5    1.95    2.70
   7  -3  29   -0.23    6.21
   8  -5   9   22.33    7.92
   8  -5  10  302.67    9.47
   8  -5  11   -0.67    9.07
   8  -5  13   43.27    8.56
   8  -5  14   15.16    7.57
   8  -5  15   34.89    6.80
   8  -4  -1   27.09    4.29
   8  -4  25   42.40    6.25
   9  -5   5  136.55    6.93
   9  -5   6  197.05    7.53
   9  -5  16    0.31    4.68
   9  -5  17    5.77    6.06
   9  -5  18   -2.92    6.09
   9  -4  25   24.77    5.28
   9  -4  26    1.92    6.56
  10  -5   4  116.67    7.23
  10  -5   5    3.14    5.54
  10  -5  18    7.87    4.62
  10  -5  19   52.13    6.97
  10  -5  20   27.76    6.50
  10  -4  26    0.67    7.54
  10  -3  -8    8.79    3.36
  10  -2 -12    3.05    3.40
  11  -5   2   78.20    6.82
  11  -5   3  434.52    8.67
  11  -5  18   17.82    5.63
  11  -5  19    7.79    7.32
  11  -5  20   10.04    7.15
  11  -4  -4   -1.88    5.11
  11  -1 -15    1.32    2.96
  12  -5   2   75.62    8.83
  12  -5   3   30.96    8.27
  12  -5  18    1.13    5.83
  12  -5  19    8.90    8.47
  12  -5  20   -0.96    7.96
  12  -4  -4    4.96    5.34
  12  -3  -9   17.09    4.85
  12  -1 -15   30.08    3.61
  13  -5   2    2.70    9.00
  13  -5   3  252.03   11.07
  13  -5   4   -2.00    8.45
  13  -5  16    1.06    7.02
  13  -5  17    4.13    8.57
  13  -5  18   17.85    9.53
  13  -4  -4   50.94    6.69
  13  -2 -12   -1.20    5.29
  13  -1 -15   22.69    4.79
  14  -5   4   17.55   12.67
  14  -5   5   -0.34   14.18
  14  -5   6    6.47   10.81
  14  -5   7   -0.63   12.20
  14  -5  13    0.62    9.62
  14  -5  14   30.17   12.10
  14  -4  -4   -1.89    7.57
  14  -4  -3   -6.82    8.08
  14  -3  -8   15.55    6.89
  14   0 -17   20.48    5.65
  15  -5   7   11.89   15.88
  15  -5   8   -2.48   19.16
  15  -5   9   -0.30   20.21
  15  -4  -2    9.58   10.74
  15  -3  -7   -0.80    8.65
  15  -2 -11   -1.70    7.88
 -11  13  12   30.55    9.38
 -11  13  13   25.13   10.18
 -11  13  14  101.13   10.44
 -11  13  15   15.93   10.51
 -11  13  16   25.41    9.50
 -11  13  17   -1.38    8.99
 -11  13  18    0.80    8.52
 -11  14   6   -6.44    8.55
 -11  14   7    1.00    8.55
 -11  15   3   29.67    8.67
 -11  16   0   22.65    8.16
 -11  16   1    4.55    8.00
 -11  17  -2   17.95    7.20
 -11  17  -1    1.70    9.49
 -10  11  10   35.43    7.12
 -10  11  11   24.46    8.19
 -10  11  12   22.05    7.71
 -10  11  18   23.15    8.09
 -10  11  19   10.87    7.36
 -10  11  20    3.91    5.58
 -10  12   4   57.87    5.04
 -10  12   5  287.09    8.16
 -10  13   1    0.10    6.97
 -10  14  -2   92.38    5.90
 -10  15  -4   12.05    5.79
 -10  16  -5    1.89    8.02
 -10  17  -7   -1.51    6.19
  -9   9  12    1.16    6.31
  -9   9  13   11.86    6.02
  -9   9  14   15.39    6.29
  -9   9  15    4.88    6.54
  -9   9  16   27.90    6.25
  -9   9  17    1.37    6.03
  -9   9  18    2.67    4.82
  -9  10   5   10.37    6.15
  -9  11   0   82.09    4.34
  -9  11   1   20.65    5.31
  -9  12  -2   44.96    5.55
  -9  13  -5   33.94    4.62
  -9  14  -7   10.73    4.62
  -9  15  -8    4.07    6.61
  -9  16 -10   12.23    5.21
  -9  17 -11   10.61    6.07
  -8   8   6    0.41    5.20
  -8   8  24   13.64    2.68
  -8   9   1   33.30    4.66
  -8  10  -2   14.39    4.91
  -8  11  -5   30.73    4.98
  -8  12  -7   28.38    5.59
  -8  13  -9   15.72    5.44
  -8  14 -11   14.93    4.56
  -8  15 -12   -0.71    6.40
  -8  16 -13    0.22    7.63
  -8  17 -14    0.35    7.83
  -7   6  11  117.00    4.57
  -7   6  12  608.96    6.07
  -7   6  19   -0.20    3.11
  -7   7   3    5.95    4.16
  -7   8  -1    0.44    3.94
  -7  10  -7  123.96    4.85
  -7  11  -9    1.16    4.99
  -7  12 -11   38.42    5.47
  -7  15 -15   39.16    7.23
  -7  16 -16   -1.28    7.92
  -6   6   1  241.11    3.12
  -6   7  -3   52.32    3.68
  -6   8  -6   40.07    4.05
  -6  10 -11    2.11    3.21
  -6  12 -14    1.25    5.35
  -5   5   0  951.62    4.75
  -5   6  -4   -3.76    3.59
  -5   7  -7  166.62    3.98
  -5   8 -10  169.36    3.20
  -5   9 -12    6.46    4.17
  -5  10 -14   62.21    3.68
  -5  12 -17    3.71    3.94
  -5  13 -18   25.53    6.39
  -5  14 -19    3.34    6.72
  -5  15 -20   17.94    6.98
  -4   3  26   38.07    1.30
  -4   4  -1  426.15    3.62
  -4   4  31   16.36    1.68
  -4   5  -5  540.27    4.20
  -4   6  -8  700.35    4.46
  -4   8 -13   30.14    3.01
  -4   9 -15   -1.84    3.31
  -4  11 -18   58.67    5.11
  -4  12 -19    2.46    5.71
  -4  13 -20    4.52    5.58
  -4  14 -21    3.71    5.97
  -4  15 -22    1.36    7.70
  -3   3  31   -1.07    1.94
  -3  11 -20   32.60    5.18
  -3  12 -21   37.31    5.17
  -3  13 -22   92.38    6.10
  -3  14 -23   16.48    6.95
  -2   1  25    1.94    2.18
  -2   4  -9  121.32    2.21
  -2   6 -14    3.32    3.13
  -2   7 -16  173.01    3.90
  -2   8 -18   -0.04    2.88
  -2  11 -22   13.62    5.02
  -2  12 -23    2.36    5.62
  -2  13 -24   40.07    6.55
  -1   0  24   60.41    2.53
  -1   1  30    1.17    2.67
  -1   2  34   21.18    3.31
  -1   5 -14    6.97    2.60
  -1   7 -18   -4.08    3.26
   0  -1   8   40.58    2.43
   0  -1  21   40.32    2.99
   0   1  33    4.96    3.15
   0   4 -14  102.91    2.50
   0   7 -20  138.22    3.52
   0   9 -23    6.07    4.04
   0  10 -24    4.67    4.53
   0  11 -25   13.15    5.04
   0  12 -26    2.02    5.84
   1  -1  27   21.26    3.14
   1   0  32   16.53    3.73
   1   2 -11   50.10    1.82
   1   6 -20   84.66    2.98
   1   8 -23   17.77    3.83
   1  12 -27    3.12    5.01
   2  -2   4  202.31    3.45
   2  -2  24   21.93    3.45
   2  -1  30    1.79    3.58
   2   0  34    8.96    4.40
   2   7 -23   33.70    3.19
   3  -3   8  998.40    6.45
   3  -3   9  102.70    3.99
   3  -3  18    6.65    3.32
   3  -3  19   71.39    4.53
   3  -3  20   19.81    3.95
   3  -2  28   13.89    3.57
   3  -1  32   -0.32    4.07
   3   2 -15   96.95    1.55
   4  -3  24  138.50    4.42
   4  -2  30   97.64    5.06
   4  -1  34    3.47    5.31
   5  -4   8   67.51    5.77
   5  -4   9  414.19    5.42
   5  -4  17  588.37    5.55
   5  -4  18  253.45    5.95
   5  -3  -1  175.67    3.24
   5  -3  27    2.08    4.47
   5  -2  -6  573.62    2.61
   5  -2  32   12.64    5.45
   5   7 -26  146.64    3.49
   5   9 -28    7.30    4.13
   6  -4  22    5.25    3.55
   6  -4  23   75.39    5.24
   6  -3  29   -1.84    5.50
   6  -2  -8  435.13    2.88
   7  -4   0   55.90    4.11
   7  -4  25   11.45    5.33
   7  -3  30   15.16    6.57
   7   6 -26   17.51    2.62
   8  -5   7  117.40    7.20
   8  -5   8   59.06    5.18
   8  -5  16   -0.16    4.27
   8  -5  17   36.06    5.93
   8  -5  18   -4.03    6.05
   8  -5  19    8.66    5.62
   8  -4  -2  149.12    4.15
   8  -3  -7  845.29    4.68
   9  -5   4  247.16    6.78
   9  -5  19   16.22    4.62
   9  -5  21   39.05    6.05
   9  -4  -3  208.88    3.58
   9  -4  27    8.88    6.88
   9  -3  -8 1454.39    5.51
  10  -5   2   41.09    6.87
  10  -5   3   34.93    5.00
  10  -5  21   24.63    6.62
  10  -5  22    1.94    6.26
  10  -4  -4    8.11    3.06
  11  -5   1  255.80    7.56
  11  -5  21    3.66    6.99
  11  -5  22   -1.54    7.60
  11  -4  -5    5.29    4.85
  11  -3  -9   27.80    3.86
  11   1 -20  105.33    2.78
  12  -5   1    6.01    7.36
  12  -5  21    0.56    8.00
  12  -4  -5  298.34    6.29
  13  -5   1  160.94    9.20
  13  -4  -5    2.69    6.66
  13  -3  -9  107.21    5.56
  14  -5   1   -2.50    8.97
  14  -5   2    5.17   10.39
  14  -5   3    9.12    8.51
  14  -4  -5   -2.45    7.12
  14  -3  -9   12.87    6.28
  14  -2 -12   12.57    5.82
  14  -1 -15    2.87    5.75
  15  -5   3    3.14   13.50
  15  -5   4   -7.81   14.51
  15  -5   5   10.60   13.67
  15  -5   6   -4.35   11.93
  15  -4  -4    6.60    8.66
  15  -4  -3    7.73    9.38
  15  -3  -8   -0.32    8.57
 -11  14   8    6.50    9.79
 -11  14   9   49.24   10.64
 -11  15   4   18.69    7.90
 -11  15   5   56.05    9.28
 -11  16   2    0.26    9.00
 -11  17   0   30.29    9.38
 -10  11  13    9.06    7.73
 -10  11  14    1.02    8.08
 -10  11  16   11.92    7.70
 -10  11  17    1.65    7.46
 -10  12   6   92.57    7.34
 -10  12   7  178.66    7.29
 -10  12  24   12.92    4.96
 -10  13   2   -0.62    6.64
 -10  14  -1    8.43    5.16
 -10  14   0  189.87    8.25
 -10  15  -3  152.73    6.86
 -10  15  -2    6.17    6.99
 -10  16  -4  140.77    8.90
 -10  17  -6    8.16    6.46
 -10  17  -5    0.31    7.81
  -9  10   6  268.72    7.01
  -9  10  25    1.02    3.27
  -9  11   2   40.41    5.94
  -9  12  -1    2.22    5.38
  -9  13  -4   10.66    5.67
  -9  14  -6   50.58    5.01
  -9  15  -7   30.93    6.78
  -9  16  -9    2.31    5.64
  -9  17 -10   -3.77    5.42
  -8   8   7   26.34    4.87
  -8   9   2   24.33    5.03
  -8  10  -1    0.25    4.69
  -8  11  -4   35.88    5.23
  -8  12  -6   67.47    5.48
  -8  13  -8   28.17    5.70
  -8  14 -10   32.75    4.82
  -8  15 -11   26.70    6.61
  -8  16 -12    3.42    7.04
  -8  17 -13   -0.12    8.43
  -7   6  13   92.15    4.11
  -7   6  15    7.46    4.36
  -7   6  16    1.18    3.76
  -7   6  17   33.07    3.71
  -7   6  18    5.67    3.46
  -7   7   4   18.59    4.12
  -7   9  -4   86.94    3.57
  -7  10  -6    1.60    4.46
  -7  12 -10    3.09    5.01
  -7  13 -12    6.07    4.07
  -7  14 -13   55.36    6.25
  -7  15 -14    3.41    7.24
  -7  16 -15    3.62    7.57
  -6   5   8   43.33    3.49
  -6   6   2   14.55    3.73
  -6   7  -2  150.09    3.99
  -6   9  -8   75.58    4.31
  -6  10 -10   60.53    4.78
  -6  11 -12   19.16    4.66
  -6  13 -15    4.50    5.58
  -6  14 -16    0.51    6.73
  -6  15 -17   22.67    7.43
  -6  16 -18   13.72    5.90
  -5   4   6  976.92    4.19
  -5   6  34    0.43    1.19
  -5   8  -9  357.38    4.45
  -5  10 -13   -0.57    4.32
  -5  11 -15   18.28    3.56
  -5  12 -16  158.81    5.63
  -5  15 -19    4.19    6.41
  -4   3   5    2.16    2.19
  -4   7 -10  392.16    4.23
  -4  10 -16  469.02    5.70
  -3   2  26    6.78    1.59
  -3   3  -1  429.33    3.24
  -3   4  -5  529.99    3.95
  -3   4  35    1.07    2.38
  -3   6 -11   -1.02    2.35
  -3   7 -13  474.41    4.27
  -3   8 -15   20.51    4.16
  -3   9 -17  191.21    3.82
  -3  15 -23    2.88    6.68
  -2   2  31   -0.48    2.21
  -2   9 -19    2.65    4.34
  -2  14 -24    5.85    6.33
  -1   6 -16   16.69    3.17
  -1   9 -21   25.60    3.04
  -1  10 -22    6.22    4.44
  -1  11 -23   58.51    5.21
  -1  12 -24  118.99    6.03
  -1  13 -25    8.71    6.17
   0  -1  22   25.78    2.76
   0   0  29   -0.29    2.64
   0   5 -16    2.73    2.80
   0   8 -21    6.75    3.48
   1  -2  12 1033.12    5.83
   1  -2  13  137.31    4.79
   1  -2  14  588.41    5.24
   1  -2  15    4.70    4.14
   1  -2  16  176.45    4.80
   1  -2  17  251.04    5.09
   1  -2  18   -2.41    4.17
   1  -1  28    3.98    3.40
   1   4 -16   30.33    2.27
   1   5 -18  264.24    3.03
   1   9 -24   -1.89    4.15
   1  10 -25    8.11    4.37
   1  11 -26   17.30    5.23
   2  -2  25   17.80    3.44
   2  -1  31   30.73    3.75
   2   0  35   -1.57    4.56
   2   8 -24   95.50    3.84
   2  10 -26    5.04    4.68
   2  11 -27    2.54    4.87
   3  -3   7    9.19    4.78
   3  -2  29   -3.57    3.61
   3  -1  33   10.65    4.65
   3   5 -21   48.37    2.34
   3   7 -24   72.69    3.03
   4  -3   2  315.15    4.01
   4  -3  25   10.51    2.84
   4  -3  26   48.89    3.86
   4  -2  31    5.25    4.63
   4  -1  -8    4.99    1.12
   4   7 -25   26.99    3.39
   4   8 -26   77.73    3.98
   4   9 -27    0.75    4.34
   4  10 -28   12.96    4.78
   5  -4  20   75.18    3.75
   5  -3  28    2.49    4.65
   5  -2  33   14.34    5.41
   5  -1 -10 1892.79    2.72
   5   8 -27   20.99    3.16
   6  -4   2    3.05    4.04
   6  -4  24    2.27    5.12
   6  -3  -4   16.18    2.37
   6  -3  30    9.53    5.70
   6   5 -24   13.96    2.23
   7  -5   9   71.94    7.20
   7  -5  10  480.59    8.86
   7  -5  11   31.41    8.03
   7  -5  14   97.74    6.06
   7  -5  15   53.02    6.85
   7  -5  16   39.97    6.86
   7  -5  17   -3.54    6.00
   7  -5  18    5.10    5.31
   7  -3  31    2.44    6.36
   7   7 -27   15.75    2.79
   8  -5   5   79.15    5.92
   8  -5   6   49.26    4.42
   8  -5  20    5.81    5.48
   8  -5  21    3.76    5.59
   8  -4  27    4.65    4.53
   8  -4  28   57.06    6.80
   8  -2 -11   16.38    2.53
   8  -1 -14  332.68    2.33
   9  -5   3   46.69    4.48
   9  -5  22   14.53    6.03
   9  -5  23   17.22    6.63
   9  -4  -4   33.54    3.97
  10  -5   1    7.40    6.00
  10  -5  23   34.19    6.75
  10  -5  24    2.84    6.81
  10  -4  -5  228.08    4.52
  10  -3  -9   90.53    3.55
  11  -5   0   43.64    6.33
  11  -5  23    1.09    5.92
  11  -5  24    2.52    8.04
  11  -4  -6    0.92    4.21
  11  -2 -13   27.77    3.84
  12  -6  10   34.13   11.36
  12  -6  11   -1.45   12.35
  12  -6  13    9.78   10.41
  12  -5  -1   15.30    6.79
  12  -5   0  202.65    6.03
  12  -4  -6    6.85    5.20
  12  -3 -10   -0.54    4.62
  12  -2 -13   25.42    3.81
  12   1 -20   86.53    3.25
  13  -6  11   -1.71   14.74
  13  -6  12   -1.94   13.02
  13  -5  -1    1.21    7.54
  13  -5   0   -1.36    5.95
  13  -4  -6  107.95    6.44
  13  -3 -10   21.13    5.34
  13   0 -18   16.29    3.91
  14  -5   0   -5.96    9.28
  14  -4  -6   21.81    6.80
  15  -5   1   -7.02   11.87
  15  -5   2   -6.27   11.42
  15  -4  -5   -0.85    8.70
  15  -3  -9    0.27    7.70
  15  -2 -12    7.11    6.97
 -11  14  10   18.19    9.51
 -11  14  11  101.37   10.66
 -11  14  12   80.79   11.00
 -11  14  13   29.24    9.87
 -11  14  14   23.70   10.70
 -11  14  18   -7.15   10.08
 -11  14  19    7.38    8.21
 -11  15   6    2.28    8.36
 -11  15   7   27.54   10.30
 -11  16   3    1.73    8.24
 -11  16   4   28.28    9.31
 -11  17   1    8.49    6.87
 -11  17   2   11.25    8.78
 -10  12   8   -0.65    7.62
 -10  12  23    4.71    5.31
 -10  13   3   11.38    5.45
 -10  13   4    0.13    7.46
 -10  14   1   13.67    7.14
 -10  15  -1   56.75    8.35
 -10  16  -3    0.81    7.82
 -10  17  -4    9.33    8.56
  -9  10   7   20.60    6.35
  -9  10   8  100.31    6.30
  -9  10  24   32.45    3.61
  -9  11   3    4.56    6.03
  -9  12   0   84.99    6.53
  -9  13  -3   12.90    5.72
  -9  14  -5    2.52    4.63
  -9  15  -6    4.27    6.77
  -9  16  -8    1.79    5.00
  -9  17  -9    2.76    5.80
  -8   8  23  109.37    3.16
  -8   9  28    1.86    2.24
  -8  11  -3    2.49    5.08
  -8  13  -7    9.87    5.44
  -8  14  -9   10.04    6.34
  -8  15 -10   -3.77    6.59
  -8  16 -11    4.35    6.66
  -8  17 -12   -2.90    7.80
  -7   7   5   11.03    4.19
  -7   8   0   17.33    3.01
  -7   9  -3   35.76    4.35
  -7  11  -8    8.26    3.42
  -7  13 -11  112.95    6.13
  -7  17 -15    1.14    8.44
  -6   5   9    5.45    3.56
  -6   5  22    4.96    1.72
  -6   8  -5   24.83    2.84
  -6  11 -11    4.35    4.40
  -6  12 -13    1.78    3.96
  -6  13 -14   65.11    6.34
  -6  14 -15    1.68    6.13
  -6  15 -16   30.05    7.00
  -6  16 -17    4.37    7.75
  -5   4   7  150.48    3.00
  -5   5   1 1428.58    5.14
  -5   6  -3  139.44    3.79
  -5   7  -6   17.72    3.70
  -5   9 -11    0.26    3.12
  -5  11 -14    3.04    4.43
  -5  13 -17   21.99    4.46
  -5  14 -18    0.03    6.26
  -4   4   0 1186.96    4.50
  -4   5  35    0.72    1.95
  -4   6  -7  690.14    4.48
  -4   8 -12   44.46    3.06
  -4   9 -14  225.16    3.77
  -4  11 -17    0.73    3.82
  -4  12 -18   62.96    5.79
  -4  13 -19   31.87    5.85
  -4  14 -20    0.56    6.35
  -4  15 -21   -2.69    5.16
  -3   2   5  165.37    2.13
  -3   5  -8   48.19    2.37
  -3  10 -18    4.30    3.38
  -3  11 -19    6.62    5.13
  -3  12 -20   -1.70    5.01
  -3  13 -21    0.79    5.81
  -3  14 -22    7.16    6.94
  -2   1   5  277.05    1.28
  -2   1  26   11.27    2.09
  -2   2  -1   97.05    1.81
  -2   3  -5   51.84    2.77
  -2   3  35    8.67    2.76
  -2   5 -11  193.94    3.15
  -2   8 -17  239.07    4.38
  -2  10 -20    2.84    4.15
  -2  11 -21   45.14    5.00
  -2  12 -22  139.54    6.03
  -2  13 -23   -0.84    6.24
  -1   0  25   26.29    2.33
  -1   1  31   25.68    2.78
  -1   2  35   12.13    3.52
  -1   4 -11   26.16    2.51
  -1   8 -19   15.29    3.82
   0  -1   7   14.85    2.14
   0  -1  23   35.24    2.76
   0   0  30    5.89    2.76
   0   1  34    3.20    3.19
   0   3 -11   74.26    2.10
   0   9 -22    8.58    4.28
   0  12 -25   90.67    5.92
   0  13 -26    5.12    5.46
   1  -2  10    5.15    3.62
   1  -2  11  201.06    4.48
   1  -2  19  311.92    4.57
   1  -2  20   -1.20    3.61
   1   0  33    1.84    3.53
   1   7 -21   29.02    3.28
   2  -2   3   34.29    2.98
   2  -2  26   14.97    3.31
   2   2 -13   -0.30    1.29
   2   6 -21   75.62    2.88
   2   9 -25   11.47    3.99
   3  -3   6 1477.08    5.92
   3  -3  22   69.28    3.32
   3  -3  23    1.25    4.04
   3  -2  -1   14.82    2.27
   3  -2  30   39.12    3.74
   3  -1  34   -0.70    4.63
   3   3 -17  414.53    2.23
   3   4 -19  286.71    2.67
   3   8 -25    6.90    3.40
   3   9 -26   11.11    3.91
   3  10 -27    9.78    4.26
   4  -3  27   64.35    4.27
   4  -2  -4  278.86    2.08
   4  -2  32   68.09    5.27
   4   1 -14    5.32    0.73
   4   5 -22   21.40    2.57
   5  -4   5 1351.48    6.72
   5  -4   6  386.04    4.44
   5  -4  22   -0.54    3.38
   5  -4  23   42.68    4.72
   5  -3  29   22.41    4.59
   5   5 -23  127.16    2.56
   6  -4  25   -0.53    3.51
   6  -4  26   23.32    4.85
   6  -3  31    0.20    5.66
   7  -5   7   80.90    5.96
   7  -5  19    5.63    4.05
   7  -5  20    7.66    5.72
   7  -4  -1    5.37    3.46
   7  -4  27    6.87    3.84
   7  -4  28   28.51    5.86
   7  -3  -6   -0.17    2.52
   7  -2 -10   28.48    2.25
   8  -5   3   15.82    4.64
   8  -5   4   46.02    3.78
   8  -5  22   20.24    4.53
   8  -5  23    0.35    6.06
   8  -4  -3    5.15    3.55
   8  -4  29    7.80    6.66
   9  -5   1  100.70    5.22
   9  -5  24   16.01    6.38
   9  -5  25    3.95    5.95
   9  -1 -15   89.34    2.45
  10  -6  10   13.29    9.60
  10  -6  11   58.15   10.81
  10  -6  12    9.84   10.63
  10  -6  13   79.80   10.34
  10  -6  14    1.84    9.21
  10  -6  15   12.33    8.52
  10  -6  16   -1.37    7.20
  10  -5  25    4.00    7.54
  10  -2 -13    0.49    3.20
  11  -6   7   12.41    8.78
  11  -6   8  117.70   10.14
  11  -6   9   13.43   10.04
  11  -6  10  207.95    9.11
  11  -6  11   43.95    8.75
  11  -6  12   96.43    9.50
  11  -6  13  103.31    8.82
  11  -6  14   -1.53    7.02
  11  -6  15  102.77    7.74
  11  -6  16   -7.26    8.59
  11  -6  18   12.73    7.31
  11  -5  -1   34.17    5.76
  11  -3 -10   10.16    3.72
  11  -1 -16   26.93    2.90
  11   2 -22   31.05    1.89
  12  -6   6   -5.54   10.02
  12  -6   7   27.91   11.18
  12  -6   8   11.82    8.04
  12  -6   9   13.57    8.48
  12  -6  14   14.89    7.56
  12  -6  15   38.87    7.26
  12  -6  16   -4.02    8.14
  12  -6  17   58.56    9.13
  12  -6  18    6.69    8.67
  12  -5  -2   14.74    6.26
  12  -1 -16    8.25    3.62
  12   2 -22    5.62    2.44
  13  -6   6   12.78   11.67
  13  -6   7   -1.42   12.64
  13  -6   8   -4.73    9.86
  13  -6   9    3.89   10.12
  13  -6  10    6.90   10.55
  13  -6  13    3.97    8.97
  13  -6  14   27.74    8.61
  13  -6  15    6.65   10.15
  13  -6  16   19.20   10.40
  13  -6  17   18.54   10.07
  13  -6  18    1.28    8.45
  13  -5  -2   -8.52    6.87
  13  -4  -7   14.16    5.89
  13  -1 -16   -3.16    4.42
  13   1 -20   58.19    3.76
  14  -6   6    6.10   12.40
  14  -6   7   20.38   14.48
  14  -6   8   -1.82   16.03
  14  -6   9   -0.30   15.89
  14  -6  10    9.54   16.23
  14  -6  11   16.04   16.42
  14  -6  12    6.82   15.45
  14  -6  13   23.69   13.84
  14  -6  14   -2.12   13.39
  14  -5  -2    4.45    8.47
  14  -5  -1    9.08    6.57
  14  -3 -10   21.73    6.06
  14  -2 -13    3.84    5.47
  14   0 -18    5.52    5.37
  15  -5  -1   -3.90   10.56
  15  -5   0    6.54    8.30
  15  -4  -6   25.27    8.18
 -11  14  15    0.10    9.81
 -11  14  16    3.71    9.85
 -11  14  17    4.65    8.99
 -11  15   8   -6.76    9.70
 -11  15   9   -2.56   10.60
 -11  16   5   10.24    8.42
 -11  16   6   26.73    9.29
 -11  17   3    3.35    9.64
 -11  17   4   19.62    9.18
 -10  12   9   58.79    5.82
 -10  12  10   36.90    8.10
 -10  12  11   -1.98    7.69
 -10  12  21    1.84    6.70
 -10  12  22   14.22    5.53
 -10  13   5   -1.42    7.27
 -10  13   6    5.08    6.91
 -10  14   2   20.89    6.87
 -10  15   0   32.11    8.04
 -10  16  -2  165.28    8.44
 -10  17  -3   -1.47    8.41
  -9  10   9   49.90    6.65
  -9  10  23   -1.75    4.42
  -9  11   4   53.40    6.26
  -9  12   1   11.95    6.25
  -9  13  -2   -1.33    5.93
  -9  14  -4   30.19    4.72
  -9  15  -5   18.12    6.43
  -9  16  -7    4.55    5.20
  -9  17  -8    1.15    5.61
  -8   8  10   19.98    5.44
  -8   8  11  380.35    6.20
  -8   8  22   55.98    3.38
  -8   9   4   22.07    5.01
  -8  10   0   13.77    3.70
  -8  11  -2   52.46    4.95
  -8  12  -5   58.22    3.94
  -8  14  -8   80.90    6.29
  -8  15  -9   -0.97    6.10
  -8  17 -11    2.71    7.19
  -7   7   6    4.18    4.26
  -7   7  26   32.88    2.01
  -7   8   1   37.79    3.00
  -7   9  -2  188.24    4.81
  -7  10  -5  242.40    4.09
  -7  11  -7   31.11    4.94
  -7  12  -9   29.80    4.07
  -7  13 -10   51.39    5.46
  -7  14 -12    6.83    4.28
  -7  15 -13  129.06    5.96
  -7  16 -14    5.22    5.56
  -7  17 -14    2.99    7.40
  -6   5  10   12.56    3.44
  -6   6   3    3.29    2.63
  -6   7  -1   66.13    3.77
  -6   8  -4    5.42    3.82
  -6  10  -9    7.54    3.29
  -6  12 -12    6.97    5.30
  -6  16 -16   46.90    7.44
  -5   8  -8   91.65    4.03
  -5   9 -10   40.70    4.29
  -5  10 -12   14.98    4.50
  -5  12 -15    3.70    5.54
  -5  13 -16   -0.66    5.80
  -5  14 -17   31.68    6.85
  -5  15 -18    1.30    7.18
  -5  16 -19   15.11    5.86
  -4   3   6  170.34    2.38
  -4  10 -15   46.22    4.38
  -4  15 -20   11.39    7.06
  -3   2  27    3.97    1.78
  -3   3  32    2.48    1.99
  -3   6 -10  464.35    4.06
  -3   8 -14  103.29    3.73
  -3   9 -16  371.92    4.20
  -3  15 -22    3.55    7.17
  -2   1  27    1.09    2.11
  -2   2  32    1.49    2.42
  -2   4  -8  288.27    2.54
  -2   6 -13    4.89    2.25
  -2   7 -15    1.08    2.56
  -2   9 -18    4.54    4.46
  -2  14 -23   29.52    6.92
  -1   0  26    2.70    2.64
  -1   7 -17   38.47    3.62
  -1   9 -20    6.58    4.02
  -1  13 -24    7.00    5.99
   0  -1  24    0.91    2.61
   0   7 -19    5.07    3.16
   0  10 -23   20.19    4.24
   0  11 -24    1.80    4.51
   1  -2  21  149.11    3.71
   1  -2  22   31.86    3.85
   1  -1  29   50.17    3.44
   1   0  34   -2.63    3.77
   1   8 -22  101.19    3.93
   1  11 -25   10.31    5.54
   1  12 -26   13.70    5.66
   2  -2  27   16.21    3.64
   2  -1  32    1.06    3.45
   2   5 -19    6.40    2.78
   3  -3  24   70.45    4.14
   3  -1  35    0.54    5.04
   4  -4  11   47.18    6.33
   4  -4  12   99.63    4.87
   4  -4  13   66.38    4.77
   4  -4  14   37.06    4.93
   4  -4  15  313.19    5.40
   4  -4  16   14.90    4.41
   4  -4  17  478.12    5.42
   4  -4  18   74.80    5.77
   4  -4  19  228.03    5.71
   4  -3   1  164.06    3.37
   4  -3  28   15.63    4.27
   4  -2  33    4.40    5.04
   5  -4   4   47.27    4.45
   5  -4  24   54.99    4.70
   5  -4  25   28.28    4.33
   5  -3  -2  152.35    2.07
   5  -3  30    2.00    4.50
   6  -5  11  385.00    7.96
   6  -5  12   57.74    7.83
   6  -5  13  477.04    8.63
   6  -5  14   11.77    7.98
   6  -5  15  268.68    8.34
   6  -5  16   71.73    7.57
   6  -5  17   70.42    6.90
   6  -5  18  230.87    6.39
   6  -4   1   66.58    2.74
   6  -4  27    1.04    4.67
   6  -3  32    2.07    5.90
   6   6 -25   56.55    2.55
   7  -5   5   24.00    4.99
   7  -5   6  517.05    5.20
   7  -5  21    5.64    4.09
   7  -5  22   10.08    5.58
   7  -5  23   -1.63    5.18
   7  -4  -2   15.42    3.48
   7  -4  29   -0.59    5.94
   8  -5   2   40.73    4.60
   8  -5  24    5.14    4.52
   8  -5  25   24.78    6.18
   8  -3  -8    3.06    2.79
   8   5 -25   99.99    2.13
   9  -6  10    5.21    8.09
   9  -6  11    3.76    9.33
   9  -6  12   20.99    9.81
   9  -6  13    5.32    9.85
   9  -6  14   -4.40    9.72
   9  -6  15    0.29    8.60
   9  -6  16    2.31    7.86
   9  -6  17    3.44    6.78
   9  -5   0  194.65    5.10
   9  -5  26   22.08    6.61
   9  -4  -5  366.34    4.24
   9  -3  -9  141.18    3.28
  10  -6   7   22.80    7.81
  10  -6   8   45.85    5.97
  10  -6   9    2.12    6.30
  10  -6  17    9.50    5.55
  10  -6  18   -4.82    6.57
  10  -6  19   -3.70    7.23
  10  -6  20    1.91    6.54
  10  -5  -1   34.61    3.83
  10  -5  26    4.76    5.37
  10  -4  -6  169.78    4.04
  10  -3 -10    5.17    3.23
  11  -6   5    2.12    8.25
  11  -6   6   -2.64    5.76
  11  -6  19   10.79    5.72
  11  -6  20   19.00    7.62
  11  -6  21    0.68    7.07
  11  -5  -2   24.62    4.12
  11  -4  -7    1.61    4.11
  12  -6   4  -10.39    8.70
  12  -6   5  262.43    7.84
  12  -6  20    2.13    8.06
  12  -6  21   -6.85    8.55
  12  -5  -3    5.63    5.71
  12  -3 -11  158.02    4.66
  12  -2 -14    5.51    3.91
  13  -6   3   17.50    8.79
  13  -6   4   75.71    9.92
  13  -6   5    9.10    7.57
  13  -5  -3   41.40    6.47
  13  -3 -11  200.46    5.55
  13  -2 -14   17.61    4.64
  14  -6   4    5.32   10.80
  14  -6   5    6.69   11.83
  14  -5  -3   -1.68    7.99
  14  -4  -7    0.64    6.17
  14  -3 -11   29.95    6.12
  14  -1 -16   -1.27    5.37
  15  -6   5   21.21   13.77
  15  -6   6   34.64   14.86
  15  -6   8    5.85   12.13
  15  -6   9   18.93   13.51
  15  -5  -2   12.65    9.63
  15  -4  -7   14.14    8.23
  15  -3 -10   -2.91    6.57
  15  -2 -13   -1.72    6.58
  16  -5  -1   -0.01   11.56
 -11  15  10   22.19    8.50
 -11  15  11   -6.35   11.54
 -11  15  12   60.05   12.19
 -11  15  13    3.65   11.94
 -11  15  14   19.01   11.05
 -11  16   7   12.21    9.62
 -11  16   8   20.19   11.26
 -11  17   5   10.30   10.63
 -11  17   6   14.22   10.46
 -10  12  12   11.27    8.03
 -10  12  14    2.44    8.56
 -10  12  15    6.17    8.71
 -10  12  16   10.99    9.16
 -10  12  17   22.32    9.05
 -10  12  18   -2.95    8.49
 -10  12  19   10.28    7.77
 -10  12  20    0.49    7.03
 -10  13   7    7.95    7.76
 -10  14   3   14.83    5.42
 -10  14   4    2.67    7.36
 -10  15   1    2.20    7.28
 -10  16  -1    5.35    6.08
 -10  16   0   67.66    8.11
 -10  17  -2    6.69    8.80
  -9  10  10   14.87    5.13
  -9  10  11    3.17    6.84
  -9  10  12    5.41    6.40
  -9  10  21    3.06    5.48
  -9  10  22   22.59    4.79
  -9  11   5   56.56    6.07
  -9  11  27    1.89    3.57
  -9  12   2  173.24    6.55
  -9  13  -1    2.51    4.51
  -9  14  -3   91.86    5.23
  -9  15  -4    1.86    7.17
  -9  16  -6    2.42    5.21
  -9  17  -7    4.89    5.84
  -8   8  12   39.13    5.39
  -8   8  13  574.36    6.56
  -8   8  20   86.32    4.69
  -8   8  21  131.33    4.20
  -8   9   5    1.52    4.79
  -8   9  27    1.27    2.58
  -8  10   1    3.76    3.76
  -8  12  -4   -0.90    5.12
  -8  13  -6   15.35    4.21
  -8  14  -7    8.49    5.92
  -8  17 -10    5.46    6.99
  -7   7   7    6.51    4.35
  -7   8   2    8.57    4.07
  -7  10  -4   54.66    4.67
  -7  11  -6  193.69    5.38
  -7  12  -8    3.72    5.39
  -7  14 -11   91.56    5.65
  -7  15 -12   -1.60    6.44
  -7  16 -13   -4.45    6.92
  -6   5  11  241.37    3.72
  -6   5  12    6.37    3.66
  -6   5  21   29.52    2.31
  -6   6   4    3.51    3.61
  -6   7   0  590.08    4.62
  -6   9  -6  152.76    4.55
  -6  10  -8   55.17    4.62
  -6  11 -10  153.87    5.06
  -6  13 -13  110.67    4.69
  -6  14 -14   17.45    5.89
  -6  15 -15   15.55    6.30
  -5   4   8  586.76    3.44
  -5   5   2  990.49    4.60
  -5   6  -2   61.31    3.72
  -5   7  -5    1.13    3.60
  -5  11 -13   24.56    4.80
  -5  16 -18   40.11    7.79
  -4   3  27   19.06    1.36
  -4   4  32   28.84    1.73
  -4   5  -3  130.55    3.84
  -4   6  -6  351.04    3.94
  -4   7  -9  117.41    2.75
  -4   8 -11    7.27    3.46
  -4   9 -13   33.72    3.25
  -4  11 -16   82.49    4.09
  -4  12 -17   -4.60    5.59
  -4  13 -18   17.00    5.91
  -4  14 -19   -2.21    5.83
  -4  16 -20    4.75    7.87
  -3   3   0   18.07    2.64
  -3   4  -4    8.81    2.86
  -3   5  -7  842.93    4.31
  -3   7 -12   23.09    2.52
  -3  10 -17   -1.23    3.35
  -3  11 -18    3.07    4.83
  -3  12 -19   32.76    5.58
  -3  13 -20   29.47    5.68
  -3  14 -21    5.85    5.88
  -2   3  36   -0.21    2.71
  -2  10 -19   18.94    4.64
  -2  11 -20   39.63    4.97
  -2  12 -21    7.90    5.53
  -2  13 -22   98.96    6.52
  -1   0  27    7.61    2.62
  -1   1  32   -0.43    2.81
  -1   5 -13  216.85    2.98
  -1   6 -15    0.63    3.05
  -1  10 -21    1.54    4.04
  -1  11 -22    5.60    4.72
  -1  12 -23    2.83    4.03
  -1  14 -24    8.26    6.08
   0  -1  25   -1.07    2.57
   0   0  31   19.95    2.97
   0   1  35    0.92    3.36
   0   4 -13  403.56    2.87
   0   6 -17  192.70    3.38
   0   8 -20    5.84    3.62
   0  13 -25    2.27    6.29
   1  -2   9    4.66    2.35
   1  -2  23  189.68    3.59
   1  -1   1  724.16    1.77
   1  -1  30    6.84    3.20
   1   3 -13   81.72    1.93
   1   6 -19   14.72    2.70
   1   9 -23   41.57    4.28
   1  10 -24   17.36    4.32
   2  -3  13    3.20    5.11
   2  -3  14   73.79    5.64
   2  -3  15   21.94    5.55
   2  -3  16   70.18    5.63
   2  -3  17  183.20    5.87
   2  -3  18  588.56    6.45
   2  -2  28    3.33    3.73
   2  -1  33   11.06    3.86
   2   1 -10    2.63    0.91
   2   3 -15   29.63    1.94
   2   4 -17  560.72    3.25
   2   7 -22   22.06    3.24
   2   8 -23    9.50    3.90
   2  10 -25    9.07    4.75
   2  11 -26   -3.69    4.85
   3  -3   5    6.20    2.81
   3  -3  25   72.28    3.84
   3  -3  26    5.80    3.52
   3  -2  31    3.38    3.80
   3  11 -27    5.79    4.81
   4  -4   9  238.43    5.86
   4  -4  20   66.73    3.87
   4  -4  21    4.40    4.90
   4  -3  29   48.25    4.89
   4  -2  34   32.68    5.05
   4   4 -20   10.47    1.94
   4   6 -23    1.81    2.94
   4  10 -27   -1.27    4.75
   5  -4  26   12.98    4.51
   5  -3  31   16.56    4.81
   5   6 -24    3.14    2.66
   5   9 -27    0.52    4.06
   6  -5   9  215.46    6.36
   6  -5  10  106.82    4.90
   6  -5  19   11.67    4.21
   6  -5  20  347.70    6.60
   6  -5  21    7.98    5.41
   6  -4   0   30.66    3.64
   6  -4  28   12.20    4.84
   6  -4  29   -1.53    4.89
   6  -3  -5  317.84    2.78
   6  -1 -12    6.93    1.38
   6   7 -26    7.02    2.88
   6   8 -27   12.69    3.56
   7  -5  24    3.71    5.51
   7  -4  30    6.30    5.58
   8  -5   1   44.01    4.37
   8  -5  26    8.49    5.56
   8  -5  27    7.44    5.45
   8  -4  -4    5.72    2.34
   8   6 -26    2.57    2.51
   9  -6   8  126.70    7.57
   9  -6   9   83.13    6.05
   9  -6  18   15.19    5.22
   9  -6  19    1.40    6.48
   9  -6  20   24.03    7.16
   9  -5  -1   76.05    4.61
   9  -5  27    0.43    4.79
   9  -5  28   -1.38    6.79
  10  -6   5    1.48    6.73
  10  -6   6   54.63    5.59
  10  -6  21   28.09    6.58
  10  -6  22    6.21    7.08
  10  -5  -2   47.85    4.63
  10  -4  -7  245.27    4.11
  10  -1 -16   17.32    2.58
  11  -6   3   60.80    6.94
  11  -6   4    5.21    5.24
  11  -6  22    1.62    5.47
  11  -6  23    8.80    8.23
  11  -5  -3    0.74    5.03
  11  -3 -11   52.17    3.60
  11  -2 -14   18.16    3.54
  12  -6   2   20.41    7.47
  12  -6   3  341.92    7.51
  12  -4  -8    5.12    4.84
  13  -6   2  226.82    9.56
  13  -5  -4    3.96    6.29
  13  -4  -8   55.32    5.11
  14  -6   2    1.99    9.55
  14  -6   3   18.12    7.81
  14  -5  -4   33.74    7.74
  14  -4  -8   38.47    6.31
  15  -6   2   -4.49   10.06
  15  -6   3   20.24   12.05
  15  -6   4   18.38    9.42
  15  -5  -4    2.95    7.86
  15  -5  -3    9.43    8.41
  15  -4  -8   44.93    8.41
  15  -3 -11    6.21    6.69
  16  -5  -3    5.42    9.62
  16  -5  -2    2.14   10.16
 -11  15  15    3.87   10.79
 -11  15  16    6.27   10.49
 -11  16   9   -0.76   10.30
 -11  16  10   17.72   12.59
 -11  16  11   -5.56   11.19
 -10  13   8    1.24    5.69
 -10  13   9   20.25    8.29
 -10  14   5    1.75    7.42
 -10  15   2   39.25    6.40
 -10  15   3    7.74    8.22
 -10  16   1   12.08    9.03
 -10  17  -1    2.94    8.10
 -10  17   0    1.77    8.26
  -9  10  13   19.63    7.04
  -9  10  14   15.83    7.03
  -9  10  15   -1.41    7.23
  -9  10  16   56.67    7.63
  -9  10  17   19.69    7.30
  -9  10  18   69.32    6.93
  -9  10  19   28.27    6.73
  -9  10  20   -2.44    5.62
  -9  11   6   64.58    4.78
  -9  11   7  128.91    7.10
  -9  11  26   -2.96    3.99
  -9  12   3   22.96    6.17
  -9  13   0   11.64    4.67
  -9  14  -2   24.87    5.19
  -9  15  -3   14.25    7.48
  -9  16  -5   20.65    5.65
  -9  17  -6   -2.71    5.86
  -8   8  14    0.58    5.15
  -8   8  15  228.29    5.80
  -8   8  16   60.12    5.21
  -8   8  17   65.13    5.85
  -8   8  18   91.40    5.65
  -8   8  19   25.83    4.24
  -8   9   6    0.17    3.55
  -8   9   7  173.49    5.14
  -8  10   2   -3.52    3.86
  -8  11  -1    3.72    3.70
  -8  12  -3   44.71    5.30
  -8  13  -5   12.61    5.61
  -8  14  -6   13.29    5.62
  -8  15  -8    7.44    4.77
  -8  16  -9   -4.97    4.71
  -7   7   8  102.97    4.57
  -7   8   3   -3.41    4.08
  -7   8  30    3.93    1.85
  -7   9  -1    2.35    3.34
  -7  10  -3  147.38    4.96
  -7  12  -7    3.51    4.90
  -7  13  -9   46.86    5.40
  -7  14 -10   -2.71    5.89
  -7  16 -12   20.74    7.53
  -7  17 -13    2.37    6.12
  -6   6   5  467.05    4.20
  -6   8  -3   64.24    2.86
  -6  11  -9   59.63    4.72
  -6  12 -11    4.67    3.71
  -6  13 -12  166.90    6.08
  -6  14 -13   54.95    6.69
  -6  15 -14   41.12    7.17
  -6  16 -15    3.70    7.14
  -5   4   9  267.32    3.33
  -5   9  -9  155.82    4.48
  -5  10 -11   11.55    4.22
  -5  12 -14    8.77    4.03
  -5  13 -15  122.21    6.02
  -5  14 -16    9.28    6.65
  -5  15 -17   12.50    5.54
  -4   4   1    3.07    2.17
  -4  10 -14  115.53    3.52
  -4  11 -15   37.92    4.77
  -4  14 -18   13.60    6.02
  -4  15 -19   -0.73    6.92
  -3   2  28    1.38    1.82
  -3   9 -15  191.22    4.50
  -3  15 -21   -7.19    7.11
  -2   1  28   -0.09    2.06
  -2   2  33    1.69    2.52
  -2   5 -10    8.67    2.19
  -2   6 -12   23.09    3.12
  -2   7 -14  109.60    3.59
  -2  14 -22    1.26    6.62
  -1   2  36    0.75    2.98
  -1   8 -18    4.89    3.55
  -1  13 -23    4.37    6.14
   0  -1  26    6.18    2.74
   0   0  32    0.51    3.38
   0   1  36   -1.23    3.78
   0   9 -21    3.61    4.06
   0  10 -22   22.83    4.68
   0  11 -23   18.07    5.16
   0  12 -24   25.25    5.04
   1  -2   8   10.00    3.08
   1  -2  24   15.25    3.33
   1  -1  31   18.72    3.40
   1   0  35    2.47    3.70
   1   4 -15  146.68    2.44
   1   5 -17   10.85    2.66
   1   7 -20    4.78    3.08
   1  12 -25   -2.53    5.17
   2  -3  12   -0.57    5.32
   2  -3  19  413.35    5.55
   2  -3  20  467.47    5.53
   2  -3  21  386.96    4.83
   2  -2  29    0.40    3.65
   2  -1  -3  140.21    1.15
   2  -1  34   -0.28    4.10
   2   9 -24   10.97    4.04
   3  -3   4  237.44    3.62
   3  -3  27   22.86    4.17
   3  -1  -6  436.67    1.37
   3   7 -23   62.17    3.04
   3   8 -24   18.26    3.87
   3   9 -25    3.65    4.58
   3  10 -26    3.41    4.42
   4  -4   8  112.63    3.84
   4  -4  23    5.01    4.43
   4  -3   0    3.53    2.86
   4  -3  30   51.50    4.77
   4   7 -24   56.63    3.51
   4   8 -25    6.56    3.85
   4   9 -26   -0.45    4.37
   5  -4   3  672.43    4.14
   5  -4  27    9.11    4.78
   5  -3  -3    2.53    2.19
   5  -3  32    3.74    4.83
   5  -2  -7  545.38    2.30
   5   4 -21    4.43    2.08
   5   7 -25    3.16    3.05
   5   8 -26    0.23    3.61
   6  -5   8    2.36    3.93
   6  -5  22   64.05    5.28
   6  -5  23   16.97    5.42
   6  -4  30    2.40    5.53
   6  -2  -9   70.28    2.10
   6   4 -22    3.06    2.02
   7  -5   3  179.94    4.67
   7  -5  25   14.46    3.94
   7  -5  26   11.65    5.42
   7  -4  -3   18.85    3.16
   7  -4  31   -1.47    5.61
   7  -3  -7  105.62    2.64
   8  -6  13    7.63    6.50
   8  -6  15    7.64    6.44
   8  -6  16   -5.11    5.30
   8  -6  17   11.09    5.60
   8  -6  18   34.50    6.74
   8  -6  19   27.77    6.96
   8  -6  20   56.06    6.45
   8  -5  28   41.38    6.50
   8  -4  -5  149.24    3.28
   9  -6   5   13.28    5.94
   9  -6   6  188.89    6.60
   9  -6  21    3.77    4.76
   9  -6  22   -0.75    6.72
   9  -6  23   24.63    6.97
   9  -4  -6    5.03    3.19
   9  -3 -10 1228.61    4.92
   9  -2 -13   38.09    2.46
   9   4 -24    2.59    1.44
  10  -6   3   -4.55    6.08
  10  -6   4   40.04    4.71
  10  -6  23   22.82    5.53
  10  -6  24    0.32    7.31
  10  -5  -3  128.53    4.64
  11  -6   2   33.25    6.17
  11  -6  24    0.16    5.61
  11  -5  -4   67.36    5.09
  11  -4  -8   20.98    3.93
  12  -7  11   -7.62   11.29
  12  -7  12   45.02   11.69
  12  -7  13   -5.07   12.23
  12  -7  14   -5.14   11.24
  12  -7  15   18.88   10.39
  12  -6   1   91.51    6.95
  12  -5  -5   18.99    4.70
  12  -3 -12   -1.45    4.17
  12  -1 -17   15.34    3.56
  12   0 -19    6.31    3.00
  13  -7  10   24.16   12.19
  13  -7  11    4.30   14.64
  13  -7  12    5.39   14.48
  13  -7  13    7.09   15.21
  13  -7  14    4.38   12.55
  13  -7  15   -3.94   11.44
  13  -7  16   -1.68    9.84
  13  -6   0  114.47    7.91
  13  -6   1    9.04    5.95
  13  -5  -5   17.43    5.86
  13  -4  -9  119.38    5.53
  13  -3 -12    7.27    4.55
  13  -1 -17    6.52    3.87
  13   0 -19    4.39    3.44
  14  -7  10   15.94   14.51
  14  -7  11    4.30   15.21
  14  -7  12   -6.29   17.74
  14  -7  13   12.98   17.46
  14  -7  14   -3.29   13.78
  14  -7  15   13.74   12.83
  14  -6   0   -1.21    8.03
  14  -6   1    7.12    6.46
  14  -5  -5    5.03    7.26
  14  -4  -9   17.63    5.46
  14  -3 -12    1.57    5.49
  15  -6   1    1.35   11.10
  15  -5  -5   -1.06    7.36
  15  -2 -14   17.97    5.93
  16  -5  -4    0.63   10.30
 -11  16  12    4.00   11.32
 -10  13  10   41.00    6.64
 -10  13  11   82.12    9.96
 -10  13  12   46.68    9.39
 -10  13  22   19.31    6.99
 -10  14   6    4.56    5.54
 -10  14   7   -6.32    7.66
 -10  15   4    3.71    8.15
 -10  16   2    0.17    8.47
 -10  17   1   -4.33    9.29
  -9  11   8   25.23    6.49
  -9  11  25   29.69    4.70
  -9  12   4   69.16    5.90
  -9  13   1    0.60    4.57
  -9  13   2   -9.65    6.18
  -9  14  -1   34.60    5.00
  -9  15  -2   19.94    7.55
  -9  16  -4    4.02    5.68
  -9  16  -3   11.80    7.24
  -9  17  -5   -5.95    6.24
  -8   9   8   27.08    5.25
  -8   9  26    8.67    3.07
  -8  10   3    4.17    3.88
  -8  11   0   32.14    3.81
  -8  12  -2    6.14    5.13
  -8  13  -4    0.23    5.76
  -8  15  -7    1.90    4.69
  -8  16  -8   -0.30    6.31
  -8  17  -9    6.07    5.64
  -7   7   9   59.25    4.54
  -7   7  25    9.20    2.22
  -7   8   4   26.82    4.32
  -7   9   0   37.89    4.22
  -7  11  -5   43.47    3.59
  -7  13  -8   33.69    5.67
  -7  14  -9   23.93    5.51
  -7  16 -11   -2.36    6.88
  -7  17 -12    5.34    7.32
  -6   5  14   39.35    3.65
  -6   5  15    6.91    3.21
  -6   5  20   36.35    2.77
  -6   7   1   23.13    3.94
  -6   8  -2   57.26    3.88
  -6   9  -5 1097.04    5.55
  -6  10  -7   -7.11    4.38
  -6  12 -10    0.80    5.28
  -6  16 -14    7.20    7.46
  -6  17 -15    5.65    6.32
  -5   5   3  644.71    4.01
  -5   6  -1  645.94    3.81
  -5   7  -4   -0.65    3.63
  -5  11 -12    6.06    4.39
  -5  12 -13   91.72    5.17
  -5  14 -15  104.62    6.48
  -5  15 -16    2.42    6.98
  -5  16 -17    6.14    5.88
  -4   3   7   28.08    2.04
  -4   7  -8    0.21    2.43
  -4   8 -10  105.33    3.66
  -4   9 -12   77.45    3.38
  -4  12 -16    7.68    5.07
  -4  13 -17    2.35    5.49
  -4  16 -19   -1.31    6.87
  -3   2   6   72.34    1.83
  -3   3  33    0.50    2.02
  -3   6  -9   10.33    2.35
  -3   7 -11   27.00    3.48
  -3   8 -13    7.53    2.62
  -3  10 -16   15.46    4.25
  -3  11 -17   11.86    4.89
  -3  12 -18    3.99    5.72
  -3  13 -19   10.33    5.89
  -3  14 -20    6.81    4.51
  -2   2   0   63.30    2.26
  -2   3  -4    3.66    1.85
  -2   4  -7  322.33    3.23
  -2   9 -17   45.56    3.25
  -2  10 -18   -2.97    4.81
  -2  11 -19   -0.72    4.62
  -2  12 -20   62.29    5.41
  -2  13 -21    7.97    6.15
  -2  15 -22    7.20    7.19
  -1   0  28    2.68    2.58
  -1   1  33   13.41    2.94
  -1   4 -10   60.01    2.51
  -1   7 -16  278.05    4.08
  -1   9 -19   83.35    4.09
  -1  10 -20   43.26    4.60
  -1  11 -21   20.50    4.80
  -1  12 -22  299.72    6.11
  -1  14 -23   -0.10    6.03
   0  -1   6    4.94    1.86
   0  -1  27   10.41    2.78
   0   7 -18   29.09    3.34
   0  13 -24   25.83    6.27
   1  -2  25   96.98    3.42
   1   8 -21    4.78    3.44
   1  11 -24   43.55    5.07
   2  -3  22  122.95    4.24
   2  -3  23   89.57    3.82
   2  -2  30    1.05    3.60
   2   6 -20    2.61    2.70
   2  12 -26    7.14    5.46
   3  -3  28    0.58    3.96
   3  -2  -2    4.55    1.86
   3  -2  33   11.41    4.79
   3   1 -12   28.47    0.87
   3   5 -20    2.74    2.22
   4  -4   7  315.21    4.24
   4  -4  24   -0.48    3.22
   4  -4  25    2.96    4.22
   4  -3  31   15.62    4.77
   4   2 -16  415.47    1.77
   4   3 -18   86.29    1.64
   5  -5  12   30.62    6.69
   5  -5  13   -5.37    6.88
   5  -5  14    4.28    7.12
   5  -5  15  148.79    7.81
   5  -5  16    4.82    7.47
   5  -5  17  329.96    8.05
   5  -5  18    0.82    6.78
   5  -5  19   77.34    6.62
   5  -4   2  440.38    4.40
   5  -4  28    3.52    4.39
   5  -4  29    4.35    4.53
   5  -3  33   -1.45    5.00
   6  -5   6   39.58    4.65
   6  -5  24    1.42    5.11
   6  -5  25   20.22    5.24
   6  -4  -1  168.85    3.51
   6  -4  31    2.30    5.48
   7  -6  15   91.34    8.22
   7  -6  16   25.71    8.09
   7  -5   2   56.47    4.22
   7  -5  27    7.02    5.08
   7  -5  28   21.16    5.35
   7   0 -16   46.94    1.01
   7   8 -27   31.78    3.77
   8  -6   7  482.97    7.17
   8  -6  21   30.84    4.83
   8  -6  22   32.85    6.61
   8  -6  23   12.21    5.96
   8  -5   0  181.31    3.47
   8  -5  29   -1.11    5.97
   8  -3  -9  286.93    3.00
   8  -2 -12   15.31    1.83
   8   0 -17  167.77    1.55
   9  -6   4   73.31    5.45
   9  -6  24    0.57    6.50
   9  -6  25   -0.63    6.79
   9  -5  -2   15.42    3.04
  10  -6   2   -0.66    6.02
  10  -6  25    3.25    5.50
  10  -6  26   -0.62    7.37
  10  -5  -4    2.92    3.78
  10  -4  -8  230.94    3.66
  10  -2 -14   13.36    2.92
  11  -7   9   56.04    9.37
  11  -7  10   25.80    9.95
  11  -7  11    5.25   10.75
  11  -7  12   29.59   11.23
  11  -7  13    8.96   11.04
  11  -7  14    6.87   11.03
  11  -7  15   -4.84   10.18
  11  -7  16    4.19    9.78
  11  -7  17   13.70    8.98
  11  -7  18    3.54    8.54
  11  -7  19   12.44    7.76
  11  -6   0   20.49    5.55
  11  -6   1   41.09    4.62
  11  -3 -12   21.81    3.79
  12  -7   7    6.80    8.92
  12  -7   8   83.62   10.77
  12  -7   9   -2.68   10.18
  12  -7  10  108.99    8.94
  12  -7  16    2.29    7.16
  12  -7  17   10.28    7.16
  12  -7  18   -3.55    8.50
  12  -7  19    2.64    8.87
  12  -7  20   -1.27    8.27
  12  -6  -1    0.43    5.92
  12  -4  -9  221.00    5.36
  12  -2 -15    7.05    3.67
  13  -7   6   -6.60    9.30
  13  -7   7    9.41   11.48
  13  -7   8   16.97   11.35
  13  -7   9   15.58    9.84
  13  -7  17    4.28    7.98
  13  -7  18   -9.67    9.24
  13  -6  -1    7.30    6.98
  13  -5  -6    3.56    5.86
  13  -2 -15    3.37    4.38
  14  -7   6    8.66   11.17
  14  -7   7    1.54   13.55
  14  -7   8   -2.96   12.80
  14  -7   9   16.08   10.43
  14  -6  -1    0.38    8.07
  14  -5  -6    6.12    6.76
  14  -2 -15   -4.47    5.01
  14  -1 -17    3.05    4.83
  15  -7   7    8.68   13.38
  15  -7   8   -2.26   15.61
  15  -7   9   -1.94   17.48
  15  -6  -1    7.98    9.66
  15  -6   0    0.74    7.41
  15  -4  -9    3.70    7.18
  15  -3 -12    8.36    6.24
  16  -6   0    8.71   11.53
  16  -6   1   -0.52    9.30
  16  -5  -5   37.64   10.20
 -10  13  13   37.32    9.09
 -10  13  14   58.46    9.77
 -10  13  15    0.53    9.46
 -10  13  16   15.51    9.61
 -10  13  17    0.60   10.10
 -10  13  19   13.02    8.67
 -10  13  20    1.36    7.99
 -10  13  21   15.15    7.79
 -10  14   8    1.75    7.65
 -10  14   9    9.10    9.12
 -10  15   5   -1.68    5.84
 -10  15   6   13.28    8.36
 -10  16   3    7.17    6.22
 -10  16   4    0.90    8.47
 -10  17   2   10.67    8.40
  -9  11   9   74.22    5.04
  -9  11  10   10.38    6.95
  -9  11  24    0.52    5.10
  -9  12   5    6.57    4.66
  -9  12   6   26.81    6.58
  -9  13   3    7.60    6.81
  -9  14   0   14.05    4.90
  -9  14   1    1.98    6.38
  -9  15  -1   19.23    7.36
  -9  16  -2    1.52    7.11
  -9  17  -4   -3.94    5.90
  -9  17  -3   -1.41    7.61
  -9  18  -4   -0.81    9.29
  -8   9   9  289.11    5.96
  -8  10   4   31.45    3.92
  -8  11   1   22.55    3.87
  -8  12  -1    2.41    5.31
  -8  13  -3    1.76    5.78
  -8  14  -5   -0.23    4.24
  -8  15  -6   -1.62    5.86
  -8  16  -7    1.74    6.49
  -8  17  -8   22.95    5.92
  -7   9   1   37.43    4.27
  -7  10  -2   84.88    3.62
  -7  11  -4  538.11    5.98
  -7  12  -6    0.58    3.59
  -7  13  -7   -0.57    5.16
  -7  15 -10   19.87    4.71
  -7  17 -11   16.10    8.16
  -6   5  16  238.12    3.64
  -6   5  17  149.14    3.20
  -6   5  18  240.63    3.48
  -6   5  19  299.94    3.33
  -6   6   6   26.15    3.54
  -6   6  28   10.10    1.53
  -6   7   2  783.94    5.02
  -6   9  -4  316.72    4.76
  -6  10  -6   45.17    4.66
  -6  11  -8  211.60    5.23
  -6  13 -11  249.42    5.14
  -6  14 -12   83.11    5.94
  -6  15 -13    6.80    4.93
  -6  17 -14   15.40    8.51
  -5   4  10    5.30    2.92
  -5   8  -6   83.83    3.74
  -5   9  -8  331.12    4.80
  -5  10 -10  279.40    3.97
  -5  13 -14    3.06    4.57
  -5  16 -16    2.46    7.81
  -4   4   2 2686.31    5.34
  -4   5  -2  372.20    3.11
  -4   6  -5  967.18    4.21
  -4  10 -13    0.77    3.23
  -4  11 -14   59.63    5.04
  -4  13 -16   29.67    5.76
  -4  14 -17    8.94    6.50
  -4  15 -18    5.26    5.16
  -4  16 -18   -1.34    6.69
  -3   4  -3  175.19    2.30
  -3   9 -14   98.71    4.36
  -3  14 -19    5.70    5.61
  -3  15 -20    1.23    4.99
  -2   1  29    6.35    2.18
  -2   8 -15  640.24    4.92
  -2  14 -21   38.08    6.82
  -1   0  29    1.51    2.60
  -1   2  -4   19.98    2.13
  -1   5 -12   23.78    2.76
  -1   6 -14   19.21    2.99
  -1   8 -17  169.34    3.81
  -1  13 -22    8.24    6.18
   0  -1  28   -0.70    2.74
   0   0  33   22.45    3.12
   0   6 -16   56.47    2.94
   0   8 -19   36.49    3.77
   0  12 -23  113.22    5.85
   1  -2   7   30.54    2.92
   1  -2  26  115.80    3.54
   1  -1  32    1.94    3.43
   1   0  36    1.71    3.77
   1   2 -10    0.14    1.38
   1   6 -18   27.39    2.89
   1   9 -22   20.24    4.29
   1  10 -23   28.07    4.04
   1  13 -25   26.28    6.20
   2  -3   9  265.05    4.34
   2  -3  24   11.98    3.96
   2  -2  31    1.50    3.73
   2  -1  35    0.67    4.25
   2   7 -21    3.13    3.00
   2  10 -24   12.56    4.68
   2  11 -25    6.34    5.04
   3  -4  14   32.34    6.25
   3  -4  15   72.74    6.63
   3  -4  16   45.74    6.53
   3  -4  18  525.40    7.52
   3  -4  19   64.17    6.39
   3  -3   3  533.17    3.92
   3  -3  29   -1.35    4.03
   3  -2  34   -0.64    4.62
   3  11 -26    8.08    4.89
   4  -4   6    0.74    3.38
   4  -4  26   -1.88    4.38
   4  -3  32   23.39    5.10
   4  -2  -5   62.03    1.59
   4   5 -21    0.75    2.63
   5  -5  10  279.21    6.28
   5  -5  11   -3.97    4.37
   5  -5  20    1.81    4.22
   5  -5  21   16.61    5.83
   5  -5  22   -2.21    5.53
   5  -4  30    5.07    4.81
   5  10 -27    2.89    4.75
   6  -5   5  111.89    3.52
   6  -5  26   -3.24    4.91
   6  -5  27    5.17    4.87
   6  -4  32    2.27    5.88
   6  -3  -6  119.13    2.16
   6   9 -27   10.88    4.18
   7  -6  10  314.34    7.57
   7  -6  11   45.19    7.39
   7  -6  12  487.58    7.59
   7  -6  13   92.60    6.69
   7  -6  17    3.08    5.61
   7  -6  18   38.05    5.28
   7  -6  19   74.95    6.54
   7  -6  20   36.24    6.78
   7  -6  21  130.04    6.55
   7  -5   1   18.54    3.85
   7  -5  29    0.85    6.20
   7  -4  -4    2.10    2.79
   7  -2 -11    1.64    1.98
   7   5 -24    7.39    2.29
   7   7 -26   29.20    3.15
   8  -6   6  418.96    6.49
   8  -6  24   10.02    6.48
   8  -6  25    1.25    5.71
   8  -5  -1  135.03    4.31
   8  -5  30    5.54    5.29
   8   3 -22    4.39    1.25
   9  -6  26   -0.51    5.90
   9  -6  27   -0.27    6.08
   9  -5  -3   17.38    4.08
   9  -4  -7   37.69    3.33
   9   0 -18    3.08    1.61
   9   6 -26    7.64    2.39
  10  -7  10   -0.71    9.16
  10  -7  11    7.90    9.96
  10  -7  12   10.26    9.66
  10  -7  13    0.11    7.84
  10  -7  14    4.61    7.65
  10  -7  15    3.12    7.52
  10  -7  16   -0.60    6.66
  10  -7  17   -0.47    7.90
  10  -7  18   -1.72    8.01
  10  -7  19    5.87    8.10
  10  -7  20    8.70    7.40
  10  -6   1    9.35    5.40
  11  -7   7    4.53    8.18
  11  -7   8   20.72    6.65
  11  -7  20    2.93    5.93
  11  -7  21    5.62    8.27
  11  -7  22    6.04    7.44
  11  -6  -1   17.01    5.41
  11  -4  -9  112.31    3.80
  11  -1 -17    7.21    2.66
  11   0 -19    5.71    2.29
  12  -7   5    3.57    8.18
  12  -7   6   95.03    8.77
  12  -7  21    7.02    6.67
  12  -6  -2  184.60    5.97
  12  -5  -6  180.20    5.18
  12   1 -21   -0.79    2.47
  13  -7   4   25.60    9.12
  13  -7   5   10.87    8.71
  13  -6  -2    8.53    6.49
  13  -3 -13  200.04    5.48
  13   1 -21    7.25    2.94
  14  -7   4   -3.98   10.47
  14  -7   5    5.17   10.36
  14  -6  -2   10.88    7.22
  14  -5  -7    6.93    5.60
  14  -4 -10    7.39    5.56
  14  -3 -13    1.17    5.29
  15  -7   4   10.81   10.66
  15  -7   5    6.67   12.47
  15  -7   6    2.43   10.18
  15  -6  -2   14.99    9.01
  15  -5  -6    3.95    6.90
  15  -4 -10   25.26    6.26
  16  -6  -1    2.30    9.92
  16  -5  -6    4.54    9.06
 -10  14  10    5.41    7.02
 -10  14  11    8.16   10.12
 -10  14  12   56.31    9.54
 -10  15   7   -9.55    7.77
 -10  15   8   -0.33    9.07
 -10  16   5    7.11    8.16
 -10  16   6    1.29    7.93
 -10  17   3    9.09    7.07
 -10  17   4   -1.51    9.34
  -9  11  11    8.69    6.57
  -9  11  13    2.23    7.12
  -9  11  22   12.52    6.48
  -9  11  23   12.71    5.71
  -9  12   7   79.07    6.78
  -9  13   4   50.91    7.03
  -9  14   2    2.55    6.92
  -9  15   0   48.20    7.76
  -9  16  -1   -0.07    7.87
  -9  17  -2    1.92    8.55
  -9  18  -3    7.68    9.08
  -8   9  10   42.54    5.53
  -8   9  11  114.86    5.57
  -8   9  25   19.97    3.17
  -8  10   5  124.23    4.22
  -8  10   6   64.63    5.26
  -8  10  29   11.79    3.24
  -8  11   2   -3.21    3.85
  -8  12   0    0.84    5.61
  -8  13  -2   -3.00    5.82
  -8  14  -4    7.86    4.55
  -8  15  -5   16.26    5.86
  -8  16  -6    2.70    6.67
  -8  17  -7    3.88    5.68
  -8  18  -7   17.27    8.36
  -7   7  11   19.31    4.41
  -7   7  12  270.20    5.60
  -7   7  24   95.43    3.06
  -7   8   5   37.60    3.21
  -7   9   2   58.79    4.51
  -7  10  -1    9.64    4.66
  -7  11  -3   26.68    4.94
  -7  12  -5    8.26    4.92
  -7  14  -8   -4.85    4.37
  -7  15  -9    4.99    4.68
  -7  16 -10    1.34    5.22
  -7  17 -10   15.73    7.77
  -6   6   7   45.35    3.66
  -6   7  32    6.81    1.61
  -6   8  -1   16.81    2.70
  -6  12  -9   85.39    3.92
  -6  13 -10   21.74    5.42
  -6  14 -11  133.61    6.50
  -6  15 -12    3.86    6.99
  -6  16 -13   45.74    5.74
  -6  17 -13    0.05    8.10
  -5   5   4  555.52    3.26
  -5   6   0  492.31    3.41
  -5   7  -3  226.15    3.08
  -5  10  -9   16.17    4.46
  -5  11 -11   53.82    3.48
  -5  12 -12   17.09    5.05
  -5  14 -14  118.70    6.60
  -5  15 -15    7.76    5.16
  -5  16 -15    1.75    7.08
  -4   3   8    9.66    2.21
  -4   3  28   22.65    1.37
  -4   7  -7  131.29    2.81
  -4   8  -9   37.11    3.67
  -4   9 -11   41.69    3.17
  -4  12 -15   -2.45    4.01
  -4  15 -17    0.77    7.13
  -3   2  29   13.51    1.93
  -3   3   1  152.69    2.00
  -3   6  -8  187.90    3.63
  -3   8 -12  122.40    3.75
  -3  10 -15   50.63    4.34
  -3  11 -16   20.04    5.07
  -3  12 -17   -1.37    5.69
  -3  13 -18   -3.50    5.69
  -3  15 -19    6.51    6.23
  -2   0  17    8.84    2.75
  -2   0  18   18.61    2.87
  -2   2  34   11.96    2.46
  -2   6 -11   29.62    3.14
  -2   7 -13   93.71    3.38
  -2   9 -16    0.32    4.19
  -2  10 -17   80.72    4.55
  -2  12 -19   11.45    5.31
  -2  13 -20   15.59    5.63
  -2  15 -21    2.73    7.28
  -1   1   0 3262.84    2.92
  -1   1  34   10.11    3.09
  -1   3  -7 1875.55    3.72
  -1   9 -18   91.52    4.47
  -1  10 -19   42.14    4.19
  -1  11 -20   -0.03    4.53
  -1  12 -21   -3.11    5.59
  -1  14 -22   15.07    6.01
   0  -1  29    8.86    3.00
   0   0  34    7.80    3.63
   0   1  -4    2.19    1.22
   0   4 -12    7.30    2.16
   0   5 -14    8.13    2.69
   0   9 -20   -0.15    3.95
   0  11 -22   59.24    4.90
   0  13 -23   21.18    5.54
   1  -2  27   97.95    3.61
   1  -1  33    0.81    3.48
   1  12 -24    2.43    5.64
   2  -3   8  293.01    4.21
   2  -3  25   74.57    3.98
   2  -3  26   54.37    4.27
   2  -2  32    1.65    3.79
   2   5 -18   60.37    2.54
   2   8 -22    2.90    3.70
   2   9 -23    3.86    3.99
   2  12 -25    1.77    5.71
   3  -4  12  536.33    6.62
   3  -4  13   46.76    4.41
   3  -4  20  496.93    5.19
   3  -4  21   26.91    5.05
   3  -4  22  148.05    5.55
   3  -3  30    3.21    4.06
   3  -2  35    3.05    4.83
   3   4 -18    0.12    1.88
   3   6 -21    3.55    2.62
   3  10 -25    3.15    4.33
   4  -4   5   39.00    4.62
   4  -4  27   -0.20    3.27
   4  -4  28    8.27    4.57
   4  -3  -1  103.67    2.80
   4  -3  33    6.82    4.95
   4  10 -26    3.20    4.38
   5  -5   8  452.25    5.56
   5  -5   9   92.92    4.02
   5  -5  23   43.69    5.07
   5  -5  24    0.46    5.14
   5  -4   1  284.56    3.97
   5  -4  31   11.15    5.12
   5   5 -22  230.35    2.80
   5   9 -26   19.73    4.26
   6  -5   4    9.87    3.06
   6  -5  28   10.49    5.49
   6  -4  -2   36.10    3.15
   6   5 -23    5.30    2.41
   6   8 -26    2.80    3.67
   7  -6   8    6.08    5.77
   7  -6   9   35.49    4.91
   7  -6  22    8.47    4.64
   7  -6  23   62.12    6.50
   7  -5  30   11.22    6.28
   7  -3  -8   84.43    2.40
   7   6 -25    9.36    2.52
   8  -6   5   69.71    4.05
   8  -6  26    6.81    6.30
   8  -6  27   11.46    5.80
   8  -5  -2  149.09    4.14
   8  -4  -6  491.61    3.90
   9  -7  11   40.26    8.55
   9  -7  12    6.05    9.32
   9  -7  13    7.32    9.92
   9  -7  14   22.98   10.50
   9  -7  15    0.10    9.48
   9  -7  16    3.24    9.86
   9  -7  17    5.47    9.00
   9  -7  18   17.92    8.80
   9  -7  19    3.65    8.19
   9  -6   2   37.84    3.93
   9  -6  28    1.21    6.82
   9   5 -25    7.77    1.87
  10  -7   7  128.01    7.49
  10  -7   8    1.05    6.97
  10  -7   9  111.12    6.62
  10  -7  21    5.97    5.44
  10  -7  22    7.12    7.60
  10  -7  23   -2.21    6.78
  10  -6   0   20.43    4.98
  10  -5  -5  138.23    4.18
  11  -7   5   35.66    7.52
  11  -7   6   50.84    5.56
  11  -7  23    1.42    6.09
  11  -7  24    2.35    8.26
  11  -6  -2    4.65    5.07
  11  -5  -6   36.60    4.31
  11  -2 -15   -0.24    2.96
  12  -7   3    9.66    7.15
  12  -7   4  237.30    8.27
  12  -5  -7    4.81    4.50
  12  -4 -10   17.04    4.33
  12  -3 -13   54.08    3.61
  13  -7   2   36.47    7.62
  13  -7   3    9.61    7.74
  13  -6  -3   35.78    6.29
  13  -5  -7   -2.11    5.04
  14  -7   2   10.21    8.86
  14  -7   3   -0.18    6.91
  14  -6  -3    3.15    6.73
  15  -7   2    6.08   10.08
  15  -7   3   31.53   10.14
  15  -6  -3   11.68    8.54
  15  -5  -7    2.28    6.88
  15  -3 -13    2.86    5.62
  16  -6  -3    5.87    8.75
  16  -6  -2    5.30    7.62
  16  -5  -7   40.13    8.28
 -10  14  13    1.13    9.37
 -10  14  14   66.22   10.48
 -10  14  15   -1.94   10.85
 -10  14  16    4.18   11.09
 -10  14  17    4.14   10.09
 -10  14  18   -1.46    9.28
 -10  14  19    8.34    9.88
 -10  14  20    5.84    9.63
 -10  15   9    0.30    8.76
 -10  15  10   -0.45   10.34
 -10  16   7    0.83    9.26
 -10  16   8    3.43    9.30
 -10  17   5   20.64    8.80
 -10  17   6    5.51    8.97
  -9  11  14   34.33    8.44
  -9  11  15    0.70    8.14
  -9  11  16   50.39    8.02
  -9  11  17    8.33    8.55
  -9  11  18   -6.10    8.09
  -9  11  19    8.48    7.80
  -9  11  20    4.59    7.94
  -9  11  21   -2.54    6.48
  -9  12   8    3.08    6.08
  -9  12   9   20.37    6.86
  -9  13   5    8.32    6.71
  -9  14   3    1.84    6.93
  -9  15   1   -0.64    6.75
  -9  16   0    2.49    8.06
  -9  17  -1    8.56    8.85
  -9  18  -2    0.10    8.34
  -8   9  12    3.76    5.81
  -8   9  13    2.18    6.42
  -8   9  23   61.33    4.51
  -8   9  24   28.14    3.81
  -8  10   7   89.71    5.83
  -8  11   3  137.20    4.44
  -8  12   1   -0.99    5.59
  -8  13  -1   13.53    5.91
  -8  14  -3   -2.82    4.66
  -8  15  -4    5.46    6.57
  -8  16  -5   33.04    6.97
  -8  17  -6   52.31    6.05
  -8  18  -6   -2.84    8.43
  -7   7  13  277.30    5.16
  -7   7  23   35.46    3.02
  -7   8   6   21.38    3.23
  -7   8  29    1.54    2.30
  -7   9   3  126.65    4.36
  -7  10   0   55.83    4.84
  -7  12  -4    1.60    5.09
  -7  13  -6   45.78    4.18
  -7  14  -7   -5.12    5.60
  -7  15  -8   39.01    6.72
  -7  16  -9    1.06    5.07
  -7  17  -9   25.56    7.09
  -6   6   8   -1.09    3.32
  -6   7   3   39.67    3.81
  -6   8   0   57.32    3.84
  -6   9  -3  857.01    5.04
  -6  10  -5    9.32    4.26
  -6  11  -7  481.91    4.86
  -6  12  -8    3.72    5.24
  -6  15 -11    3.18    6.40
  -6  16 -12   -2.13    6.63
  -6  17 -12   26.83    7.51
  -5   8  -5   35.94    2.71
  -5   9  -7  291.38    3.63
  -5  11 -10   25.21    4.68
  -5  15 -14   49.49    7.01
  -5  17 -15    3.07    8.18
  -4   4  33    2.64    1.46
  -4   5  -1   97.67    3.57
  -4   6  -4    6.02    3.63
  -4   9 -10   58.60    4.03
  -4  10 -12   10.39    3.26
  -4  11 -13    5.12    4.66
  -4  12 -14   21.16    5.62
  -4  13 -15    3.56    5.81
  -4  14 -16   13.99    6.02
  -4  16 -17   10.57    7.74
  -3   3  34    0.99    1.90
  -3   9 -13  202.35    4.53
  -3  14 -18    3.38    6.29
  -3  16 -19   13.14    7.62
  -2   0  16  163.58    2.47
  -2   0  19  108.07    2.85
  -2   0  20   63.77    2.84
  -2   1  30    3.13    2.33
  -2   4  -6  345.19    3.35
  -2   8 -14   16.39    3.82
  -2  11 -18   16.75    3.52
  -2  14 -20   -0.67    6.63
  -1  -1  16  956.22    4.40
  -1  -1  17   83.90    3.17
  -1  -1  19   96.53    3.42
  -1  -1  20    4.56    3.94
  -1   0  30    5.11    2.72
  -1   7 -15   90.95    3.62
  -1  13 -21   35.39    5.79
   0   7 -17   48.28    3.34
   0  12 -22   -0.35    5.10
   0  14 -23   -1.88    6.03
   1  -2   6    2.72    2.71
   1  -2  28  104.21    3.57
   1  -1  34   -2.97    3.72
   1   1  -7   38.29    1.16
   1   5 -16   89.82    2.82
   1   7 -19   55.42    3.23
   1   8 -20    1.40    3.40
   1  10 -22    9.85    4.17
   1  11 -23   17.42    4.83
   1  13 -24   11.79    6.07
   2  -3  27   -0.28    4.09
   2  -2   1   96.51    2.48
   2  -2  33   -0.70    3.42
   3  -4  10 1739.97    7.21
   3  -4  11   11.36    3.57
   3  -4  23   63.61    4.51
   3  -4  24    6.93    4.52
   3  -3  31    0.42    4.13
   3   3 -16   -0.32    1.74
   3   7 -22    6.79    3.09
   3   8 -23    5.75    3.48
   3   9 -24    6.94    3.91
   4  -4   4    1.74    4.25
   4  -4  29   35.31    5.04
   4  -3  34   -2.52    5.03
   4   6 -22  173.30    3.29
   4   8 -24    9.57    3.99
   4   9 -25    4.85    3.85
   5  -5   7   23.76    4.70
   5  -5  25   14.41    4.63
   5  -5  26    3.43    4.80
   5  -4  32   -0.44    5.22
   5  -3  -4    2.68    1.55
   5   3 -19  541.21    2.29
   5   8 -25   -0.84    3.76
   6  -6  13   48.84    7.92
   6  -6  14   19.44    8.06
   6  -6  16   -5.62    8.23
   6  -6  17   64.88    8.29
   6  -6  18   24.41    8.37
   6  -6  19   77.07    7.64
   6  -6  20   -1.14    6.38
   6  -5   3  451.90    4.80
   6  -5  29    1.54    5.63
   6   6 -24    9.41    2.57
   6   7 -25   11.51    3.07
   7  -6   7    4.19    5.32
   7  -6  24    0.11    4.30
   7  -6  25    2.15    5.57
   7  -5   0    1.71    3.93
   7  -5  31    2.10    4.61
   8  -6  28   -1.91    6.14
   9  -7   8   53.75    6.55
   9  -7   9   63.58    7.47
   9  -7  10   10.63    5.58
   9  -7  20   11.37    5.79
   9  -7  21   24.10    7.32
   9  -7  22   12.45    7.48
   9  -7  23   25.50    6.95
   9  -6   1  287.73    5.22
   9  -5  -4   73.86    3.77
   9  -4  -8   99.39    3.10
   9  -3 -11   74.93    2.66
  10  -7   5   12.97    5.97
  10  -7   6   62.83    6.42
  10  -7  24    5.74    7.00
  10  -7  25    1.58    7.67
  10  -6  -1   53.71    5.07
  10  -4  -9  280.19    3.73
  10  -3 -12   34.96    2.70
  11  -7   3   50.11    6.78
  11  -7   4   17.87    4.94
  11  -4 -10   13.09    3.56
  11  -3 -13    5.93    3.52
  11   1 -21    4.93    1.80
  12  -8  13    9.36   11.55
  12  -8  14    5.50   12.16
  12  -8  15  -14.96   12.77
  12  -8  16   -5.14   10.40
  12  -8  17    3.44   10.32
  12  -7   2  397.92    8.31
  12  -6  -3    8.20    3.96
  13  -8  10   29.45   11.95
  13  -8  11    2.55   13.97
  13  -8  14    3.67   14.54
  13  -8  15    1.30   13.30
  13  -8  16   16.22   12.73
  13  -8  17   -7.88   10.97
  13  -8  18   -1.29   10.83
  13  -7   1   81.31    7.72
  13  -6  -4  170.79    6.16
  13  -5  -8    7.29    5.13
  13  -2 -16   10.05    4.21
  13  -1 -18    2.06    3.26
  14  -8   9   22.88   12.55
  14  -8  10    8.34   14.50
  14  -8  11    7.96   14.96
  14  -8  12    1.31   14.94
  14  -8  13   14.95   15.54
  14  -8  14   -5.01   15.95
  14  -7   1    4.72    8.20
  14  -6  -4    5.76    6.55
  14  -5  -8    0.02    5.65
  14  -4 -11  117.06    5.75
  14  -2 -16    6.31    4.89
  14  -1 -18    2.03    4.05
  15  -8   9    4.82   14.45
  15  -8  10   16.26   16.73
  15  -7   1   16.76   10.06
  15  -6  -4    7.58    8.06
  15  -5  -8   52.22    7.17
  15  -4 -11   -2.18    6.10
  16  -7   1    5.97   11.43
  16  -6  -4   11.51    9.73
  16  -5  -8    4.78    8.37
 -10  15  11   15.27    7.82
 -10  15  12   20.25   11.34
 -10  15  13    7.52   11.26
 -10  15  14   29.06   10.36
 -10  16   9    2.68   10.67
 -10  16  10   -9.92   10.11
 -10  17   7   16.82    9.84
 -10  17   8   49.10   10.46
  -9  12  10    5.45    7.20
  -9  12  11   15.77    6.89
  -9  12  25   -1.75    5.73
  -9  13   6   16.95    5.44
  -9  13   7   10.71    7.19
  -9  14   4    9.69    6.78
  -9  15   2    3.82    5.35
  -9  15   3    8.49    7.19
  -9  16   1    4.76    7.66
  -9  17   0    5.81    7.96
  -9  18  -1   -1.45    6.89
  -9  18   0    2.97    8.38
  -8   9  14   51.27    6.02
  -8   9  15    1.43    5.77
  -8   9  21   71.15    5.69
  -8   9  22   -0.24    5.21
  -8  10   8    4.86    5.92
  -8  10  28    2.72    3.34
  -8  11   4    1.67    3.99
  -8  12   2   94.08    6.07
  -8  13   0   10.42    6.07
  -8  14  -2    5.47    4.54
  -8  15  -3   13.12    6.70
  -8  16  -4   12.86    6.91
  -8  17  -5    0.82    5.83
  -8  18  -5   18.05    8.70
  -7   7  14  330.99    5.22
  -7   7  21   16.60    4.32
  -7   7  22  115.07    4.09
  -7  10   1   80.31    4.81
  -7  11  -2  207.03    4.16
  -7  13  -5   11.26    5.25
  -7  14  -6   22.01    5.97
  -7  15  -7    8.51    6.56
  -7  16  -8   67.10    6.62
  -7  17  -8   24.03    7.04
  -7  18  -9   30.22    7.73
  -6   7   4  343.63    4.30
  -6   9  -2  192.93    4.48
  -6  10  -4  556.91    5.52
  -6  11  -6  108.15    4.92
  -6  13  -9  146.25    4.64
  -6  16 -11    3.66    7.26
  -5   4  12    1.88    2.75
  -5   5   5   21.78    2.10
  -5   6   1 1133.71    4.32
  -5   7  -2    3.56    2.53
  -5   8  -4  214.52    3.95
  -5  12 -11  168.86    4.03
  -5  13 -12    2.30    4.03
  -5  14 -13  177.43    5.21
  -5  16 -14   10.68    6.90
  -5  17 -14   -1.90    7.67
  -4   4   3   34.27    1.88
  -4   7  -6    1.03    3.31
  -4   8  -8   35.08    3.65
  -4  10 -11  101.09    4.41
  -4  14 -15   61.80    6.06
  -4  15 -16    7.43    6.59
  -4  16 -16   12.23    7.19
  -3   2  30    1.57    1.84
  -3   5  -5   24.21    2.45
  -3   8 -11   14.87    3.41
  -3  10 -14   30.40    4.37
  -3  11 -15    8.32    4.89
  -3  12 -16   -1.80    5.29
  -3  13 -17    5.88    4.26
  -3  15 -18    5.68    6.73
  -2   0  15  206.44    2.28
  -2   0  21   32.39    2.79
  -2   0  22    1.94    2.50
  -2   2  35   -0.19    2.31
  -2   3  -3   48.99    1.87
  -2   7 -12   88.60    3.34
  -2   9 -15  308.35    4.76
  -2  12 -18   10.44    5.12
  -2  13 -19   -2.61    5.25
  -2  15 -20   10.02    6.60
  -1  -1  14 1617.06    4.95
  -1  -1  15  335.92    3.37
  -1  -1  21  262.24    3.82
  -1  -1  22   15.04    3.53
  -1   0  31    1.67    2.70
  -1   1  35    2.28    2.76
  -1   4  -9  130.25    2.66
  -1   5 -11 1745.28    4.91
  -1   6 -13    8.44    2.90
  -1   8 -16    1.87    3.71
  -1  12 -20  212.65    5.82
  -1  14 -21   -0.53    5.89
   0  -2  16  358.49    4.83
   0  -2  17   72.15    4.48
   0  -2  18   64.83    4.35
   0  -2  19   38.82    4.40
   0  -2  20   16.81    4.43
   0  -2  21  101.75    4.98
   0  -1   5   31.18    1.62
   0  -1  30   20.95    2.85
   0   0  35    2.63    3.68
   0   8 -18  267.86    4.28
   0   9 -19   10.98    3.84
   0  10 -20    6.88    3.91
   1  -2  29   42.53    3.40
   1   3 -12  144.95    1.98
   1   4 -14    4.31    2.20
   1   9 -21   41.72    3.96
   1  12 -23    2.46    5.00
   2  -3   7  121.35    3.62
   2  -3  28   61.32    4.38
   2   2 -12  158.03    1.43
   2   3 -14   50.63    2.11
   2   6 -19   -1.20    2.66
   2  10 -23   19.47    3.96
   2  11 -24    3.29    4.65
   3  -4   9  172.50    4.75
   3  -4  25    2.16    4.30
   3  -4  26    4.09    3.91
   3  -3   2    0.59    2.34
   3  -3  32    5.68    4.52
   3   2 -14   23.78    1.33
   3  11 -25    2.04    4.86
   4  -5  14   -3.16    6.61
   4  -5  15  122.34    6.84
   4  -5  16   62.31    5.07
   4  -5  17  257.49    5.78
   4  -5  18    1.15    6.77
   4  -5  19  202.60    7.74
   4  -5  20   83.24    6.72
   4  -5  21   92.52    6.49
   4  -4  30    0.87    4.69
   4   7 -23  128.77    3.09
   4  11 -26    3.37    4.83
   5  -5  27    0.65    5.05
   5  -5  28    1.60    4.62
   5  -4   0  570.14    4.03
   5  -4  33   -1.71    5.66
   5   6 -23   39.21    2.37
   5   7 -24  143.54    3.14
   6  -6  10    2.58    5.60
   6  -6  11   -0.49    6.49
   6  -6  12    5.34    5.23
   6  -6  21    2.95    4.59
   6  -6  22   15.49    6.37
   6  -6  23   30.45    6.48
   6  -5   2  233.14    4.21
   6  -5  30    0.91    4.05
   6  -5  31    1.15    5.15
   7  -6   6   65.93    3.69
   7  -6  26   -0.24    4.12
   7  -6  27    9.61    5.57
   7  -4  -5   16.46    2.72
   7  -1 -14  137.81    1.42
   8  -7  11   84.03    7.47
   8  -7  12   10.20    8.38
   8  -7  13   62.23    8.72
   8  -7  14   10.90    6.66
   8  -7  15   -5.70    6.58
   8  -7  16   10.15    6.55
   8  -7  17   17.16    7.14
   8  -7  18   29.15    6.52
   8  -7  19   -6.47    7.68
   8  -7  20   37.91    7.95
   8  -7  21   34.63    7.81
   8  -6   2  238.90    4.80
   8  -6  29   -4.36    6.01
   8  -5  -3  287.48    4.08
   8  -4  -7  267.15    3.39
   8  -3 -10    2.47    2.36
   9  -7   7    3.04    6.08
   9  -7  24   -1.49    6.71
   9  -7  25   -1.68    6.78
   9  -6   0   95.19    4.78
   9  -2 -14  156.26    2.52
  10  -7   4    5.71    6.07
  10  -7  26    1.24    5.39
  10  -6  -2   30.22    4.79
  10  -5  -6  241.08    4.26
  11  -8  12   33.08   11.00
  11  -8  13  -11.88   11.45
  11  -8  14   -7.56   12.35
  11  -8  15    8.25   12.46
  11  -8  16    2.47   11.73
  11  -8  17    2.47   10.48
  11  -8  18   26.62   10.31
  11  -8  19   -0.31    8.67
  11  -7   2   22.52    6.25
  11  -6  -3   16.52    4.78
  11  -5  -7   11.66    3.85
  12  -8   8    6.75    9.00
  12  -8   9  146.28   10.72
  12  -8  10   27.08   10.02
  12  -8  11   63.58    8.86
  12  -8  12   18.85    8.70
  12  -8  18    5.42    7.69
  12  -8  19   -1.41    7.43
  12  -8  20    0.95    9.86
  12  -8  21   -6.08    9.41
  12  -7   1    0.17    6.40
  12  -4 -11  127.23    4.36
  12  -2 -16    2.11    3.26
  12  -1 -18   11.64    3.09
  13  -8   7   14.70   10.23
  13  -8   8   10.80   10.26
  13  -8   9   37.99    8.91
  13  -7   0   75.85    7.35
  13  -6  -5   13.51    5.60
  13   0 -20    2.64    2.99
  14  -8   6    1.04   11.15
  14  -8   7    7.11   12.33
  14  -8   8    3.67    9.23
  14  -7  -1    5.83    6.99
  14  -7   0    8.02    5.93
  14  -6  -5   33.61    6.95
  14  -5  -9   38.01    5.81
  14  -3 -14    7.00    4.73
  15  -8   6  -11.32   12.75
  15  -8   7    8.10   13.37
  15  -8   8    0.37   10.87
  15  -7  -1    2.17    8.38
  15  -7   0    5.07    6.98
  15  -6  -5   24.51    7.70
  15  -5  -9    7.41    7.17
  15  -3 -14   -0.61    5.34
  16  -7   0    9.27   10.79
  16  -6  -5    7.33    9.25
 -10  15  15   -3.50   10.58
 -10  15  16   15.91   11.77
 -10  15  17   -2.94   11.79
 -10  15  18    2.91   11.43
 -10  16  11    2.37   10.50
 -10  16  12   -7.58   12.01
 -10  16  13    4.03   10.98
 -10  17   9   10.70   10.43
  -9  12  12   13.69    8.09
  -9  12  13    6.32    8.51
  -9  12  23   -0.86    7.25
  -9  12  24   29.02    5.62
  -9  13   8    1.38    7.08
  -9  13   9   -4.16    6.81
  -9  14   5   -2.68    5.36
  -9  14   6   11.22    7.38
  -9  15   4  -12.21    7.44
  -9  16   2   -0.08    6.24
  -9  16   3    2.89    7.86
  -9  17   1    2.84    6.74
  -9  17   2   -6.77    8.49
  -9  18   1    0.30    9.71
  -8   9  16    3.67    5.90
  -8   9  17   17.07    5.85
  -8   9  18   39.51    5.61
  -8   9  19   66.62    5.66
  -8   9  20   31.73    4.96
  -8  10   9   26.95    6.04
  -8  10  27    1.96    3.71
  -8  11   5   57.93    4.40
  -8  11   6   23.37    5.63
  -8  12   3   -3.95    5.86
  -8  13   1  115.87    6.45
  -8  14  -1    3.73    4.62
  -8  15  -2    7.17    7.07
  -8  16  -3   64.68    7.16
  -8  17  -4    8.42    5.94
  -8  18  -4   -2.80    8.90
  -7   7  16  204.13    4.71
  -7   7  17   -3.87    3.99
  -7   7  18  129.65    5.15
  -7   7  19    2.13    5.03
  -7   7  20   80.65    4.56
  -7   8   8  472.89    5.25
  -7   8  28    1.56    2.68
  -7   9   4   31.40    3.28
  -7  11  -1    6.99    3.64
  -7  12  -3   34.37    3.65
  -7  13  -4   55.83    5.78
  -7  14  -5   -0.08    5.91
  -7  15  -6   29.12    6.68
  -7  16  -7    4.00    6.85
  -7  18  -8   50.98    7.93
  -6   6   9  155.82    3.89
  -6   8   1   77.32    3.86
  -6  11  -5  313.40    5.24
  -6  12  -7   87.82    3.95
  -6  13  -8   11.11    5.37
  -6  14  -9    5.39    5.45
  -6  15 -10    4.23    4.43
  -6  16 -10   21.33    6.42
  -6  17 -11   -2.29    5.76
  -5   4  24   19.05    1.60
  -5   5   6   46.80    3.03
  -5   6   2 2335.43    6.16
  -5   7  -1  200.50    3.77
  -5  11  -9    3.03    4.32
  -5  12 -10   81.16    5.05
  -5  13 -11    8.51    5.45
  -5  15 -13    0.45    4.95
  -5  16 -13    4.16    7.13
  -4   3   9  685.30    2.82
  -4   5   0   72.26    3.33
  -4   6  -3  209.98    3.86
  -4   9  -9   98.32    4.05
  -4  11 -12    8.22    4.66
  -4  12 -13   14.08    5.13
  -4  13 -14    8.12    5.14
  -4  15 -15    5.77    7.01
  -4  17 -16    2.58    7.35
  -3   1  18    2.08    1.63
  -3   1  19  129.41    1.88
  -3   1  20   38.11    1.91
  -3   2   7  125.09    1.61
  -3   3   2  168.92    2.49
  -3   6  -7   11.11    2.42
  -3   7  -9   96.11    2.60
  -3   9 -12   30.15    4.12
  -3  14 -17   38.69    5.98
  -3  16 -18   21.46    5.50
  -2   0  14  864.53    2.79
  -2   0  23   10.67    2.58
  -2   1  31   20.81    2.52
  -2  10 -16   33.04    3.41
  -2  11 -17    0.11    3.40
  -2  14 -19    1.12    5.50
  -1  -1  23   68.77    3.08
  -1  -1  24   25.14    3.11
  -1   9 -17   62.12    4.29
  -1  10 -18   75.92    4.59
  -1  11 -19    0.23    3.41
  -1  13 -20    9.62    5.63
  -1  15 -21    4.97    7.02
   0  -2  22   46.25    3.94
   0  -2  23   62.94    4.19
   0  -1  31   13.17    3.05
   0   6 -15  139.82    3.24
   0  13 -22   95.27    4.98
   0  14 -22   -5.95    5.88
   1  -3  16  161.08    5.06
   1  -3  18   41.26    5.61
   1  -3  19  276.98    6.06
   1  -3  20    4.88    5.12
   1  -2  30    9.26    3.41
   1  -1  35    1.02    3.64
   1   6 -17  101.35    2.99
   1  11 -22   23.46    5.00
   1  13 -23   20.39    5.52
   2  -3  29    7.20    3.87
   2  -2  34    2.29    3.67
   2   7 -20   12.35    3.04
   2   8 -21   16.10    3.62
   2   9 -22   32.21    4.10
   2  12 -24    7.60    5.73
   3  -4   8 1228.73    5.89
   3  -4  27   20.93    4.45
   3  -3  33   -1.20    4.51
   3   5 -19  112.71    2.51
   3  10 -24    3.76    4.38
   3  12 -25    6.90    5.01
   4  -5  11  609.25    6.46
   4  -5  22   13.55    4.38
   4  -5  23   19.23    5.42
   4  -5  24    4.77    5.06
   4  -4   3  346.72    4.34
   4  -4  31   17.21    4.60
   4  -3  -2   66.36    2.32
   4   4 -19  616.11    2.88
   4  10 -25    4.01    4.26
   5  -5   5    2.49    4.30
   5  -5  29    1.94    5.12
   5  -2  -8  376.01    1.86
   5  10 -26    3.55    4.25
   6  -6   9  113.23    5.56
   6  -6  24    7.78    4.50
   6  -6  25    9.61    5.78
   6  -5  32   -6.38    5.71
   6  -3  -7  942.79    3.25
   6   9 -26   -2.79    4.21
   7  -6   4    1.51    4.15
   7  -6   5   15.80    3.28
   7  -6  28    3.33    4.34
   7  -6  29   -3.85    6.26
   7  -5  -1   22.46    2.57
   7   3 -21  139.72    1.54
   7   8 -26    1.56    3.48
   8  -7   9   37.92    6.86
   8  -7  22   19.41    5.33
   8  -7  23   18.91    6.74
   8  -7  24    0.57    6.84
   8  -2 -13   17.81    1.94
   8   7 -26   13.25    2.76
   9  -7   5    2.72    5.64
   9  -7   6  142.48    4.64
   9  -7  26    6.03    5.08
   9  -7  27   -3.62    6.86
   9  -6  -1  456.26    5.31
   9  -5  -5  376.22    3.52
  10  -8  13   34.45   10.35
  10  -8  14    7.79   10.81
  10  -8  15   -3.74   11.24
  10  -8  16   13.71   10.92
  10  -8  17   15.18   10.49
  10  -8  18   49.00    9.99
  10  -8  19   19.29    9.75
  10  -7   3    0.75    5.33
  10  -4 -10  154.48    3.76
  10  -2 -15    0.79    2.60
  10   0 -19    2.71    1.79
  11  -8   8    7.16    7.66
  11  -8   9   15.94    8.79
  11  -8  11    2.57    7.30
  11  -8  20    6.51    6.89
  11  -8  21    3.75    8.39
  11  -8  22    5.50    8.81
  11  -8  23    3.81    8.00
  11  -7   1    8.85    5.93
  11  -6  -4    3.59    4.70
  12  -8   6   40.51    8.49
  12  -6  -5   29.78    4.89
  12  -3 -14    2.42    3.66
  13  -8   5    5.20    9.04
  13  -8   6    9.39    6.71
  13  -7  -1   66.93    6.44
  13  -5  -9    7.28    4.69
  14  -8   4   -2.56    9.65
  14  -8   5   12.90    9.70
  14  -7  -2   68.24    7.69
  14  -6  -6   10.91    6.43
  14  -4 -12   -0.31    5.03
  15  -8   4    5.93   10.76
  15  -7  -2    0.07    8.58
  15  -6  -6   -0.06    7.12
  15  -4 -12   -4.23    5.51
  16  -7  -2    0.95    8.98
  16  -7  -1   -1.87    7.50
  16  -6  -6   74.58    8.39
 -10  16  14   -4.10   11.62
  -9  12  14   30.97    7.80
  -9  12  15    3.15    8.44
  -9  12  16   54.58    8.60
  -9  12  17   34.80    8.81
  -9  12  18   31.94    9.26
  -9  12  19    4.87    9.00
  -9  12  20   13.26    9.09
  -9  12  21    4.80    7.57
  -9  12  22   13.54    7.09
  -9  13  10    0.73    7.70
  -9  13  11   10.59    7.63
  -9  14   7    5.17    7.48
  -9  14   8    6.42    7.02
  -9  15   5   57.59    7.39
  -9  15   6    6.36    7.42
  -9  16   4   -4.26    8.55
  -9  17   3   19.59    9.18
  -9  18   2   28.47    9.05
  -8  10  10  213.19    5.93
  -8  10  11   -3.81    6.01
  -8  10  26   16.13    4.30
  -8  11   7    5.50    5.88
  -8  12   4  327.66    6.65
  -8  13   2    1.39    6.23
  -8  14   0    2.39    5.02
  -8  15  -1   16.13    7.07
  -8  16  -2   13.68    6.89
  -8  17  -3   12.11    6.25
  -8  17  -2   16.08    7.81
  -8  18  -3   -1.32    8.79
  -7   8   9  496.93    5.53
  -7   9   5  363.50    4.99
  -7  10   2   94.87    3.77
  -7  11   0    9.32    4.85
  -7  12  -2    0.80    3.52
  -7  13  -3   28.26    5.71
  -7  14  -4   86.62    5.99
  -7  15  -5   -5.15    5.88
  -7  16  -6  322.99    7.81
  -7  17  -7    8.24    5.48
  -7  18  -7   23.50    7.18
  -6   6  10   61.77    3.65
  -6   6  27    2.85    1.87
  -6   8   2   25.07    3.91
  -6   9  -1  119.64    3.18
  -6  10  -3   81.92    3.33
  -6  12  -6  248.53    5.61
  -6  13  -7  131.23    5.92
  -6  14  -8  110.21    6.04
  -6  15  -9    0.12    6.01
  -6  17 -10    8.26    7.18
  -6  18 -10   13.68    8.72
  -5   4  13    2.12    2.59
  -5   8  -3  404.53    4.43
  -5   9  -5   88.19    4.20
  -5  11  -8    3.78    4.42
  -5  14 -11  138.81    6.06
  -5  15 -12   42.22    7.05
  -5  17 -13   11.83    6.14
  -4   4   4 1229.56    3.99
  -4   8  -7  187.65    4.01
  -4  10 -10    2.80    4.28
  -4  13 -13   41.35    5.48
  -4  14 -14   13.93    6.40
  -4  16 -15    1.45    6.73
  -4  17 -15    4.24    8.08
  -3   1  17  114.08    1.48
  -3   1  21  203.96    2.31
  -3   3  35   -0.65    2.10
  -3   5  -4   32.07    3.61
  -3   8 -10   -1.26    3.37
  -3  10 -13   25.48    4.48
  -3  11 -14    0.60    4.76
  -3  12 -15   -1.60    5.33
  -3  13 -16    6.68    4.24
  -3  15 -17   61.10    5.47
  -3  16 -17   18.28    7.47
  -2   0  24   84.29    2.77
  -2   2   1    3.57    1.44
  -2   8 -13  295.43    3.86
  -2  12 -17    3.89    5.67
  -2  13 -18    6.62    4.10
  -2  15 -19   27.59    5.24
  -2  16 -19   60.89    8.25
  -1  -1  25   14.81    3.24
  -1   0  32    0.08    2.71
  -1   3  -6  218.22    2.52
  -1  12 -19    7.69    5.12
  -1  14 -20    0.82    6.64
   0  -2  13    2.30    3.38
   0  -2  24   75.39    3.52
   0  -1  32   21.59    3.67
   0   0  36    4.24    3.44
   0   3  -9    1.33    1.82
   0   5 -13   16.48    2.60
   0   7 -16   18.21    3.29
   0  11 -20   42.36    4.36
   0  12 -21   15.19    4.18
   1  -3  15   51.81    4.74
   1  -3  21  353.90    5.48
   1  -3  22    8.04    4.40
   1  -3  23   51.07    4.06
   1  -2   5    9.20    2.52
   1  -2  31   16.04    3.60
   1  -1   0 3230.41    2.86
   1  -1  36   -3.23    4.25
   1   7 -18   20.60    3.10
   1   8 -19   90.77    3.55
   1   9 -20   13.03    3.79
   1  10 -21  165.34    4.84
   2  -3   6    6.99    2.54
   2  -3  30    5.66    3.89
   2  -2  35   -0.50    4.18
   2   5 -17   28.88    2.76
   2  11 -23    7.04    4.84
   2  13 -24   -0.28    5.95
   3  -4  28    6.63    4.45
   3  -4  29   27.10    4.82
   3  -3  34    7.31    4.72
   3  -2  -3   17.70    1.55
   3   6 -20   64.52    2.64
   3   7 -21   17.47    3.49
   3   8 -22    4.70    3.87
   3   9 -23   11.08    3.95
   4  -5  10 1254.12    6.97
   4  -5  25    8.72    4.90
   4  -5  26   15.20    4.86
   4  -4  32    0.23    4.42
   4   9 -24   17.22    4.23
   5  -6  15   62.75    7.62
   5  -6  16   22.99    8.15
   5  -6  17  123.08    8.54
   5  -6  18    0.70    8.51
   5  -6  19   24.82    8.21
   5  -6  20    4.41    7.29
   5  -5  30    0.94    5.17
   5  -4  -1  214.75    3.30
   5  -3  -5  107.00    2.00
   5  -1 -11  301.85    1.33
   5   9 -25   -1.32    4.34
   6  -6   8   -0.88    3.60
   6  -6  26    4.84    3.93
   6  -6  27   -0.07    5.45
   6  -5   1  342.63    4.31
   7  -7  13   18.42    7.90
   7  -7  14  126.24    8.82
   7  -7  15   45.17    9.13
   7  -7  16   15.11    8.42
   7  -7  17   26.22    8.26
   7  -7  18  155.97    8.93
   7  -7  19   13.59    8.84
   7  -7  20  212.98    9.19
   7  -7  21   19.44    7.71
   7  -6  30    1.06    6.27
   7  -3  -9   10.27    2.03
   8  -7   8  383.36    5.70
   8  -7  25    6.63    4.92
   8  -7  26   -1.56    6.57
   8  -5  -4  118.18    3.51
   8   4 -23   77.05    2.02
   8   5 -24   63.88    2.30
   8   6 -25    7.84    2.70
   9  -7   4   77.51    5.60
   9  -7  28    0.31    5.12
   9  -4  -9   46.20    2.83
  10  -8   9    5.35    7.33
  10  -8  10   -5.63    8.62
  10  -8  11    2.22    6.52
  10  -8  12    0.20    7.06
  10  -8  20   68.37    7.12
  10  -8  21   -0.97    6.06
  10  -8  22   10.58    8.42
  10  -8  23   -0.46    8.24
  10  -7   2    3.88    4.08
  10  -6  -3    3.07    3.27
  10  -5  -7   24.22    3.57
  10  -3 -13   26.91    3.06
  10   5 -25    8.16    2.13
  11  -8   6   18.27    6.70
  11  -8   7   29.71    7.72
  11  -7   0   13.67    5.78
  11  -5  -8   -1.56    3.60
  11  -2 -16   17.41    2.61
  12  -8   4   74.88    7.12
  12  -8   5    1.11    7.07
  12  -7  -1   30.01    4.54
  12  -5  -9   12.73    4.38
  12  -4 -12   53.03    4.07
  12   0 -20   92.64    2.53
  13  -8   3   54.34    8.16
  13  -8   4   28.27    6.51
  13  -7  -2  122.84    6.38
  13  -6  -6  119.35    5.63
  14  -9  13    5.18   14.13
  14  -9  14   -1.08   15.85
  14  -8   2   -7.73    7.70
  14  -8   3    3.47    8.19
  14  -7  -3   38.88    7.02
  14  -6  -7   27.51    6.48
  14  -5 -10    0.67    5.29
  14  -3 -15   23.13    4.90
  14  -2 -17   -1.30    4.21
  15  -8   2   13.06    9.30
  15  -8   3   17.70    7.63
  15  -7  -3   13.16    8.07
  15  -6  -7   10.62    6.89
  15  -5 -10   10.70    6.29
  15  -3 -15   -1.27    5.58
  16  -7  -3    4.86    9.01
  16  -6  -7    5.52    8.46
  -9  13  12   47.79    9.27
  -9  13  13   32.74    9.07
  -9  14   9   18.39    8.23
  -9  15   7  105.98    8.34
  -9  16   5   15.77    7.85
  -9  16   6   15.55    8.13
  -9  17   4    9.76    8.39
  -9  17   5   55.51    8.51
  -9  18   3    2.39    7.05
  -8  10  12  180.76    6.74
  -8  10  13    4.84    6.14
  -8  10  25   -0.03    4.66
  -8  11   8  100.78    6.21
  -8  12   5    7.43    6.13
  -8  13   3   35.72    6.43
  -8  14   1   35.13    4.94
  -8  15   0    2.62    6.45
  -8  16  -1   34.39    7.34
  -8  17  -1    5.20    8.16
  -8  18  -2    6.46    8.02
  -7   8  10 1166.50    6.50
  -7   8  11  535.72    6.18
  -7   8  27   -2.06    2.80
  -7   9   6    5.26    4.60
  -7   9  31   12.34    2.72
  -7  10   3  274.23    5.23
  -7  11   1   54.78    5.19
  -7  12  -1   13.48    4.79
  -7  13  -2   81.72    5.53
  -7  16  -5   -0.46    6.72
  -7  17  -6    1.78    5.55
  -7  18  -6   38.92    7.48
  -6   6  11  522.50    4.54
  -6   7   6   52.88    3.63
  -6   9   0  186.54    4.20
  -6  10  -2  474.23    5.56
  -6  11  -4   44.84    4.65
  -6  12  -5   22.02    5.01
  -6  15  -8   15.01    6.32
  -6  16  -9   15.24    5.10
  -6  17  -9    6.74    7.52
  -6  18  -9   22.22    8.52
  -5   4  14  233.35    2.91
  -5   5   7  193.00    3.13
  -5   6   3 1810.66    5.61
  -5   7   0    0.57    3.59
  -5  10  -6 1545.75    6.95
  -5  12  -9   84.11    3.70
  -5  13 -10   38.16    4.10
  -5  15 -11    4.05    6.93
  -5  16 -12   -0.70    5.44
  -5  17 -12    0.54    8.00
  -4   6  -2  271.79    3.84
  -4   9  -8  153.36    4.34
  -4  11 -11   50.46    3.59
  -4  12 -12    1.67    3.45
  -4  15 -14   50.66    6.90
  -4  16 -14    3.52    7.35
  -3   1  22  137.92    2.40
  -3   2  31    1.13    1.96
  -3   4  -1   29.37    2.76
  -3   6  -6    2.73    3.45
  -3   7  -8    0.33    3.37
  -3   9 -11   60.30    4.03
  -3  13 -15    0.63    5.79
  -3  14 -16   19.87    4.76
  -3  15 -16   34.19    7.39
  -2   0  25    0.85    2.60
  -2   1  32   12.85    2.38
  -2   2  36    9.83    2.55
  -2   4  -5  236.11    2.29
  -2   7 -11   91.44    3.49
  -2   9 -14    7.29    3.05
  -2  10 -15   31.39    4.31
  -2  11 -16   29.26    3.58
  -2  14 -18   -1.81    4.52
  -2  15 -18   -4.20    6.74
  -1  -1  12  561.88    3.00
  -1  -1  26   22.63    3.54
  -1   2  -3   65.03    2.11
  -1   6 -12  421.01    3.64
  -1   8 -15  753.41    4.85
  -1   9 -16   67.91    4.19
  -1  10 -17  170.37    4.91
  -1  11 -18    5.65    4.49
  -1  13 -19    7.53    5.46
  -1  15 -20    5.03    7.12
   0  -2  12  613.62    3.94
   0  -2  25   12.26    3.28
   0  -2  26  102.23    3.86
   0   4 -11 1450.99    3.94
   0   8 -17  239.36    4.07
   0   9 -18   10.46    4.12
   0  10 -19    5.34    4.27
   0  13 -21   14.78    5.60
   0  14 -21    7.85    5.97
   1  -3  13   18.44    4.23
   1  -3  24    0.30    3.89
   1  -3  25    4.20    4.21
   1  -2  32    5.70    3.68
   1   5 -15   15.27    2.57
   1  12 -22   -1.98    4.99
   2  -4  15   12.06    5.54
   2  -4  17  107.60    6.15
   2  -4  18  273.19    6.76
   2  -4  19    4.40    6.30
   2  -4  20  127.78    6.29
   2  -4  21   52.91    6.01
   2  -4  22   51.37    5.24
   2  -3  31    1.83    3.92
   2  -2  36    4.06    4.36
   2  10 -22    2.80    4.28
   2  12 -23   -3.27    5.92
   3  -4   7  662.63    4.09
   3  -4  30   23.83    4.09
   3  -3   1  439.31    2.75
   3  -3  35   -1.82    4.77
   3   4 -17  184.31    2.52
   3  11 -24   24.74    5.08
   4  -5   9 1116.27    6.25
   4  -5  27    7.43    4.82
   4  -4   2   58.78    3.62
   4  -4  33    1.43    4.50
   4  -4  34    1.13    5.41
   4   5 -20    0.16    2.28
   4   8 -23   -1.29    3.82
   4  11 -25   -0.14    4.92
   5  -6  12  274.76    6.18
   5  -6  13   14.29    6.36
   5  -6  14    2.56    5.72
   5  -6  21   -2.25    5.05
   5  -6  22    1.18    6.13
   5  -6  23   -2.93    6.08
   5  -6  24   27.55    5.49
   5  -5   4  123.64    3.11
   5  -5  31    8.81    4.91
   5  -5  32    5.49    4.88
   5   2 -17   62.38    1.16
   5   4 -20  108.89    2.24
   5   8 -24    4.36    3.88
   6  -6   6   10.63    4.37
   6  -6   7   75.62    3.55
   6  -6  29   -2.64    5.93
   6  -4  -4   18.73    2.47
   6   8 -25   -0.24    3.78
   7  -7  11  275.50    7.31
   7  -7  12  117.84    5.74
   7  -7  22   51.78    5.65
   7  -7  23   49.59    6.76
   7  -7  24  -11.15    6.68
   7  -6  31   -2.06    4.59
   7  -4  -6   12.15    2.50
   7  -2 -12   13.83    1.83
   7   7 -25   22.03    3.27
   8  -7  27    2.19    4.86
   8  -7  28   -0.94    6.43
   8  -4  -8  906.74    4.14
   9  -8  12   27.16    8.67
   9  -8  14    5.32    9.87
   9  -8  15   54.05    8.06
   9  -8  16    2.63    7.60
   9  -8  17    2.15    7.69
   9  -8  18    0.86    7.30
   9  -8  19   -2.02    6.75
   9  -8  20   15.81    8.79
   9  -8  21   16.78    9.07
   9  -8  22   28.35    8.84
   9  -6  -2   55.78    3.06
   9  -5  -6  416.03    3.98
  10  -8   8   37.36    7.10
  10  -8  24   -7.51    6.05
  10  -8  26    4.96    7.00
  10  -7   1   -1.73    4.01
  10  -6  -4   44.04    4.27
  10   4 -24   19.06    1.75
  11  -8   5   22.48    6.84
  11  -7  -1    3.89    5.56
  11  -6  -5  175.09    4.76
  11  -3 -14    1.39    3.12
  11  -1 -18   36.99    2.41
  12  -9  13  -10.87   11.61
  12  -9  14    5.19   12.94
  12  -9  15    1.12   13.27
  12  -9  16   -6.85   13.03
  12  -9  17   10.36   13.44
  12  -9  18    6.31   11.50
  12  -9  19   -2.42   10.47
  12  -7  -2    4.96    5.20
  12  -6  -6   69.15    4.53
  13  -9  10   17.31   11.15
  13  -9  13   -0.51   13.29
  13  -9  14   -1.76   11.02
  13  -9  15    4.73   11.01
  13  -9  16    1.62   10.63
  13  -9  17   -3.42    9.53
  13  -8   2    4.52    7.59
  13  -7  -3    6.43    6.03
  13  -6  -7    4.50    5.20
  13  -5 -10   32.67    4.88
  13  -3 -15   90.54    4.35
  13  -2 -17   -0.27    3.54
  14  -9   8    5.39   10.37
  14  -9   9    2.65   13.08
  14  -9  10   13.33   13.73
  14  -9  11    3.19   10.60
  14  -8   1    6.01    7.85
  14  -7  -4   38.34    6.57
  14  -4 -13   68.62    5.21
  15  -9   8  -10.18   13.55
  15  -9   9    2.25   15.01
  15  -8   1   24.69    9.55
  15  -7  -4   -2.26    7.86
  15  -4 -13   -1.23    5.39
  16  -8   1   -1.53   10.92
  16  -7  -4    2.33    9.16
  -9  13  14  138.42    9.21
  -9  13  15   47.80    9.59
  -9  13  16   53.74    9.68
  -9  13  17   16.85   10.17
  -9  13  18   24.10   10.96
  -9  13  20   15.92    9.67
  -9  13  21   -6.89    9.19
  -9  13  22   65.12    8.66
  -9  13  23    3.52    7.90
  -9  14  10    1.34    6.25
  -9  14  11   25.90    9.04
  -9  15   8    8.89    7.46
  -9  15   9   17.61    8.60
  -9  16   7   93.95    9.19
  -9  17   6   10.80    9.54
  -8  10  15  103.09    6.49
  -8  10  23    4.72    6.13
  -8  10  24   25.22    5.40
  -8  11   9    0.94    6.07
  -8  12   6  309.20    6.64
  -8  13   4   -5.93    6.58
  -8  14   2    7.43    4.69
  -8  14   3   18.39    6.15
  -8  15   1    5.18    5.04
  -8  16   0    2.34    5.59
  -8  17   0    6.79    8.39
  -8  18  -1   27.56    6.97
  -8  18   0   -4.21    8.30
  -7   8  12  926.91    6.67
  -7   9   7  371.34    5.54
  -7  10   4   -0.27    4.92
  -7  11   2   18.21    5.15
  -7  12   0   -0.31    5.12
  -7  14  -3   22.24    4.52
  -7  15  -4    3.49    4.61
  -7  16  -4  260.43    7.88
  -7  17  -5   73.32    6.03
  -7  18  -5   16.09    7.73
  -6   6  12  194.72    4.55
  -6   8   3  171.46    3.21
  -6  11  -3   30.69    4.70
  -6  13  -6    3.20    4.09
  -6  14  -7   48.64    4.27
  -6  15  -7    3.58    5.84
  -6  16  -8   22.71    6.31
  -6  17  -8   34.43    7.46
  -6  18  -8    3.71    7.58
  -5   4  15   -0.71    2.73
  -5   8  -2   63.91    3.82
  -5   9  -4    1.67    4.13
  -5  11  -7   58.31    4.63
  -5  12  -8   21.14    4.88
  -5  13  -9    7.92    5.45
  -5  14 -10    3.91    5.50
  -5  16 -11   17.11    7.47
  -5  17 -11    6.43    7.94
  -4   3  10   52.44    1.92
  -4   4  34    0.90    1.21
  -4   5   1  120.30    3.12
  -4   7  -4    2.45    3.44
  -4   8  -6   29.48    3.66
  -4  10  -9  238.99    4.96
  -4  11 -10    2.41    4.30
  -4  12 -11    4.00    4.40
  -4  13 -12   29.57    5.83
  -4  14 -13    9.65    4.41
  -4  15 -13   -0.43    6.91
  -4  17 -14   11.25    5.96
  -3   1  16   96.21    1.15
  -3  10 -12    5.01    4.29
  -3  11 -13   14.98    4.76
  -3  12 -14   -3.58    4.87
  -3  14 -15   88.52    6.64
  -3  16 -16   90.92    7.10
  -2   0  13  266.65    1.80
  -2   3  -2   15.10    1.80
  -2   5  -7  267.47    3.37
  -2   6  -9   47.30    3.02
  -2   8 -12    6.48    3.55
  -2  12 -16    5.92    5.25
  -2  13 -17    6.89    4.20
  -2  14 -17   75.08    6.06
  -2  16 -18   10.57    6.97
  -1  -1  27   15.25    3.29
  -1   0  33   19.90    2.97
  -1   5 -10    7.78    2.74
  -1  12 -18    5.42    5.14
  -1  14 -19   17.17    6.78
   0  -2  27   67.94    4.01
   0  -1  33   17.43    3.26
   0   6 -14  605.85    3.99
   0  12 -20    5.01    5.65
   1  -3  12   -0.33    3.79
   1  -3  26   -0.95    3.80
   1  -2  33    8.87    3.77
   1   2  -9  218.66    1.88
   1   4 -13   11.73    2.12
   1   6 -16   76.68    3.33
   1  11 -21    3.60    5.06
   1  13 -22    7.89    5.35
   1  14 -22    9.42    6.29
   2  -4  13  190.74    5.00
   2  -4  14   67.24    5.44
   2  -4  23   24.67    5.07
   2  -4  24   -2.35    4.66
   2  -3   5   50.14    3.04
   2  -3  32    2.79    4.09
   2  -2   0   67.56    2.19
   2   6 -18    0.57    2.77
   2   7 -19   25.42    2.90
   2   8 -20    5.08    3.17
   2  13 -23   37.58    5.69
   3  -5  19  739.53    8.44
   3  -4   6  204.57    4.32
   3  -4  31   13.44    4.50
   3  12 -24    3.58    5.51
   4  -5   8  497.34    4.20
   4  -5  28    1.01    4.63
   4  -5  29   38.06    5.53
   4   3 -17  106.86    1.77
   4   6 -21    3.05    2.69
   4   7 -22   -2.54    2.93
   4  10 -24   -5.88    4.62
   5  -6  11    0.03    5.46
   5  -6  25    3.52    5.51
   5  -6  26   39.79    5.61
   5  -5   3   -3.55    3.97
   5  -5  33    6.19    5.64
   5   5 -21   17.35    2.62
   5   6 -22   31.07    2.86
   5   7 -23   -0.09    3.36
   5  10 -25    6.30    4.88
   6  -6   5    5.45    4.11
   6  -6  30    7.64    5.90
   6  -5   0    4.46    2.40
   6   7 -24    5.31    3.15
   7  -7   9  383.77    6.75
   7  -7  10   67.58    4.89
   7  -7  25   26.28    4.98
   7  -7  26    1.74    6.16
   7  -7  27    7.41    5.61
   7  -6   2  145.97    4.09
   7  -5  -3    2.19    2.97
   7   4 -22    6.25    1.99
   7   6 -24   16.69    2.74
   8  -7   5   19.19    5.02
   8  -7  29    1.71    6.48
   8  -5  -5  211.31    3.49
   8  -3 -11   25.48    2.08
   9  -8   9   16.26    6.95
   9  -8  10   75.14    7.63
   9  -8  23   13.70    6.50
   9  -8  24   -1.29    8.03
   9  -8  25    4.08    7.49
   9  -7   2    3.17    5.13
   9  -6  -3  398.92    4.80
  10  -7   0   61.20    5.07
  10  -5  -8  737.68    4.71
  10  -4 -11   13.78    3.08
  11  -9  14   22.13   12.30
  11  -9  15   35.02   13.15
  11  -9  16   -1.94   12.24
  11  -9  17   26.24   13.16
  11  -9  18   37.06   12.33
  11  -9  19   21.91   11.28
  11  -9  20   61.87   10.26
  11  -7  -2   22.91    5.26
  11  -6  -6    7.36    4.18
  11  -5  -9   20.27    3.54
  11  -4 -12    3.13    3.66
  12  -9   9   81.56    8.93
  12  -9  10   10.48   10.10
  12  -9  11   43.34    9.98
  12  -9  12    9.14    8.14
  12  -9  20    7.89    8.09
  12  -9  21    3.05    9.78
  12  -8   2   59.40    7.01
  12  -7  -3   90.74    5.46
  12  -6  -7   36.19    4.58
  12  -3 -15    5.85    3.35
  13  -9   7    3.36    8.95
  13  -9   8   13.69   10.45
  13  -9   9   34.41    8.63
  13  -7  -4  142.76    6.02
  13  -4 -13   11.43    3.99
  13  -1 -19   -1.38    2.88
  14  -9   6   -1.58   10.83
  14  -9   7   11.20   11.25
  14  -8   0    0.70    7.63
  14  -5 -11   11.84    5.07
  14  -1 -19    2.34    3.43
  15  -9   6    8.12   11.64
  15  -9   7   -0.30    9.23
  15  -8  -1    1.96    8.03
  15  -8   0    7.94    8.25
  15  -6  -8   31.56    6.74
  15  -5 -11   34.75    5.75
  16  -8  -1   -1.36    8.91
  16  -8   0   18.93    9.41
  16  -7  -5    4.50    7.73
  -9  13  19    7.29    8.50
  -9  14  12    3.46    7.01
  -9  14  13    6.28    9.80
  -9  14  14    4.66    9.96
  -9  15  10   -3.21    8.32
  -9  15  11    2.41   10.11
  -9  16   8   76.87    7.39
  -9  16   9   45.02   10.12
  -9  17   7   21.25    7.37
  -9  17   8    7.60   10.11
  -8  10  16   89.26    6.86
  -8  10  17   72.47    6.96
  -8  10  18   52.31    6.99
  -8  10  20    3.02    7.00
  -8  10  21   26.28    6.29
  -8  10  22    5.95    5.82
  -8  11  10   32.56    4.65
  -8  11  11   49.51    6.58
  -8  11  27    8.99    4.89
  -8  11  28    1.20    4.22
  -8  12   7   -0.07    4.57
  -8  12   8   58.87    6.20
  -8  13   5    1.20    6.15
  -8  14   4   -0.64    6.88
  -8  15   2   12.29    5.22
  -8  15   3    0.58    6.97
  -8  16   1    9.39    5.64
  -8  16   2    7.66    7.57
  -8  17   1    5.23    8.24
  -8  18   1   37.99    9.94
  -7   8  13  238.88    5.45
  -7   8  26   13.16    3.26
  -7   9   8   29.34    4.85
  -7   9  30    6.17    3.07
  -7  10   5  346.21    5.65
  -7  11   3  134.54    5.39
  -7  12   1  507.76    6.37
  -7  13  -1   15.90    4.05
  -7  14  -2   56.72    4.70
  -7  15  -3   55.90    5.04
  -7  16  -3    2.10    6.88
  -7  17  -4    5.43    5.65
  -7  18  -4    1.21    8.06
  -6   6  13  340.34    4.88
  -6   6  26   15.41    2.40
  -6   7   7    4.47    2.58
  -6   7  31    2.41    1.98
  -6   8   4   20.73    4.05
  -6   9   1   -0.33    2.68
  -6  10  -1   66.57    3.52
  -6  12  -4  148.84    4.03
  -6  13  -5  133.37    5.83
  -6  14  -6   55.64    5.33
  -6  16  -7   14.51    6.87
  -6  17  -7   21.43    7.27
  -6  18  -7    1.80    7.64
  -5   5   8   -4.06    2.73
  -5   6   4 1724.46    5.49
  -5   7   1   17.74    3.57
  -5  10  -5  920.34    6.00
  -5  14  -9   32.86    5.84
  -5  15 -10   11.44    4.63
  -5  16 -10    2.96    6.99
  -5  17 -10    2.40    7.30
  -4   4   5    6.91    2.46
  -4   9  -7    8.77    3.92
  -4  14 -12   10.84    6.12
  -4  16 -13    2.84    7.12
  -4  17 -13    3.92    8.26
  -3   1  24  122.39    2.53
  -3   3   3  179.32    2.40
  -3   5  -3   86.37    3.48
  -3   8  -9    6.56    2.47
  -3  13 -14    5.86    5.57
  -3  15 -15    7.77    6.73
  -3  16 -15   -0.81    7.48
  -3  17 -15    5.57    7.22
  -2   0  27   30.10    2.80
  -2   1   6   16.15    0.73
  -2   1  33   11.41    2.50
  -2   9 -13  288.90    4.61
  -2  10 -14  128.42    4.80
  -2  11 -15   39.72    4.65
  -2  13 -16   32.30    5.57
  -2  15 -17   13.12    6.64
  -2  16 -17   57.02    7.78
  -1  -1  28   45.34    3.12
  -1   0  34    2.90    3.04
  -1  11 -17   -1.89    4.83
  -1  13 -18    1.25    5.12
  -1  15 -19   -0.66    6.54
   0  -2  11   20.43    2.69
   0  -2  28  133.88    3.59
   0  -1  34   -0.45    3.53
   0   7 -15   46.96    3.47
   0  10 -18   36.73    4.09
   0  11 -19   93.54    4.64
   0  13 -20   54.24    5.77
   0  14 -20    6.39    6.05
   1  -3  27    2.13    3.76
   1  -2  34    0.75    3.80
   1   3 -11   52.32    1.90
   1   7 -17  246.69    3.59
   1   9 -19   17.18    3.94
   1  10 -20   18.95    4.08
   1  12 -21   21.03    5.60
   2  -4  12    4.37    4.33
   2  -4  25   16.51    4.27
   2  -4  26    9.28    4.31
   2  -3  33    3.74    3.85
   2   4 -15  107.55    2.16
   2  11 -22    1.77    4.79
   3  -5  16   53.58    6.09
   3  -5  17  767.07    6.80
   3  -5  20   68.53    5.06
   3  -5  21  176.97    7.07
   3  -5  22   38.98    6.65
   3  -5  23    5.13    5.77
   3  -4  32   29.97    4.95
   3   5 -18    3.25    2.67
   3   9 -22   18.50    3.99
   4  -5   7  927.16    5.66
   4  -5  30    1.55    5.00
   4  -4   1  457.56    3.62
   4  -3  -3   28.83    1.91
   5  -6   9    4.87    4.74
   5  -6  27    8.67    5.52
   5  -6  28    9.03    5.10
   5  -4  -2   -4.07    2.82
   6  -7  14  110.04    7.84
   6  -7  15   42.97    8.41
   6  -7  16   14.19    6.40
   6  -7  17    4.78    6.30
   6  -7  18   10.87    6.44
   6  -7  19   64.31    6.52
   6  -7  20   12.45    6.32
   6  -7  21  122.54    8.00
   6  -7  22   19.58    7.39
   6  -7  23   41.70    7.58
   6  -6  31   -5.51    5.32
   6  -6  32   -0.93    5.35
   6   5 -22   30.99    2.40
   6   6 -23  104.08    2.99
   6   9 -25   -2.80    4.29
   7  -7   7   69.23    5.27
   7  -7  28   -0.48    6.42
   7  -7  29   -0.13    5.92
   7  -6   1   17.12    3.82
   8  -8  13   68.36    8.32
   8  -8  14   97.01    8.70
   8  -8  15  145.17    7.48
   8  -8  16  122.80    8.16
   8  -8  17   51.81    7.86
   8  -8  18   14.05    7.57
   8  -8  19   22.67    7.52
   8  -8  20   95.60    7.39
   8  -8  21   20.16    8.38
   8  -8  22   81.48    8.98
   8  -8  23    4.46    8.40
   8  -7   4   36.45    4.68
   9  -8   8   16.80    6.06
   9  -8  26    4.68    5.51
   9  -8  27    1.13    7.11
   9  -7   1 1323.69    7.01
   9  -5  -7  266.52    3.63
  10  -8   5   14.68    4.37
  10  -7  -1    2.89    4.81
  10  -6  -5    8.15    3.91
  11  -9  10   57.17    8.83
  11  -9  11    3.69    9.28
  11  -9  12   42.26    7.28
  11  -9  13    1.12    7.77
  11  -9  21   19.30    7.52
  11  -9  22    4.31    9.12
  11  -9  23    7.57    9.36
  11  -8   2   13.44    5.57
  11  -8   3    2.51    4.51
  12  -9   7   44.97    7.82
  12  -9   8    8.92    8.11
  12  -8   1   29.69    6.31
  12  -7  -4   37.29    5.03
  12  -4 -13   28.67    3.80
  12  -2 -17    2.13    2.79
  13  -9   5   -5.13    8.12
  13  -9   6   29.14    9.07
  13  -8   0    8.50    5.13
  13  -7  -5   61.15    5.18
  13  -6  -8   11.48    5.00
  13  -5 -11   10.39    4.33
  14  -9   4    1.27    8.59
  14  -9   5   -0.42    9.16
  14  -8  -1    0.18    7.30
  14  -7  -5   90.15    6.46
  14  -3 -16   29.58    4.53
  15  -9   4    5.61   10.03
  15  -9   5    5.09    7.96
  15  -8  -2    5.21    7.44
  15  -6  -9    0.92    5.83
  15  -4 -14   11.38    5.24
  15  -3 -16   -1.12    5.05
  16  -8  -2   13.54    8.58
  16  -6  -9    2.93    6.30
  -9  14  15   27.08    9.63
  -9  14  16   -0.34   10.37
  -9  14  17    8.68   11.26
  -9  14  18   -2.59   10.98
  -9  14  19   -2.71   10.58
  -9  14  20    2.82   10.33
  -9  14  21    3.78   10.13
  -9  15  12   -3.23    9.66
  -9  15  13   38.93   10.98
  -9  15  14    3.43   10.30
  -9  16  10   70.43    8.37
  -9  16  11   38.83   11.08
  -9  16  12   -2.08   10.55
  -9  17   9    2.13    7.66
  -9  17  10   10.32   11.47
  -9  17  11   -0.69   10.62
  -8  11  12   28.99    6.64
  -8  11  13  142.32    6.91
  -8  11  26    0.68    5.56
  -8  12   9   -1.37    6.33
  -8  13   6    7.43    4.99
  -8  13   7   25.27    6.95
  -8  14   5    7.47    7.11
  -8  15   4   79.97    7.77
  -8  16   3   15.44    8.02
  -8  17   2   -0.26    7.83
  -8  18   2    0.31    9.66
  -7   8  14  171.11    5.17
  -7   8  15   80.41    5.10
  -7   8  25   -0.68    3.72
  -7   9   9   30.18    4.91
  -7  10   6   83.92    5.14
  -7  11   4   18.42    5.08
  -7  12   2   38.54    5.63
  -7  13   0   41.77    4.07
  -7  14  -1   86.72    5.97
  -7  15  -2   14.39    4.74
  -7  16  -2   52.61    7.29
  -7  17  -3  116.19    6.57
  -7  18  -3   10.44    8.10
  -6   7   8  139.67    4.06
  -6   9   2  147.78    4.26
  -6  10   0    5.67    4.67
  -6  11  -2    4.74    3.30
  -6  12  -3   -5.73    4.95
  -6  13  -4   -0.84    5.33
  -6  14  -5   88.18    5.89
  -6  15  -6  213.63    5.73
  -6  16  -6   26.55    6.82
  -6  17  -6   88.08    7.53
  -5   4  16  528.97    3.14
  -5   4  23   31.03    2.10
  -5   8  -1  139.41    2.94
  -5   9  -3    2.32    2.78
  -5  11  -6   62.26    3.52
  -5  12  -7   -3.34    4.64
  -5  15  -9    3.58    6.07
  -5  16  -9    0.84    6.23
  -4   3  30    3.82    1.10
  -4   5   2  251.37    3.35
  -4   6  -1  831.36    3.91
  -4   7  -3   27.28    3.54
  -4   8  -5  309.96    4.17
  -4  10  -8   84.95    4.50
  -4  12 -10   16.40    4.66
  -4  13 -11   35.41    4.10
  -4  15 -12   50.07    6.57
  -4  16 -12    7.89    7.48
  -4  17 -12    0.78    8.16
  -3   1  25   11.30    2.23
  -3   2  32    0.79    1.93
  -3   3  36   -0.28    2.05
  -3   4   0   58.90    2.76
  -3   6  -5    0.40    2.46
  -3   7  -7   66.82    2.55
  -3   9 -10  107.38    3.25
  -3  10 -11   55.92    4.46
  -3  11 -12   18.39    4.70
  -3  12 -13    6.07    3.89
  -3  14 -14   80.34    6.66
  -3  15 -14   91.41    6.90
  -2   4  -4  174.09    2.86
  -2   7 -10  152.90    2.84
  -2  14 -16    3.00    6.35
  -1  -1  11   54.47    1.78
  -1  -1  29    3.34    2.92
  -1   6 -11   -3.54    2.98
  -1   9 -15   55.61    3.11
  -1  10 -16   22.31    3.51
  -1  12 -17   26.72    5.11
  -1  14 -18    1.54    6.01
  -1  15 -18   13.90    6.53
   0  -2  29  118.98    3.53
   0  -1  35   12.60    3.90
   0   5 -12   22.00    2.56
   0   8 -16  757.13    4.93
   0   9 -17   38.05    4.30
   0  12 -19    3.96    5.42
   0  15 -20    5.05    6.41
   1  -3  10   56.29    3.32
   1  -3  28    1.35    3.77
   1  -3  29   50.30    4.29
   1  -2   4   26.49    2.40
   1   8 -18    4.70    2.66
   1  11 -20   24.80    5.10
   1  13 -21    2.94    5.96
   1  14 -21   16.01    5.97
   2  -4  11   33.10    4.31
   2  -4  28    2.27    4.23
   2  -3  34    1.72    4.06
   2  12 -22    9.92    5.39
   3  -5  13   39.70    5.58
   3  -5  14   21.73    4.39
   3  -5  24   -2.64    3.93
   3  -5  25    4.88    4.94
   3  -5  26   10.02    4.55
   3  -4   5  535.60    3.57
   3  -4  33   -0.05    4.71
   3  -3   0   14.63    2.57
   3   3 -15  203.36    2.05
   3   6 -19   -3.40    2.99
   3   7 -20    3.77    3.59
   3   8 -21   24.62    3.56
   3  11 -23    9.76    4.62
   3  12 -23    7.59    5.94
   4  -6  17   51.48    7.48
   4  -6  18    8.98    8.02
   4  -6  19  217.37    8.53
   4  -6  20   24.39    8.00
   4  -6  21  122.42    8.02
   4  -5   6   23.03    4.40
   4  -5  31   19.95    4.79
   4  -5  32    6.50    4.77
   4   9 -23    5.78    4.10
   4  11 -24   -0.33    4.93
   5  -6   8   41.96    4.62
   5  -6  29   48.83    5.77
   5  -5   2   79.31    3.80
   5   9 -24   -5.86    3.98
   6  -7  11   51.06    6.07
   6  -7  12  393.05    7.56
   6  -7  13   29.80    5.37
   6  -7  24   52.94    5.38
   6  -7  25    7.82    6.30
   6  -7  26   69.41    6.01
   6  -6   4   46.45    2.98
   6  -5  -1  450.25    3.27
   6  -4  -5    6.43    2.29
   6  -3  -8   14.95    1.88
   6  -1 -13  105.25    1.12
   7  -7   6    3.03    4.98
   7  -7  30    2.97    6.48
   7  -4  -7   -1.34    2.44
   7   8 -25    1.33    4.18
   8  -8  10   12.52    6.86
   8  -8  24   14.15    5.93
   8  -8  25    8.48    7.42
   8  -8  26    4.09    6.95
   8  -7   3    0.01    4.56
   8  -6  -2    7.51    3.76
   8   7 -25    1.74    3.38
   9  -8   7  111.02    4.69
   9  -7   0   75.90    4.85
   9  -6  -4  144.65    4.17
   9   6 -25    2.25    2.79
  10  -9  12    8.26    8.76
  10  -9  13  153.30    9.92
  10  -9  14   11.09    7.52
  10  -9  16   65.63    9.09
  10  -9  17   -4.16    8.45
  10  -9  18   52.48    9.50
  10  -9  19   -3.72    8.04
  10  -9  20   26.51    7.85
  10  -9  21    4.37    9.22
  10  -9  22   11.10    9.77
  10  -9  23   -1.15    9.26
  10  -9  24    5.29    8.16
  10  -8   3  187.89    5.64
  10  -8   4    6.09    4.10
  10  -7  -2  129.14    4.66
  10  -2 -16   16.76    2.32
  11  -9   8    5.75    7.77
  11  -9   9    4.68    5.81
  11  -8   1   48.95    5.96
  11  -7  -3    3.95    3.69
  11  -6  -7  149.93    4.41
  11  -5 -10    2.05    3.32
  11   0 -20   47.32    1.69
  12  -9   6    0.77    7.67
  12  -8   0   29.20    5.93
  12  -6  -8   43.18    4.61
  12  -1 -19   28.08    2.57
  13 -10  15   16.08   13.48
  13 -10  16    4.95   14.09
  13 -10  17   -5.41   13.66
  13  -9   4   -1.59    8.40
  13  -8  -1   90.14    5.17
  14 -10  11    7.25   12.37
  14 -10  12   19.69   14.84
  14 -10  13    6.99   15.64
  14  -9   3    9.21    8.38
  14  -8  -2   13.99    7.27
  14  -7  -6    0.55    6.21
  14  -6  -9    2.80    5.26
  14  -5 -12   24.55    5.17
  14  -4 -14   11.18    4.34
  14  -2 -18    1.30    3.72
  15  -9   2   11.66    9.03
  15  -9   3   -1.97    7.23
  15  -8  -3    1.62    7.12
  15  -7  -6    2.88    6.26
  15  -5 -12    1.13    5.28
  16  -8  -3    1.14    8.80
  -9  15  15   11.01   10.11
  -9  15  16    4.45   12.22
  -9  15  17   -8.06   11.87
  -9  15  18    5.13   11.75
  -9  15  19   -4.99   11.67
  -9  16  13   10.91   10.93
  -9  16  14    8.21   12.24
  -9  16  15   10.21   11.70
  -8  11  14   20.45    7.41
  -8  11  15   12.58    7.74
  -8  11  24    4.77    7.19
  -8  11  25    5.54    5.37
  -8  12  10    2.19    6.06
  -8  12  11   15.27    6.32
  -8  13   8    4.01    6.75
  -8  14   6   39.74    6.91
  -8  15   5   14.11    7.31
  -8  16   4   54.99    8.13
  -8  17   3   14.19    6.68
  -8  17   4    8.05    9.07
  -8  18   3    3.44    7.20
  -8  18   4   -0.48    8.68
  -7   8  16    5.59    4.82
  -7   8  17    2.68    4.86
  -7   8  18   15.80    5.88
  -7   8  22    5.49    4.83
  -7   8  23    4.32    4.71
  -7   8  24   64.11    4.50
  -7   9  10  188.06    5.30
  -7   9  29   16.90    3.43
  -7  10   7   25.39    5.06
  -7  11   5  237.78    5.75
  -7  12   3 1051.12    7.78
  -7  13   1   47.30    4.14
  -7  14   0    9.27    5.82
  -7  15  -1   39.49    4.94
  -7  16  -1    1.55    7.42
  -7  17  -2    7.35    5.85
  -7  17  -1   40.54    7.43
  -7  18  -2   12.14    6.81
  -6   6  25   63.86    3.07
  -6   7   9    9.53    3.93
  -6   9   3   -3.73    3.94
  -6  10   1   28.37    4.48
  -6  11  -1    0.81    4.53
  -6  12  -2    2.42    4.70
  -6  14  -4   38.06    5.94
  -6  15  -5   27.96    5.82
  -6  16  -5    7.65    6.83
  -6  18  -6   16.67    5.49
  -5   4  17  132.73    2.67
  -5   5   9   35.25    2.76
  -5   6   5 1060.89    4.68
  -5   7   2   23.29    3.73
  -5   9  -2   55.73    3.99
  -5  10  -4 1017.65    5.32
  -5  11  -5  217.93    4.93
  -5  12  -6    3.18    4.98
  -5  13  -7    6.55    5.35
  -5  14  -8    2.30    4.21
  -5  15  -8   12.30    5.81
  -5  17  -9    7.66    5.73
  -5  18  -9   11.25    6.54
  -4   3  11  524.49    2.46
  -4   4   6  121.96    2.50
  -4   9  -6  476.19    4.76
  -4  13 -10   39.45    5.56
  -4  14 -11    7.01    4.40
  -4  15 -11    5.56    7.04
  -3   2   8  230.32    1.48
  -3   8  -8   10.98    3.53
  -3  12 -12    6.40    4.72
  -3  13 -13    7.92    5.18
  -3  16 -14   75.32    7.41
  -3  17 -14    0.67    7.34
  -2   0  28   17.55    2.62
  -2   1  34   12.14    2.57
  -2   2   2   36.70    1.84
  -2   5  -6  310.06    3.56
  -2   6  -8   93.87    2.36
  -2   8 -11   22.89    2.58
  -2   9 -12   20.22    4.03
  -2  10 -13   14.05    4.55
  -2  11 -14   14.25    4.88
  -2  13 -15    7.56    5.90
  -2  15 -16   85.40    5.37
  -2  16 -16   20.85    7.50
  -1   0  35    9.82    3.16
  -1   3  -5 1120.47    3.36
  -1   5  -9 2020.53    5.08
  -1   7 -12   92.99    3.26
  -1  11 -16   43.25    4.92
  -1  13 -17   40.58    5.33
  -1  16 -18   14.16    6.07
   0  -2  10  347.19    2.89
   0  -2  30  110.17    4.05
   0  -1   4    4.03    1.36
   0   3  -8   87.25    2.03
   0   4 -10  278.30    2.68
   0  11 -18    0.80    4.79
   0  13 -19    6.99    6.01
   0  14 -19   13.25    6.12
   1  -3  30    3.05    3.70
   1  -2  35    2.10    3.74
   1   5 -14   -0.16    2.58
   1  10 -19  241.66    4.78
   1  12 -20    5.06    5.11
   2  -4  10   29.24    3.93
   2  -4  29   -0.39    4.28
   2  -3   4    9.04    2.04
   2  -3  35   -0.93    4.26
   2   3 -13  214.70    2.00
   2   5 -16  256.44    2.89
   2   9 -20    7.02    4.21
   2  11 -21   28.85    4.49
   2  13 -22    2.68    5.48
   3  -5  12    3.60    3.83
   3  -5  27   11.87    5.15
   3  -5  28    9.50    4.50
   3  -4  34    0.65    4.84
   3  10 -22    6.54    4.45
   4  -6  14    1.19    6.04
   4  -6  15   46.02    6.77
   4  -6  16    8.22    5.07
   4  -6  22   77.06    5.54
   4  -6  23   26.88    6.38
   4  -6  24   30.85    6.30
   4  -6  25    9.81    5.25
   4  -5  33    5.41    4.67
   4   4 -18  121.54    2.39
   4   8 -22   33.34    3.61
   4  10 -23   22.85    4.70
   5  -6   7    4.44    4.23
   5  -6  30   -0.34    5.06
   5  -6  31   34.50    5.95
   5   8 -23   10.88    3.84
   5  10 -24    5.65    4.84
   6  -7  27    6.07    5.68
   6  -7  28   46.72    6.58
   6  -6   3   30.15    3.95
   6   8 -24    3.55    3.93
   7  -8  15   13.06    8.92
   7  -8  16   22.56    9.22
   7  -8  17  105.20    9.69
   7  -8  18   32.36   10.15
   7  -8  19   13.70   10.30
   7  -8  21   18.92    9.10
   7  -8  22   -6.74    8.34
   7  -8  23    5.04    7.47
   7  -7   5   29.49    4.58
   7  -6   0   78.14    3.89
   7  -5  -4    1.17    2.89
   7  -3 -10    9.04    1.75
   8  -8   9   71.05    6.13
   8  -8  27   -0.55    6.31
   8  -8  28    2.12    7.14
   8  -7   2  470.54    5.28
   8  -5  -6  292.42    3.57
   8  -4  -9   46.39    2.51
   9  -9  15  133.14   10.67
   9  -9  16   59.10   11.56
   9  -9  17   25.57   11.43
   9  -9  18    7.40   11.58
   9  -9  19    7.89   12.15
   9  -9  20   51.74   11.84
   9  -9  21   19.15    9.84
   9  -8   5   60.43    5.51
   9  -1 -17   16.42    1.64
   9   5 -24   51.76    2.63
  10  -9  10   24.76    8.12
  10  -9  11   88.18    6.64
  10  -9  25    1.50    7.68
  10  -8   2  112.09    5.74
  10  -6  -6   24.61    3.76
  10  -3 -14   98.79    2.61
  11  -9   6   -4.23    7.22
  11  -9   7    5.10    5.39
  11  -8   0    9.97    5.44
  11  -7  -4    5.07    4.89
  11  -3 -15   10.15    2.96
  12 -10  14   10.97   11.53
  12 -10  16    3.69   14.26
  12 -10  17   12.86   14.03
  12 -10  18   -1.85   13.83
  12 -10  20  -10.39   12.14
  12  -9   4    9.11    7.04
  12  -9   5   12.16    5.43
  12  -8  -1   20.91    5.40
  12  -7  -5   87.15    4.76
  12  -5 -11    7.31    3.90
  13 -10  10   -3.10   10.52
  13 -10  11   69.93   12.63
  13 -10  12   -2.07   12.03
  13 -10  13   19.00   10.29
  13 -10  14   -6.70   10.63
  13  -9   3   10.09    7.29
  13  -8  -2   40.89    5.85
  13  -6  -9   -2.67    4.32
  13  -5 -12   11.02    4.28
  13  -4 -14   21.23    3.84
  13  -3 -16   -0.66    3.04
  13  -2 -18    2.06    3.18
  14 -10   8   12.55   10.08
  14 -10   9   13.59   12.38
  14 -10  10   12.20    9.26
  14  -9   1    0.99    6.91
  14  -9   2    5.26    7.39
  14  -8  -3   27.16    7.05
  14  -7  -7   87.69    5.80
  15 -10   7    7.76   10.43
  15 -10   8   15.74   12.79
  15  -9   1    0.19    9.03
  15  -8  -4    8.28    6.87
  15  -7  -7    3.34    6.62
  15  -6 -10   12.42    5.90
  16  -8  -4    0.04    7.87
  16  -7  -7   10.09    7.75
  -8  11  16  102.16    7.92
  -8  11  17   57.50    7.99
  -8  11  18  127.86    8.24
  -8  11  19   44.87    7.88
  -8  11  20   16.75    7.95
  -8  11  21   11.41    7.54
  -8  11  22    0.54    7.19
  -8  11  23    4.77    6.55
  -8  12  12   64.12    7.29
  -8  12  13   98.21    7.27
  -8  13   9    6.64    6.46
  -8  13  10   39.57    6.81
  -8  14   7   20.94    5.44
  -8  14   8  127.97    7.93
  -8  15   6   16.24    7.02
  -8  15   7   74.01    7.44
  -8  16   5   85.58    6.82
  -8  16   6  108.98    9.28
  -8  17   5   41.69    9.22
  -8  18   5    8.03    9.75
  -7   8  19    3.31    5.20
  -7   8  20   21.26    4.82
  -7   8  21    9.87    4.48
  -7   9  11  176.98    4.97
  -7   9  12  315.89    5.53
  -7   9  28    9.26    3.85
  -7  10   8  290.77    5.69
  -7  11   6   71.95    5.46
  -7  12   4   23.00    5.74
  -7  13   2   70.85    4.42
  -7  14   1  108.62    6.35
  -7  15   0    3.70    4.81
  -7  16   0    2.83    7.24
  -7  17   0   -5.14    7.56
  -7  18  -1   -0.63    6.59
  -7  18   0    0.12    8.24
  -6   6  16  358.36    4.26
  -6   6  17  176.97    4.26
  -6   6  24   17.58    3.40
  -6   7  10  846.42    5.20
  -6   8   6   -3.01    4.00
  -6  11   0    4.41    4.70
  -6  13  -3   87.64    4.47
  -6  14  -3   34.18    5.66
  -6  15  -4  347.65    7.12
  -6  16  -4   -1.25    6.23
  -6  17  -5   39.50    5.45
  -6  18  -5    8.29    5.86
  -5   4  19  165.50    2.65
  -5   4  21    4.85    2.51
  -5   4  22   24.50    2.25
  -5   8   0   75.52    2.78
  -5  10  -3  374.52    4.97
  -5  14  -7   15.64    5.76
  -5  16  -8    3.80    4.82
  -5  17  -8    8.98    7.02
  -5  18  -8    3.24    7.76
  -4   6   0  843.45    4.48
  -4   7  -2   28.90    3.39
  -4  10  -7  251.86    3.75
  -4  11  -8   14.44    4.48
  -4  12  -9   -2.02    3.38
  -4  14 -10   -3.10    6.11
  -4  16 -11   10.24    5.46
  -4  17 -11    1.75    5.76
  -3   1  26    3.46    1.90
  -3   5  -2   84.79    3.47
  -3   6  -4   48.81    3.62
  -3   7  -6   -2.91    3.39
  -3   9  -9   49.97    2.80
  -3  10 -10   80.88    4.45
  -3  11 -11    9.01    4.31
  -3  13 -12   41.37    5.36
  -3  14 -13   76.63    4.88
  -3  15 -13    5.36    7.09
  -3  16 -13   10.65    7.53
  -3  17 -13    3.09    8.36
  -2   0  12   68.87    1.23
  -2   0  29   12.33    2.31
  -2   3  -1    6.32    2.46
  -2   7  -9   49.40    3.44
  -2  14 -15   61.66    6.44
  -2  15 -15   18.25    6.68
  -2  16 -15   -0.60    6.70
  -1   4  -7    7.70    2.57
  -1   8 -13 1162.88    5.57
  -1   9 -14   17.94    4.17
  -1  10 -15  163.78    4.98
  -1  12 -16    0.15    5.07
  -1  14 -17   28.44    6.17
  -1  15 -17   17.12    6.92
  -1  16 -17    1.09    7.92
   0  -2  31   32.54    3.84
   0  -1  36    2.09    3.74
   0   6 -13   -3.51    2.72
   0   9 -16  100.90    4.22
   0  10 -17    2.39    4.31
   0  12 -18   11.99    5.11
   0  15 -19   -2.77    6.49
   1  -3   9  508.96    3.72
   1  -3  31   56.93    4.20
   1  -2  36   -2.29    3.80
   1   6 -15  140.04    3.22
   1   9 -18   60.65    4.16
   1  13 -20    9.34    5.91
   1  14 -20   -0.48    5.92
   2  -4  30   25.37    4.32
   2  -1  -4  144.07    1.04
   2   1  -9    3.14    0.86
   2   2 -11   58.21    1.55
   2   6 -17   35.41    2.77
   2   7 -18   24.97    3.19
   2   8 -19  105.54    3.68
   2  12 -21    6.70    5.06
   3  -5  29   45.31    5.00
   3  -4   4    9.43    2.51
   3  -4  35    2.03    4.77
   3  -2  -4   83.38    1.67
   3   9 -21   57.81    4.20
   3  11 -22  126.65    5.43
   4  -6  12  202.26    5.57
   4  -6  13  103.46    4.14
   4  -6  26   -3.48    5.36
   4  -6  27   -1.57    5.32
   4  -5   5  562.61    3.93
   4  -5  34    5.24    5.40
   4  -4   0 1214.64    4.36
   4   2 -15  640.20    1.93
   4   5 -19    4.36    2.49
   4   6 -20   34.03    2.97
   4   7 -21   79.61    3.09
   5  -7  16   22.59    7.74
   5  -7  17   10.38    8.83
   5  -7  18   13.50    9.03
   5  -7  19   18.94    9.02
   5  -7  20   23.54    9.00
   5  -7  21   -1.87    8.83
   5  -7  22   36.88    8.39
   5  -7  23   13.58    6.90
   5  -6   6   10.77    4.17
   5  -6  32    1.59    5.83
   5  -5   1  696.16    4.38
   5  -4  -3  204.77    2.67
   5  -2  -9 2274.32    3.28
   5   3 -18   66.61    1.66
   6  -7   9  175.19    4.49
   6  -7  29   -0.40    5.85
   6  -7  30    2.60    5.80
   6  -5  -2  703.11    4.07
   6  -2 -11    5.85    1.60
   6   2 -18   26.47    1.26
   7  -8  12   34.65    6.96
   7  -8  13    0.70    7.46
   7  -8  14   21.66    5.72
   7  -8  24    8.12    6.98
   7  -8  25    3.59    7.33
   7  -8  26   -1.82    6.36
   7  -7   4    2.71    4.24
   7   7 -24   47.06    3.36
   7   9 -25    8.24    3.97
   8  -8   8   24.81    4.42
   8  -8  29    4.91    5.55
   8  -7   1    6.21    4.01
   8  -6  -3   70.71    3.71
   8  -2 -14    0.96    1.59
   8   6 -24    2.64    2.87
   9  -9  12  -13.63    8.64
   9  -9  13  345.25    9.65
   9  -9  22   49.82    7.64
   9  -9  23   10.96    6.68
   9  -9  24   14.51    9.02
   9  -9  25   -3.23    8.39
   9  -8   4  193.70    5.55
   9  -7  -1 1612.16    7.02
   9  -6  -5  170.41    3.96
   9  -5  -8  241.32    3.23
  10  -9   8   30.55    6.58
  10  -8   1  773.13    6.73
  10  -7  -3   33.74    4.57
  10  -1 -18   15.20    1.85
  11 -10  15   -8.13   11.38
  11 -10  16    7.16   12.96
  11 -10  17   17.25   13.81
  11 -10  18    9.30   12.57
  11 -10  19   54.50   14.42
  11 -10  20    4.35   11.14
  11 -10  21    3.20   10.54
  11  -9   5    4.23    6.99
  11  -6  -8   17.26    3.80
  11  -2 -17    5.07    2.33
  12 -10  10   28.34    9.00
  12 -10  11   -1.98   10.29
  12 -10  12   46.33   10.54
  12 -10  13    0.67    8.92
  12  -9   3   23.12    7.18
  12  -8  -2   60.30    5.82
  12  -7  -6    7.78    4.58
  12  -6  -9   38.70    4.58
  12  -3 -16    7.88    3.30
  13 -10   8    4.00    9.87
  13  -9   1   -4.06    6.43
  13  -9   2   17.76    5.46
  13  -8  -3  120.85    6.24
  13  -7  -7   43.66    4.95
  13   0 -21   17.81    2.34
  14 -10   6    8.42   10.02
  14 -10   7    3.40    9.81
  14  -9   0    6.28    6.66
  14  -8  -4   33.01    6.80
  14  -6 -10   25.91    4.74
  14  -4 -15    4.98    4.59
  15 -10   5    0.34    9.69
  15 -10   6    0.56   10.19
  15  -7  -8   -0.28    5.90
  15  -5 -13    5.71    5.72
  15  -4 -15   -3.72    5.18
  16  -9  -1    7.03    8.38
  16  -8  -5    0.36    7.56
  16  -7  -8   19.51    7.54
  -8  12  14  190.92    8.51
  -8  12  15   78.61    8.63
  -8  12  25    7.73    6.83
  -8  12  26    4.18    5.81
  -8  13  11   24.90    7.55
  -8  13  12   52.01    7.61
  -8  14   9   18.61    7.56
  -8  14  10   48.40    7.38
  -8  15   8   31.89    8.15
  -8  16   7   82.76    8.87
  -8  17   6   -1.96    6.55
  -8  17   7  110.42    9.88
  -8  18   6    2.26    7.34
  -7   9  13  246.81    5.79
  -7   9  27    4.76    4.32
  -7  10   9   13.38    5.36
  -7  11   7   75.14    5.59
  -7  12   5  668.15    7.39
  -7  13   3   74.26    4.59
  -7  14   2   11.38    6.04
  -7  15   1    1.32    5.18
  -7  15   2   15.28    6.59
  -7  16   1    1.50    7.61
  -7  17   1    4.83    8.29
  -7  18   1   -3.71    9.52
  -6   6  18   23.39    4.01
  -6   6  19   28.94    4.04
  -6   6  20    3.78    4.35
  -6   6  22   -1.72    3.91
  -6   6  23  162.85    4.07
  -6   7  30    7.83    2.39
  -6   8   7  430.00    4.84
  -6   9   4  160.81    3.29
  -6  10   2  353.27    4.29
  -6  12  -1   23.55    3.66
  -6  13  -2    0.52    3.71
  -6  15  -3   23.98    6.28
  -6  16  -3   74.47    6.65
  -6  17  -4   50.94    6.08
  -6  18  -4   -2.49    5.84
  -6  18  -3   10.58    7.76
  -5   6   6  393.49    3.79
  -5   6  34    2.40    1.68
  -5   7   3  133.02    2.72
  -5   8   1   13.86    3.68
  -5   9  -1    9.97    3.89
  -5  11  -4  188.48    3.95
  -5  12  -5    1.96    3.48
  -5  13  -6    5.98    4.06
  -5  14  -6    1.81    5.33
  -5  15  -7   19.80    4.37
  -5  16  -7    8.10    6.64
  -5  17  -7    5.98    7.10
  -5  18  -7   14.69    7.78
  -4   5   3  993.27    3.61
  -4   9  -5   29.57    3.89
  -4  12  -8   15.80    4.65
  -4  13  -9   10.45    4.97
  -4  15 -10   -0.27    5.02
  -4  16 -10   -2.06    6.75
  -4  17 -10   -0.11    7.14
  -3   2  33    0.65    1.74
  -3   3   4  134.12    2.16
  -3   4   1  163.10    3.02
  -3   8  -7   -1.47    3.52
  -3  12 -11    5.54    5.05
  -3  14 -12   42.64    6.32
  -2   1  35    0.28    2.38
  -2   8 -10   31.71    3.42
  -2   9 -11   52.11    3.84
  -2  10 -12   66.42    4.61
  -2  11 -13  237.90    5.33
  -1  -1  10   36.03    1.76
  -1  -1  31   11.38    2.99
  -1   0  36    1.81    3.06
  -1   6 -10 1126.84    4.62
  -1  13 -16    7.51    5.76
   0  -2   9   63.33    2.34
   0  -2  32   29.12    3.72
   0   1  -3    8.78    1.12
   0   7 -14   86.74    2.55
   0   8 -15  294.47    4.07
   0  11 -17   10.76    4.41
   0  13 -18   -5.33    5.79
   0  14 -18    0.19    6.10
   0  15 -18    7.75    6.70
   1  -3  32   -0.72    3.81
   1   4 -12  332.01    2.61
   1   7 -16   90.34    3.28
   1   8 -17  131.62    3.58
   1  11 -19   17.34    4.29
   2  -4   9  128.38    2.87
   2  -4  31   14.81    4.31
   2  13 -21   15.03    5.85
   2  14 -21    2.03    6.68
   3  -5  30    3.96    4.61
   3  -5  31   38.71    5.38
   3   2 -13    7.21    1.33
   3   8 -20   63.26    3.40
   3  12 -22   50.15    5.83
   3  13 -22    2.79    5.48
   4  -6  11   58.26    4.98
   4  -6  28    0.80    5.82
   4  -6  29    4.83    5.13
   4  -5   4  136.35    4.26
   4   9 -22   20.53    4.09
   4  11 -23   23.01    4.53
   4  12 -23   17.93    5.15
   5  -7  14   29.53    6.59
   5  -7  15   89.43    6.00
   5  -7  24   24.15    6.35
   5  -7  25   -6.93    6.27
   5  -7  26   11.61    5.87
   5  -6  33   -2.00    5.40
   5   6 -21   58.19    3.05
   5   7 -22   27.35    2.93
   5   9 -23   -0.81    4.29
   5  11 -24   13.13    4.61
   6  -7   7   67.08    4.54
   6  -7   8    1.54    3.46
   6  -7  31   -2.06    6.23
   6  -6   2  130.59    2.96
   6   7 -23    1.01    2.78
   6   9 -24   -0.26    4.45
   7  -8  10   14.40    6.05
   7  -8  11    2.17    6.33
   7  -8  27   23.96    6.55
   7  -8  28   -1.11    7.14
   7  -6  -1    6.16    2.67
   7  -5  -5  342.71    3.25
   7  -4  -8   60.95    2.76
   8  -9  17   10.75   10.04
   8  -9  18   -8.28   11.62
   8  -9  19   45.00   11.25
   8  -9  20   13.47   11.07
   8  -9  21   12.82    9.80
   8  -9  22   15.52    9.52
   8  -5  -7    3.97    3.27
   8  -3 -12    6.22    2.14
   9  -9  10    1.16    7.18
   9  -9  11  270.61    6.78
   9  -9  26    3.50    6.31
   9  -9  27   -1.99    7.96
   9  -8   3   12.93    5.03
   9  -4 -11  166.88    2.77
   9   2 -21   25.76    1.11
   9   4 -23   10.52    2.03
  10  -9   7    4.35    4.92
  10  -6  -7   -1.61    3.45
  10  -5 -10  292.32    3.95
  11 -10  11   -0.33    8.34
  11 -10  12   15.17    9.70
  11 -10  13   19.00   10.10
  11 -10  14   -2.83    8.98
  11  -9   4    5.14    4.76
  11  -8  -1   61.65    4.21
  11  -7  -5    8.23    4.26
  11  -5 -11   21.29    3.36
  11   4 -24   33.28    1.91
  12 -10   8    0.21    9.13
  12 -10   9   48.58    9.18
  12  -9   2   17.57    6.43
  12  -8  -3   12.22    5.25
  12  -5 -12   22.55    4.10
  13 -10   6   22.10    9.29
  13 -10   7    3.74    6.77
  13  -9   0   23.23    6.74
  13  -8  -4   11.75    5.79
  13  -6 -10    1.13    4.44
  14 -10   4   -2.31    8.26
  14 -10   5    9.35    8.89
  14  -9  -1    7.68    7.09
  14  -8  -5    8.76    5.86
  14  -7  -8   41.62    5.50
  14  -5 -13    5.24    4.60
  15 -10   4    7.38    9.79
  15  -9  -1    8.24    7.76
  15  -8  -5   11.66    6.57
  15  -6 -11    7.25    5.55
  16  -9  -2    0.85    8.97
  -8  12  16  162.67    8.24
  -8  12  17   57.17    8.79
  -8  12  18   14.81    8.46
  -8  12  19   19.67    8.75
  -8  12  20    4.88    9.32
  -8  12  21    4.38    8.74
  -8  12  22   -2.15    9.19
  -8  12  23   13.00    7.67
  -8  12  24    6.16    7.51
  -8  13  13    8.25    8.70
  -8  13  14   72.44    8.95
  -8  14  11    1.10    8.21
  -8  15   9  188.84    6.83
  -8  15  10   43.26    8.87
  -8  16   8   39.52    6.90
  -8  16   9   13.33    9.21
  -8  17   8    6.46    8.84
  -8  17   9   68.61   10.60
  -7   9  14   28.60    5.38
  -7   9  15    2.60    6.17
  -7   9  26    1.00    4.81
  -7  10  10  224.31    6.14
  -7  11   8   12.43    5.80
  -7  12   6   41.68    6.18
  -7  13   4  189.33    5.42
  -7  14   3   20.80    4.70
  -7  15   3   -3.31    6.74
  -7  16   2    3.48    7.45
  -7  17   2    5.29    8.27
  -7  18   2   -1.40    9.25
  -6   7  11   10.68    3.76
  -6   8   8   16.29    3.87
  -6   9   5   -1.30    4.04
  -6  10   3   80.81    4.85
  -6  11   1  248.19    4.34
  -6  12   0  166.87    5.51
  -6  13  -1   10.41    5.58
  -6  14  -2   51.75    4.52
  -6  15  -2   77.26    6.82
  -6  16  -2    6.34    6.59
  -6  17  -3   17.31    5.63
  -6  18  -2   -0.27    8.15
  -5   5  11   22.04    3.31
  -5   7   4    3.99    3.32
  -5  10  -2  262.71    4.61
  -5  11  -3  205.36    5.18
  -5  12  -4    5.78    4.96
  -5  13  -5    5.47    5.36
  -5  15  -6   27.58    5.87
  -5  16  -6   24.16    6.63
  -5  17  -6   21.98    7.49
  -5  18  -6    9.47    8.20
  -4   3  12    2.62    1.94
  -4   4   7   23.35    2.33
  -4   6   1  285.53    3.71
  -4   8  -3    2.30    3.61
  -4  10  -6   41.55    3.00
  -4  11  -7   10.54    3.36
  -4  13  -8   77.03    5.35
  -4  14  -9    9.27    4.37
  -4  15  -9    1.53    6.24
  -4  16  -9    4.55    7.40
  -4  17  -9   10.98    7.79
  -3   1  27   17.24    1.89
  -3   7  -5  199.04    3.75
  -3   9  -8   21.37    2.73
  -3  10  -9   22.02    4.35
  -3  11 -10   88.80    3.64
  -3  13 -11   24.52    5.53
  -3  15 -12   51.47    5.32
  -3  16 -12    5.37    5.54
  -3  17 -12   11.31    6.15
  -2   0  30   -0.91    2.38
  -2   4  -3   77.99    2.90
  -2   5  -5   16.95    3.25
  -2   6  -7    5.98    2.25
  -2  12 -13   11.89    5.24
  -2  14 -14   -3.64    4.67
  -2  16 -14    9.21    7.53
  -2  17 -14    3.62    7.32
  -1  -1  32   12.69    3.05
  -1   1   1  419.06    1.36
  -1   2  -2   56.54    1.50
  -1  10 -14    1.10    4.66
  -1  12 -15  135.38    5.56
  -1  14 -16   19.06    5.73
  -1  15 -16   25.58    6.74
  -1  16 -16   -3.26    6.79
   0  -3  19  140.47    5.06
   0  -3  20    0.71    5.01
   0  -3  21   46.70    5.10
   0  -3  22    7.16    4.94
   0  -3  23    2.91    5.22
   0  -2  33   -3.73    3.77
   0   5 -11   -2.47    2.56
   0  10 -16   24.92    4.49
   0  12 -17   13.37    5.11
   1  -4  20   95.55    5.97
   1  -4  21   24.94    6.01
   1  -4  22   -4.92    5.44
   1  -4  23   -4.80    5.69
   1  -4  24    5.31    5.93
   1  -3   8  125.42    2.95
   1  -3  33    8.89    4.07
   1  -2   3   56.52    2.28
   1  10 -18   81.24    4.45
   1  12 -19    4.54    5.32
   1  13 -19    4.22    6.17
   1  14 -19   24.46    6.11
   2  -5  19   -5.79    6.28
   2  -5  20  408.75    7.64
   2  -5  21    6.02    6.44
   2  -5  22  109.70    6.54
   2  -4   8  330.68    3.99
   2  -4  32   22.00    4.12
   2  -4  33    5.08    4.45
   2  -3   3   47.07    2.03
   2  -2  -1    1.10    1.90
   2   4 -14   -0.30    2.06
   2  11 -20    8.54    5.01
   3  -5   9  444.74    3.90
   3  -5  32   13.81    5.24
   3  -4   3  187.12    3.37
   3  -3  -1  156.21    2.51
   3   5 -17   18.20    2.67
   3   7 -19   43.44    3.08
   4  -6  10  652.77    5.74
   4  -6  30   -3.54    5.36
   4  -3  -4  229.16    2.10
   4   8 -21   18.51    3.86
   4  10 -22    5.38    4.79
   5  -7  12  403.45    6.36
   5  -7  13    5.00    4.70
   5  -7  27   10.27    5.84
   5  -7  28   63.59    6.58
   5  -6   5   18.64    2.86
   5  -5   0 1013.28    4.56
   5   4 -19   12.85    2.11
   5   5 -20   34.06    2.69
   6  -8  16  119.07    8.79
   6  -8  17   29.88    9.06
   6  -8  18  182.40    9.87
   6  -8  19    9.08    9.83
   6  -8  20   75.23    9.90
   6  -8  21   25.34    9.96
   6  -8  22   -0.87    9.80
   6  -8  23   74.57    9.19
   6  -8  24    9.23    7.32
   6  -6   1  311.68    4.23
   6  -5  -3  279.08    3.25
   6  -4  -6   23.20    2.12
   6   6 -22   -0.43    2.84
   6  10 -24    7.86    4.64
   7  -8   9   39.46    5.82
   7  -8  29    9.28    6.56
   7  -8  30    0.08    6.85
   7  -7   3   21.32    2.82
   7   6 -23   35.24    2.86
   7   8 -24    5.53    3.99
   8  -9  13  137.47    8.28
   8  -9  14   24.13    8.51
   8  -9  15   25.67    7.21
   8  -9  16   15.94    7.70
   8  -9  23    4.04    6.89
   8  -9  24   13.87    8.48
   8  -9  25    0.74    8.26
   8  -9  26   10.48    7.49
   8  -7   0  311.96    4.37
   8  -6  -4    4.59    3.45
   9  -9   9  238.58    5.62
   9  -8   2   40.58    5.13
   9  -6  -6  637.06    4.55
   9   3 -22    1.95    1.55
  10 -10  13   99.98    9.31
  10 -10  14   10.73   10.03
  10 -10  15  142.83   11.67
  10 -10  16    5.02   10.77
  10 -10  17   41.72    9.36
  10 -10  18   13.55    9.64
  10 -10  19   12.26   10.04
  10 -10  20   25.40    9.61
  10 -10  21   -8.64   10.48
  10 -10  22   33.35   11.60
  10 -10  23    0.45   10.26
  10 -10  24    8.69   10.18
  10  -9   5   16.28    5.77
  10  -8   0  141.44    4.17
  10  -7  -4    3.27    3.11
  11 -10   9   17.36    7.80
  11 -10  10   23.45    7.96
  11  -9   2   19.67    5.74
  11  -9   3   38.19    4.92
  11  -8  -2   79.75    5.52
  11  -7  -6    7.69    4.10
  12 -10   6    6.40    7.30
  12 -10   7  146.40    8.72
  12  -9   1   13.00    4.94
  12  -6 -10   27.86    4.59
  12  -2 -18   -0.68    2.57
  13 -11  13   -0.77   12.36
  13 -11  14   -6.90   14.09
  13 -11  15   -1.84   14.64
  13 -11  16    5.69   15.19
  13 -10   4   55.87    7.57
  13 -10   5   41.90    8.25
  13  -9  -1   20.21    6.38
  13  -7  -8  142.11    5.37
  13  -5 -13   11.34    4.49
  14 -11  11    9.73   13.06
  14 -11  12    2.55   14.01
  14 -10   3   24.93    8.51
  14  -9  -2    4.39    6.39
  14  -6 -11    2.77    4.87
  15 -10   2    3.56    8.95
  15 -10   3   -5.91    6.92
  15  -9  -2   30.04    7.36
  15  -8  -6    5.28    6.59
  15  -7  -9    1.94    6.18
  16  -9  -3    4.01    8.80
  16  -8  -6   -5.06    7.10
  16  -7  -9    7.59    7.00
  -8  13  15   10.00    9.78
  -8  13  16  103.32    9.81
  -8  13  17   18.03    8.91
  -8  13  23   21.23   10.20
  -8  13  24    2.77    9.16
  -8  14  12    0.56    6.36
  -8  14  13   14.47    9.79
  -8  14  14   12.87    9.23
  -8  15  11  113.97    8.61
  -8  15  12   12.07   10.02
  -8  16  10    3.47    7.04
  -8  16  11    1.38   10.56
  -8  17  10   -0.16    9.39
  -8  17  11   11.76   11.61
  -7   9  16    4.47    5.76
  -7   9  17   35.49    6.50
  -7   9  24   24.53    5.56
  -7   9  25    2.95    5.19
  -7  10  11    8.06    5.08
  -7  10  12    9.40    5.24
  -7  10  29   26.95    5.00
  -7  11   9   17.14    5.87
  -7  12   7   75.98    6.34
  -7  13   5   38.34    4.42
  -7  13   6  150.00    6.47
  -7  14   4   21.79    4.76
  -7  14   5   23.96    6.45
  -7  15   4   79.66    7.69
  -7  16   3    4.12    5.69
  -7  16   4    5.27    7.59
  -7  17   3   11.63    8.04
  -7  18   3   -2.87    7.18
  -7  18   4   13.07    9.07
  -6   7  12 1103.28    5.87
  -6   7  29   -0.33    2.81
  -6   9   6   -6.12    4.41
  -6  10   4  641.62    5.90
  -6  11   2   31.59    4.82
  -6  12   1   35.41    5.47
  -6  13   0    8.79    5.50
  -6  14  -1    8.59    4.32
  -6  15  -1   11.86    6.40
  -6  16  -1   31.60    6.69
  -6  17  -2    0.69    5.08
  -6  17  -1    1.98    7.23
  -6  18  -1    3.17    8.95
  -5   5  30    2.63    1.86
  -5   6   7  392.00    3.54
  -5   8   2   32.30    3.81
  -5   9   0    8.28    2.70
  -5  10  -1   31.68    4.22
  -5  13  -4   -0.86    5.52
  -5  14  -5   27.99    4.21
  -5  15  -5  -12.06    6.15
  -5  16  -5   18.94    7.00
  -5  17  -5    5.09    7.48
  -5  18  -5   15.81    8.15
  -4   5   4  524.45    3.44
  -4   7  -1    2.31    2.46
  -4   9  -4  558.00    4.84
  -4  10  -5   26.47    4.34
  -4  11  -6   69.93    4.80
  -4  12  -7   33.23    4.85
  -4  14  -8    5.66    5.57
  -4  15  -8   -3.19    5.95
  -4  16  -8    7.54    6.61
  -4  17  -8    6.07    7.35
  -4  18  -8   10.38    8.90
  -3   1  28   13.40    2.04
  -3   5  -1    7.15    3.38
  -3   6  -3   11.01    3.55
  -3   8  -6   11.08    3.34
  -3  12 -10  214.58    5.23
  -3  14 -11   38.50    4.53
  -3  15 -11   43.30    7.18
  -3  17 -11   20.23    7.83
  -2   0  31    5.48    2.63
  -2   7  -8   43.16    3.41
  -2  10 -11  137.72    4.49
  -2  11 -12    2.24    4.80
  -2  13 -13   11.84    5.71
  -2  14 -13    0.00    6.08
  -2  16 -13    8.79    7.08
  -2  17 -13    9.35    8.27
  -1  -2  21   -0.59    4.30
  -1  -2  22   31.80    4.46
  -1   0  37    1.69    3.03
  -1   5  -8   52.68    2.85
  -1   8 -12   48.59    2.59
  -1   9 -13   16.53    3.05
  -1  16 -15   -2.80    6.89
   0  -3  18    6.40    4.73
   0  -3  24   11.28    4.61
   0  -3  25   47.26    4.31
   0   6 -12  462.23    3.64
   0   9 -15  312.11    4.69
   0  13 -17    4.79    5.41
   0  14 -17    1.30    6.28
   0  15 -17    6.11    7.27
   1  -4  16   34.06    5.06
   1  -4  25    6.03    4.73
   1  -4  26   32.97    4.77
   1  -3  34   -0.33    3.96
   1   3 -10  164.46    1.94
   1   5 -13    8.42    2.52
   1   9 -17   -1.74    4.03
   2  -5  16    8.05    5.86
   2  -5  17    1.30    6.12
   2  -5  18  312.29    5.44
   2  -5  23   44.79    6.42
   2  -5  24   22.83    6.11
   2  -5  25   13.63    5.57
   2  -5  26   51.28    5.25
   2  -4  34    5.01    4.57
   2   5 -15   16.50    2.55
   2   7 -17    4.91    2.90
   2   8 -18   12.77    3.58
   2  10 -19  176.35    4.71
   2  12 -20    9.35    5.10
   2  13 -20    1.04    5.93
   2  14 -20    3.04    6.88
   3  -6  18  121.69    6.89
   3  -6  20   -0.05    7.42
   3  -6  21    1.13    8.11
   3  -6  22   12.29    7.83
   3  -6  23    5.53    7.53
   3  -5   8   46.45    3.92
   3  -5  33   15.76    5.23
   3  -1  -7   13.70    0.90
   3   6 -18    4.87    2.62
   3   9 -20    2.79    3.99
   3  11 -21    3.86    4.90
   3  12 -21   19.46    5.23
   4  -6   9  823.45    5.62
   4  -6  31   32.94    5.24
   4  -6  32    0.96    5.55
   4  -5   3  133.74    4.01
   4  -4  -1    7.17    2.73
   4  -2  -7  741.72    2.13
   4  11 -22   14.84    4.70
   5  -7  11   45.70    3.81
   5  -7  29   10.13    5.59
   5  -7  30   27.60    6.44
   5  -6   4    0.63    3.88
   5  -4  -4  746.89    3.19
   5   8 -22    0.57    3.53
   5  10 -23    4.67    4.45
   5  11 -23   23.39    5.40
   6  -8  13    4.94    6.32
   6  -8  14   81.55    7.32
   6  -8  15   23.56    5.98
   6  -8  25   65.76    7.14
   6  -8  26   -3.59    6.61
   6  -8  27   20.69    6.33
   6  -3  -9 1601.41    3.74
   6   3 -19   10.84    1.84
   6   4 -20    4.51    2.29
   6   5 -21   21.04    2.46
   6   8 -23    2.33    4.00
   7  -8   8  164.33    4.49
   7  -6  -2   15.68    2.47
   7   2 -19    5.15    1.20
   7   5 -22   76.12    2.57
   8  -9  11    0.81    6.92
   8  -9  27    2.59    6.95
   8  -9  28    5.05    7.98
   8  -7  -1    6.91    3.80
   8  -4 -10  456.54    3.10
   8   4 -22    2.11    2.11
   9  -9   7  104.77    5.85
   9  -8   1   46.72    4.93
   9  -7  -3  688.83    5.32
   9  -5  -9   38.69    2.83
  10 -10  11   32.98    8.36
  10 -10  12   39.88    8.11
  10  -9   4   15.15    4.25
  10  -8  -1  458.00    6.01
  10  -7  -5   78.11    3.92
  10  -6  -8   19.64    3.34
  11 -10   7   -0.72    7.21
  11 -10   8    3.85    5.59
  11  -8  -3   28.46    5.06
  11  -6  -9   92.76    3.57
  11  -1 -19    9.28    1.89
  12 -11  15    5.01   13.12
  12 -11  16    2.84   14.10
  12 -11  17   -1.76   14.79
  12 -11  18   -1.87   14.19
  12 -11  19   -0.26   13.97
  12 -10   5  171.13    7.96
  12  -9   0   -2.66    4.77
  12  -8  -4   19.18    4.65
  13 -11  10   31.61    9.65
  13 -11  11    6.51   11.55
  13 -11  12   -0.71    8.98
  13 -10   3   25.65    7.84
  13  -9  -2    5.05    5.62
  13  -8  -5  150.74    4.83
  13  -6 -11    0.61    4.35
  13  -1 -20    4.83    2.43
  14 -11   8    8.50   11.19
  14 -11   9    7.48   10.77
  14 -11  10    3.53    9.29
  14 -10   2   28.15    7.98
  14  -9  -3   18.17    6.40
  14  -8  -6    1.05    6.24
  14  -7  -9  100.07    5.29
  14  -2 -19    1.30    3.26
  15 -10   1    4.27    8.71
  15  -9  -3    1.88    7.01
  15  -8  -7   34.23    6.18
  15  -6 -12   -1.16    5.10
  15  -5 -14    8.52    4.79
  15  -4 -16    4.57    5.20
  16  -9  -4    1.38    7.60
  16  -8  -7    1.97    7.39
  -8  13  18   42.16    9.09
  -8  13  19   11.57    9.96
  -8  13  20    4.07   10.15
  -8  13  21   -0.63    9.81
  -8  13  22    0.50    9.31
  -8  14  15   10.81   10.15
  -8  14  16    8.20   10.52
  -8  14  17    4.30    9.78
  -8  15  13   12.47    9.74
  -8  15  14   -5.26   10.87
  -8  15  15    5.72   10.57
  -8  16  12    8.26    8.31
  -8  16  13   -5.17   11.61
  -8  16  14   16.28   11.21
  -8  17  12    3.01    8.59
  -7   9  18   99.84    6.08
  -7   9  19   19.61    6.04
  -7   9  20  126.89    7.00
  -7   9  21    3.85    6.34
  -7   9  22   59.76    6.33
  -7   9  23    4.43    6.01
  -7  10  13    5.35    5.88
  -7  11  10    8.71    6.04
  -7  12   8   65.24    6.30
  -7  13   7    2.09    5.80
  -7  14   6   15.53    7.16
  -7  15   5    6.96    7.26
  -7  16   5   30.06    8.77
  -7  17   4    6.35    6.62
  -7  17   5   -2.50    9.04
  -7  18   5    7.10   10.27
  -6   7  13   24.69    4.03
  -6   8   9  526.04    5.12
  -6  11   3 1100.13    7.01
  -6  12   2  146.36    5.54
  -6  13   1  376.32    6.30
  -6  14   0   28.88    5.88
  -6  15   0    0.70    6.48
  -6  16   0    5.59    6.85
  -6  17   0    8.80    7.40
  -6  18   0    3.92    9.04
  -5   5  12   16.34    3.04
  -5   6   8   14.17    3.03
  -5   7   5  164.56    3.76
  -5   9   1    0.36    3.75
  -5  11  -2   65.08    3.61
  -5  12  -3   10.48    3.56
  -5  14  -4    7.28    5.77
  -5  15  -4   14.11    6.08
  -5  16  -4    3.68    6.45
  -5  17  -4    6.44    7.26
  -5  18  -4    7.99    7.96
  -4   8  -2    3.02    3.67
  -4  13  -7    3.43    5.12
  -4  14  -7    2.89    5.45
  -4  18  -7    6.17    8.96
  -3   2  34    1.20    1.85
  -3   9  -7   14.10    3.61
  -3  10  -8  177.16    4.55
  -3  11  -9    8.12    3.34
  -3  13 -10   23.85    4.08
  -3  14 -10   -5.24    6.02
  -3  15 -10    9.53    6.22
  -3  16 -10   24.61    6.86
  -3  17 -10   43.30    8.62
  -2   1  36    1.64    2.41
  -2   8  -9    5.83    2.60
  -2   9 -10   23.23    2.82
  -2  12 -12  577.39    6.57
  -2  15 -13    1.58    5.11
  -1  -2  19    5.72    3.56
  -1  -2  20  119.75    4.01
  -1  -2  23    4.35    3.80
  -1  -2  25    2.94    4.45
  -1  -1  33   27.50    3.12
  -1   3  -4   73.46    2.39
  -1   4  -6 2768.45    5.14
  -1  10 -13    4.67    4.31
  -1  11 -14   27.64    3.65
  -1  12 -14    3.42    4.99
  -1  14 -15    3.91    4.61
  -1  15 -15   20.17    4.86
   0  -3  16  153.93    4.35
   0  -3  26  166.70    4.63
   0  -3  27  105.09    4.37
   0  -2   8  627.40    2.74
   0  -2  34    7.28    3.33
   0   4  -9 3983.80    5.53
   0   7 -13  180.17    2.72
   0   8 -14  415.13    3.65
   0  11 -16   62.76    3.70
   0  12 -16    1.28    4.91
   1  -4  15    9.39    4.66
   1  -4  27   -1.13    4.69
   1  -4  28  145.43    5.06
   1  -3  35   -0.74    4.01
   1   1  -6    9.97    0.92
   1   6 -14    7.51    2.99
   1   7 -15  678.93    4.39
   1   8 -16    5.84    2.47
   1  10 -17   55.03    4.12
   1  12 -18    8.87    5.58
   1  13 -18    2.05    6.15
   1  14 -18    4.50    5.96
   1  15 -18   58.95    7.53
   2  -5  15    9.31    5.15
   2  -5  27   29.84    5.71
   2  -5  28   11.87    4.70
   2  -4   7  329.96    3.66
   2  -4  35    1.12    4.76
   2   6 -16    4.74    2.71
   2  11 -19    2.68    4.46
   3  -6  17   20.41    5.00
   3  -6  24    5.05    4.95
   3  -6  25   49.48    6.37
   3  -6  26   -0.07    5.87
   3  -5   7  861.55    5.07
   3  -5  34    9.88    5.05
   3  13 -21    6.19    5.62
   4  -7  18   22.33    7.60
   4  -7  19   32.47    8.50
   4  -7  20   50.49    8.87
   4  -7  21    4.61    8.80
   4  -7  22   44.68    8.76
   4  -7  23   -4.25    7.57
   4  -6   8  738.09    5.39
   4  -6  33   13.36    5.48
   4   3 -16   63.56    1.82
   4   7 -20   22.76    3.17
   4   9 -21  108.48    4.40
   4  12 -22   13.36    5.74
   5  -7   9  274.96    5.23
   5  -7  10  663.98    5.12
   5  -7  31   -3.32    6.02
   5  -7  32    2.41    5.60
   5  -3  -7    1.96    1.93
   6  -8  12  133.15    6.46
   6  -8  28   26.72    6.74
   6  -8  29   -2.35    6.80
   6  -7   5    2.48    2.93
   6  -6   0   43.74    3.57
   7  -9  16   -5.24    9.00
   7  -9  17  361.27   11.33
   7  -9  18   32.09   10.87
   7  -9  19  109.09   10.61
   7  -9  20   83.79   10.18
   7  -9  21   30.80   10.73
   7  -9  22   16.70   10.49
   7  -9  23   12.98    9.59
   7  -9  24    1.43    8.77
   7  -9  25   -0.29    7.35
   7  -8   7   50.51    3.65
   7  -7   1   55.39    3.72
   7  -5  -6    1.80    2.46
   7  -3 -11    4.82    1.99
   7   3 -20    8.74    1.81
   7   4 -21   88.48    2.28
   7   9 -24    2.14    3.98
   8  -9   9  139.48    6.44
   8  -9  10    0.83    4.59
   8  -8   3  140.59    5.15
   8  -6  -5    3.56    3.22
   8   2 -20    1.57    1.16
   8   3 -21  160.74    2.05
   8   7 -24   -1.03    2.94
   9 -10  14   41.58    9.45
   9 -10  15  308.31   11.13
   9 -10  16   -6.79   10.53
   9 -10  17   29.31    8.95
   9 -10  18   11.12    9.26
   9 -10  19    1.64    9.23
   9 -10  20    9.22    9.27
   9 -10  21    1.69    9.07
   9 -10  22    1.46    8.66
   9 -10  23    1.28    9.75
   9 -10  24    3.87    9.87
   9 -10  25   10.38    9.39
   9  -9   5   23.01    5.30
   9  -8   0  169.08    4.87
  10 -10   9    2.93    7.01
  10 -10  10   17.41    5.59
  10  -9   3   83.36    4.33
  10  -8  -2   26.24    4.85
  10  -4 -13    4.48    2.56
  10  -3 -15    4.33    2.53
  10   5 -24    7.83    2.35
  11 -11  16    2.77   12.23
  11 -11  17   17.34   13.46
  11 -11  18    6.51   14.58
  11 -11  19   -1.40   14.98
  11 -11  20   -8.94   14.69
  11 -11  21    8.15   13.13
  11 -10   6    1.32    7.34
  11  -5 -12   -1.71    3.17
  11  -4 -14   22.74    2.73
  11   3 -23    3.07    1.71
  12 -11  11   75.41   10.19
  12 -11  12    0.50   10.05
  12 -11  13   22.19    8.71
  12 -10   4    3.84    6.81
  12  -9  -1    3.26    5.74
  12  -8  -5   10.07    4.91
  12  -7  -8    4.47    4.64
  12  -5 -13    1.86    3.66
  12  -4 -15    3.68    3.20
  13 -11   9   15.76    9.60
  13 -10   2   43.30    7.29
  13  -8  -6   50.44    5.39
  13  -7  -9   -3.17    4.68
  14 -11   7   16.90    9.91
  14 -10   1   38.52    7.24
  14  -6 -12   -3.30    4.73
  14  -5 -14   68.21    4.48
  14  -4 -16   98.72    4.64
  15 -11   5    1.04   10.31
  15 -11   6    8.88    7.94
  15 -10   0    4.95    8.66
  15  -9  -4    3.29    7.43
  15  -7 -10    2.45    5.99
  16  -8  -8    4.58    7.33
  -8  14  18   11.45    9.95
  -8  14  19    3.84   10.02
  -8  14  20   30.52   11.38
  -8  14  21    1.22   11.22
  -8  14  22   33.84   10.62
  -8  15  16    6.24   10.62
  -8  15  17   -4.01   11.64
  -8  15  18   -4.55   12.67
  -8  15  19    7.86   12.40
  -8  16  15   -5.17   11.39
  -8  16  16   10.58   12.88
  -7  10  14   68.17    6.24
  -7  10  15    0.60    5.94
  -7  10  27    6.25    5.34
  -7  10  28   -1.64    5.09
  -7  11  11   22.02    6.09
  -7  12   9   16.46    6.29
  -7  13   8    3.35    6.61
  -7  14   7   14.31    7.28
  -7  15   6  267.59    7.79
  -7  16   6   -5.21    8.77
  -7  17   6   18.44    9.18
  -7  18   6    3.80    8.99
  -6   7  14  516.70    5.08
  -6   7  28    8.88    3.08
  -6   8  10    5.41    4.30
  -6   8  32   12.66    2.93
  -6   9   7   45.63    3.31
  -6  10   5  128.93    3.87
  -6  11   4   27.95    5.21
  -6  12   3   50.87    4.90
  -6  13   2    3.22    5.55
  -6  14   1   31.70    6.14
  -6  15   1    2.12    6.70
  -6  16   1    1.21    6.95
  -6  17   1    1.29    7.94
  -6  18   1   -4.25    9.08
  -5   8   3   -3.96    2.77
  -5  10   0   11.78    4.31
  -5  11  -1   64.85    4.85
  -5  12  -2   53.41    5.10
  -5  13  -3    6.07    3.74
  -5  14  -3   41.18    5.87
  -5  15  -3    8.17    5.73
  -5  17  -3    0.52    7.56
  -5  18  -3   -3.05    8.27
  -4   3  13    5.57    1.87
  -4   4   8   18.03    2.19
  -4   6   2  862.62    3.78
  -4   7   0  165.75    2.89
  -4   9  -3   21.84    3.66
  -4  10  -4   24.93    4.21
  -4  11  -5  109.16    4.78
  -4  12  -6    2.50    3.48
  -4  13  -6    3.97    5.29
  -4  15  -7   -3.37    4.50
  -4  16  -7    4.30    4.84
  -4  17  -7   15.72    5.84
  -4  18  -6   -1.17    8.57
  -3   1  29   10.70    2.16
  -3   2   9  721.49    1.92
  -3   3   5  188.32    2.07
  -3   4   2  439.53    2.49
  -3   7  -4   22.89    2.53
  -3  11  -8  210.06    4.87
  -3  12  -9   74.44    3.70
  -3  13  -9    1.65    5.50
  -3  17  -9   80.57    7.84
  -2   0  32    0.44    2.42
  -2   3   0   29.93    1.90
  -2   6  -6  275.02    2.87
  -2  11 -11  187.41    4.73
  -2  13 -12  180.79    4.81
  -2  14 -12    5.32    6.34
  -2  15 -12   50.38    7.27
  -2  16 -12    0.45    7.83
  -2  17 -12   29.73    6.45
  -1  -2  26  140.59    4.14
  -1  -2  27    5.62    3.80
  -1  -1   9  263.05    1.85
  -1  -1  34    9.89    3.30
  -1   6  -9   80.43    2.38
  -1   7 -10  140.82    3.58
  -1   9 -12   63.05    4.15
  -1  13 -14   34.04    6.06
  -1  14 -14  132.12    6.85
  -1  15 -14    6.60    7.07
  -1  16 -14    5.51    7.34
   0  -3  28  234.36    4.67
   0  -3  29   65.56    4.35
   0  -2  35    0.55    3.84
   0   2  -5  114.82    1.84
   0   3  -7    5.36    1.96
   0  10 -15    6.26    4.23
   0  13 -16    1.66    5.55
   0  14 -16    3.92    6.07
   0  15 -16    1.58    6.99
   0  16 -16    3.75    6.07
   1  -4  14   -1.17    3.90
   1  -4  29   -0.41    4.39
   1  -3   7 1919.26    4.21
   1  11 -17    2.99    4.44
   2  -5  13    6.45    4.45
   2  -5  29   65.94    5.29
   2  -3   2   15.90    2.65
   2   3 -12  110.27    1.84
   2   9 -18   90.95    4.08
   2  12 -19    9.53    5.71
   2  13 -19   -5.07    6.14
   2  14 -19   -0.94    6.50
   3  -6  14   20.54    5.52
   3  -6  15   44.51    4.23
   3  -6  27    2.48    4.33
   3  -6  28   -4.57    5.69
   3  -6  29   31.15    5.04
   3  -5  35   -3.39    5.05
   3  -4   2   68.37    3.09
   3   1 -11   91.34    0.90
   3   3 -14    2.55    1.79
   3   8 -19   81.56    3.71
   3  10 -20    1.37    4.02
   3  11 -20  190.45    5.20
   4  -7  16    1.92    7.30
   4  -7  17  177.78    6.34
   4  -7  24   67.10    5.71
   4  -7  25   -1.46    6.46
   4  -7  26   45.74    6.56
   4  -7  27   -2.75    6.09
   4  -6   7  745.96    5.25
   4  -6  34   -1.63    5.48
   4   1 -13   17.75    0.94
   4   5 -18   73.13    2.81
   4   6 -19   12.57    2.61
   4  10 -21   30.13    4.80
   5  -8  21   68.13    8.71
   5  -7   8  444.82    5.29
   5  -7  33    3.43    6.39
   5  -5  -1 1511.63    4.41
   5   7 -21    1.15    2.95
   5   9 -22   16.34    4.05
   6  -8  10   92.19    5.53
   6  -8  11  135.13    4.76
   6  -8  30   15.19    6.48
   6  -8  31   -1.50    6.73
   6  -7   4   56.13    4.09
   6  -5  -4 1749.21    4.96
   6   7 -22   12.05    3.50
   6   9 -23   17.20    4.02
   6  10 -23    3.93    4.77
   7  -9  13  101.23    7.41
   7  -9  14    3.06    7.08
   7  -9  15  322.71    7.15
   7  -9  26   11.89    7.17
   7  -9  27    7.89    7.55
   7  -9  28   -2.35    7.03
   7  -8   6  122.04    4.02
   7  -6  -3   24.54    3.23
   7   7 -23   11.13    3.09
   8  -9   8    7.46    5.83
   8  -8   2    2.10    4.55
   8  -7  -2   25.23    3.70
   8  -5  -8  362.62    3.39
   8   8 -24   10.94    4.02
   9 -10  11   31.21    7.31
   9 -10  12  163.20    8.53
   9 -10  26   -3.48    6.52
   9  -7  -4   79.44    4.08
   9  -6  -7   72.62    3.33
   9  -4 -12    8.57    2.30
  10 -10   7    8.58    6.33
  10 -10   8   18.94    5.20
  10  -9   2   55.75    4.08
  10  -7  -6   74.26    4.03
  10  -5 -11   14.62    2.79
  11 -11  12   65.11    9.18
  11 -11  13   21.48   10.23
  11 -11  14    3.70    7.95
  11 -11  15    9.57    8.27
  11 -10   5    6.23    4.89
  11  -9   0    1.37    3.99
  11  -8  -4   37.17    4.87
  11  -6 -10    1.00    3.30
  12 -11  10    2.75    7.03
  12 -10   2   63.50    6.67
  12 -10   3   52.89    5.31
  12  -9  -2    4.03    5.55
  12  -6 -11   16.48    3.81
  13 -11   6   17.39    9.04
  13 -11   7   45.16    7.38
  13 -10   1    3.67    6.73
  13  -9  -3   12.47    5.45
  13  -5 -14   51.76    4.16
  14 -11   5   55.43    9.12
  14 -10   0    3.43    5.33
  14  -9  -4    4.96    5.96
  14  -7 -10   27.06    5.03
  15 -11   3    4.72    8.45
  15 -11   4    4.98    9.04
  15 -10  -1   -1.16    7.79
  15  -9  -5   -0.42    6.86
  15  -8  -8    5.70    6.53
  15  -6 -13    2.58    5.21
  16  -9  -5   -1.23    7.34
  -7  10  16   13.87    6.71
  -7  10  17   55.12    6.92
  -7  10  25   -0.35    6.67
  -7  10  26    6.06    5.91
  -7  11  12    0.48    4.44
  -7  11  13  162.75    6.91
  -7  12  10    2.53    4.63
  -7  12  11    8.69    6.45
  -7  13   9    7.42    6.84
  -7  14   8    4.31    7.48
  -7  15   7   -1.25    5.76
  -7  15   8  327.67    8.99
  -7  16   7   70.79    6.72
  -7  16   8    0.96    8.16
  -7  17   7   -2.31    6.51
  -7  17   8    2.67    9.23
  -6   7  15   -3.12    4.19
  -6   7  27    3.52    3.77
  -6   8  11   95.73    4.52
  -6   9   8  489.61    5.21
  -6  10   6  325.92    5.17
  -6  11   5  968.09    7.12
  -6  13   3  327.22    6.50
  -6  14   2   -0.34    6.36
  -6  15   2    6.74    6.95
  -6  16   2    4.90    7.65
  -6  17   2   -2.16    8.44
  -6  18   2   18.19    8.50
  -5   5  13   91.78    2.70
  -5   6   9    0.04    3.10
  -5   7   6   44.95    3.54
  -5   8   4    8.86    3.78
  -5   9   2  156.55    4.10
  -5  12  -1    2.93    4.67
  -5  13  -2   44.04    5.36
  -5  14  -2   24.59    5.52
  -5  16  -3   20.58    5.10
  -5  17  -2   -9.00    7.02
  -5  18  -2    0.87    7.74
  -4   5   5 1275.73    4.25
  -4   8  -1   44.34    3.68
  -4  12  -5    8.86    4.85
  -4  14  -6    5.31    5.35
  -4  15  -6   -0.42    5.87
  -4  16  -6   -1.03    6.72
  -4  17  -6    7.46    5.33
  -4  18  -5   -4.33    8.60
  -3   5   0   35.60    3.30
  -3   6  -2  124.55    2.82
  -3   9  -6    2.46    3.73
  -3  12  -8  280.38    5.51
  -3  14  -9   14.99    4.34
  -3  15  -9    8.13    6.33
  -3  16  -9   17.94    5.27
  -2   0  11  143.07    1.05
  -2   1  37    0.60    2.40
  -2   2   3    1.28    1.61
  -2   4  -2   70.13    2.75
  -2   5  -4  138.14    2.60
  -2   7  -7    0.71    2.39
  -2   9  -9   19.17    3.86
  -2  10 -10  105.11    3.57
  -2  12 -11    2.66    4.73
  -2  13 -11   59.64    5.92
  -2  16 -11    0.57    6.94
  -2  17 -11    2.20    7.57
  -1  -2  16    1.64    3.40
  -1  -2  28  118.85    3.91
  -1  11 -13   32.36    3.54
   0  -3  14  228.39    3.60
   0  -3  30   45.68    4.08
   0  -2  36   -2.10    3.87
   0   5 -10  151.07    2.20
   0   8 -13  105.38    3.90
   0   9 -14  141.61    3.21
   0  11 -15    5.66    4.43
   0  16 -15    8.47    7.89
   1  -4  13    6.64    2.66
   1  -4  30   70.73    4.59
   1  -4  31    0.10    4.70
   1  -3  36   -0.92    3.92
   1   4 -11    7.71    2.16
   1   9 -16  197.37    3.60
   1  12 -17    5.80    5.49
   1  13 -17    4.44    6.10
   1  14 -17   18.61    6.88
   1  15 -17    2.33    7.02
   2  -5  12   55.97    4.35
   2  -5  30    1.99    4.42
   2  -5  31   40.01    4.62
   2  -4   6  338.02    3.63
   2   8 -17  143.13    3.90
   3  -6  13    1.10    3.70
   3  -6  30    1.90    5.08
   3  -5   6  109.65    4.11
   3   7 -18    4.93    2.98
   3  12 -20   27.61    5.60
   3  13 -20    1.79    6.13
   4  -7  28   -2.91    6.57
   4  -7  29   30.04    6.38
   4  -5   2  374.85    3.19
   4   8 -20   29.53    3.55
   4  11 -21   66.79    5.64
   4  12 -21    7.64    5.26
   5  -8  17    8.82    8.58
   5  -8  18   18.14    6.42
   5  -8  19   19.71    6.61
   5  -8  20    3.10    6.68
   5  -8  22   58.76    7.28
   5  -8  23   46.66    7.17
   5  -8  24  232.13    8.97
   5  -8  25   -2.07    7.40
   5  -8  26  216.28    8.51
   5  -7   7  171.08    4.42
   5   6 -20   58.91    3.24
   5  10 -22    0.68    4.37
   5  11 -22   69.51    5.41
   6  -8   9  118.22    5.45
   6  -7   3   54.10    3.97
   6  -6  -1  272.93    3.82
   6  -4  -7  118.27    2.23
   7  -9  11    7.02    6.30
   7  -9  12   18.02    4.84
   7  -9  29    3.76    7.01
   7  -8   5    2.87    3.24
   7  -7   0   12.36    3.85
   7  -4  -9   51.43    2.20
   7   8 -23    4.75    4.06
   8 -10  16   86.17   10.32
   8 -10  17  140.09   11.31
   8 -10  18   68.56   11.28
   8 -10  19   49.54   11.28
   8 -10  20    2.79    8.37
   8 -10  21    3.87   11.22
   8 -10  22   10.68   11.31
   8 -10  23    1.58   11.08
   8 -10  24    7.06   10.10
   8 -10  25    8.60    9.64
   8  -9   7  205.92    4.72
   9  -9   3  294.11    5.65
   9  -8  -1  112.58    4.81
   9  -5 -10   14.59    2.62
  10 -11  15   53.27   11.09
  10 -11  16    7.14   11.26
  10 -11  17    6.96   12.29
  10 -11  18   12.82   12.24
  10 -11  20    2.67   10.44
  10 -11  21   16.31   13.63
  10 -11  22   -8.03   11.90
  10 -11  23    1.11   12.00
  10 -10   6   70.21    6.20
  10  -9   1  423.61    6.00
  10  -8  -3   65.81    4.90
  10  -6  -9  259.48    3.73
  10  -2 -17    7.98    1.83
  11 -11  10   37.86    8.26
  11 -11  11   17.82    6.32
  11 -10   3   30.30    6.12
  11 -10   4    9.92    4.84
  11  -9  -1   14.57    5.18
  11  -8  -5   15.42    4.29
  12 -11   7   13.78    8.34
  12 -11   8   18.18    6.63
  12 -10   1    3.20    6.20
  12  -9  -3    6.03    5.02
  12  -8  -6    8.79    4.64
  12  -7  -9    0.61    4.52
  12  -3 -17    7.06    2.76
  13 -12  13   -0.42   13.35
  13 -12  14   11.11   13.57
  13 -12  15   10.15   13.45
  13 -11   5   85.66    9.23
  13 -10   0   26.14    6.59
  13  -9  -4   12.83    5.84
  13  -6 -12    4.09    3.86
  13  -4 -16    5.39    3.35
  13  -2 -19    5.17    2.59
  14 -12  10    7.85   12.05
  14 -12  11    4.05   11.68
  14 -11   3    0.42    8.59
  14 -11   4   84.26    7.31
  14 -10  -1   18.08    5.19
  14  -8  -8    4.65    5.36
  14  -3 -18   17.70    3.42
  15 -11   2    5.54    8.92
  15 -10  -2    1.97    7.13
  15  -9  -6    8.33    6.05
  15  -7 -11   20.67    5.60
  15  -5 -15    2.93    4.46
  16  -9  -6    3.67    7.73
  16  -8  -9    2.21    6.83
  -7  10  18   30.99    7.29
  -7  10  19   52.61    6.93
  -7  10  20   20.19    7.10
  -7  10  21   20.48    6.83
  -7  10  22   -6.13    7.35
  -7  10  23    3.74    6.56
  -7  10  24   -2.40    6.23
  -7  11  14   18.98    6.73
  -7  11  15  473.21    8.49
  -7  11  28    1.38    6.00
  -7  12  12    2.80    6.67
  -7  13  10    4.43    4.97
  -7  13  11   10.38    7.17
  -7  14   9    9.22    5.50
  -7  14  10   24.06    7.68
  -7  15   9    9.92    8.03
  -7  15  10   62.42    7.92
  -7  16   9  117.77    9.37
  -7  16  10    4.78    8.51
  -7  17   9    5.70    9.03
  -7  17  10    0.26   10.24
  -6   7  17    0.55    4.82
  -6   7  26  277.57    4.98
  -6   8  12   -0.47    4.29
  -6   8  31   25.54    3.06
  -6   9   9  174.40    5.09
  -6  10   7  177.58    5.18
  -6  11   6   23.56    5.13
  -6  12   4    4.61    3.88
  -6  13   4    7.13    5.53
  -6  14   3   43.65    6.56
  -6  15   3   -4.54    7.21
  -6  16   3    2.74    7.91
  -6  17   3    3.91    8.19
  -6  18   3    3.78    7.08
  -6  18   4   22.44   10.13
  -5   5  14   83.00    3.21
  -5   9   3   33.77    3.83
  -5  10   1    2.21    2.92
  -5  11   0   82.53    3.69
  -5  13  -1   -2.15    5.26
  -5  15  -2    7.11    4.46
  -5  16  -2    9.43    5.35
  -5  17  -1    3.08    7.52
  -5  18  -1   -1.26    8.15
  -4   6   3   25.95    3.15
  -4   7   1   18.39    2.52
  -4   9  -2  208.02    3.28
  -4  10  -3   34.38    4.16
  -4  11  -4   33.46    3.47
  -4  13  -5   14.24    5.15
  -4  14  -5   42.87    5.80
  -4  15  -5   -0.99    6.20
  -4  16  -5    5.07    6.56
  -4  17  -5   12.31    7.06
  -4  18  -4   -1.54    8.32
  -3   1  30    1.78    1.93
  -3   2  35    0.11    1.70
  -3   7  -3  342.45    4.13
  -3  11  -7   29.89    4.58
  -3  14  -8    7.07    5.89
  -3  15  -8   -0.32    6.68
  -3  16  -8    6.76    7.32
  -3  17  -8   45.52    6.13
  -2  -1  20   -1.06    3.21
  -2  -1  21    7.94    3.03
  -2  -1  22   32.26    3.22
  -2  -1  23    2.57    3.20
  -2   0  33   31.37    2.61
  -2  14 -11   52.01    4.97
  -2  15 -11   -1.14    5.05
  -2  17 -10   25.68    8.70
  -1  -2  15  350.08    3.61
  -1  -2  29    5.93    3.39
  -1  -1  35    5.06    3.17
  -1   5  -7  420.60    2.75
  -1  10 -12   26.53    3.36
  -1  14 -13    7.34    6.34
  -1  15 -13   -2.38    6.47
  -1  16 -13    4.20    5.54
  -1  17 -12    4.04    7.56
   0  -3  13  204.38    3.37
   0  -3  31   14.39    4.24
   0   6 -11  538.49    3.14
   0   7 -12  131.35    2.65
   0  10 -14    1.59    4.83
   0  12 -15   48.21    4.17
   0  13 -15    0.37    5.33
   0  14 -15   -0.73    6.17
   0  15 -15    3.29    5.03
   1  -4  12    2.30    3.54
   1  -4  32    1.44    4.16
   1  -3   6  221.98    2.87
   1  -1  -1  432.55    1.29
   1   5 -12   18.33    2.53
   1   7 -14   51.48    3.43
   1   8 -15    1.18    2.48
   2  -5  11  212.05    4.09
   2  -5  32    2.00    4.67
   2   4 -13   45.54    2.20
   2  11 -18   56.00    5.33
   2  12 -18    2.98    5.72
   2  13 -18    9.68    5.59
   2  14 -18   -1.43    6.54
   3  -6  12  259.57    4.19
   3  -6  31   33.88    5.26
   3  -6  32   11.25    4.90
   3  -3  -2  170.25    2.29
   3   4 -15   21.65    2.00
   3   5 -16   13.56    2.50
   3   6 -17   14.73    2.76
   3  10 -19  163.72    4.68
   4  -7  12  769.58    6.49
   4  -7  13   17.25    3.90
   4  -7  30    4.70    5.84
   4  -7  31   59.93    5.63
   4  -6   6  357.26    3.60
   4  -4  -2 2845.44    4.88
   4  -3  -5    2.90    1.48
   4   9 -20    7.47    4.39
   5  -8  14  368.39    7.76
   5  -8  15    3.73    5.25
   5  -8  27    9.69    5.46
   5  -8  28  132.02    7.75
   5  -8  29   -7.80    6.16
   5  -6   2   64.53    2.76
   5  -5  -2 1044.76    4.33
   5   5 -19    4.43    2.76
   5   8 -21    8.23    3.49
   6  -9  17   40.07    8.59
   6  -9  18   15.12   10.10
   6  -9  19   -8.26   10.20
   6  -9  20   25.79   10.78
   6  -9  21   29.38   10.97
   6  -9  22   15.86   10.82
   6  -9  23   12.86   10.08
   6  -9  24   44.71    9.57
   6  -9  25    6.04    8.19
   6  -8   8   30.23    4.86
   6   8 -22    1.08    3.64
   7  -9  10   -1.42    5.89
   7  -8   4    7.91    3.27
   7  -6  -4  153.36    3.34
   7   6 -22    5.84    3.02
   7   9 -23   20.78    4.67
   8 -10  13  170.77    8.52
   8 -10  14   12.12    7.90
   8 -10  15  180.25    7.98
   8 -10  26   -0.19    6.41
   8 -10  27    8.72    8.14
   8  -9   6   34.72    3.88
   8  -8   1  849.82    5.21
   8  -7  -3    3.87    3.81
   8  -6  -6    0.47    3.07
   8  -4 -11    2.62    2.12
   8  -3 -13    7.48    1.91
   9 -10   9   14.87    4.77
   9  -7  -5  131.11    4.02
   9  -6  -8  757.89    4.34
   9  -2 -16   59.47    1.78
   9   5 -23   10.97    2.71
   9   7 -24    1.81    3.47
  10 -11  12   14.73    8.54
  10 -11  13   71.62    9.27
  10 -11  14   -3.61    7.39
  10 -10   5   38.49    6.00
  10  -9   0  260.62    5.81
  10   4 -23   18.02    2.32
  11 -11   8    0.72    7.39
  11 -11   9   27.33    6.04
  11 -10   2    3.29    5.61
  11  -9  -2   66.85    5.61
  11  -7  -8   72.47    3.87
  11  -2 -18   13.31    2.15
  12 -12  14    3.26   12.21
  12 -12  15   -0.64   13.24
  12 -12  16    3.66   13.02
  12 -12  17   -0.89   13.84
  12 -12  18    5.34   12.35
  12 -11   5    7.77    7.14
  12 -11   6   92.66    6.37
  12 -10   0   23.28    6.21
  12  -1 -20    1.69    1.94
  13 -12  10   18.05   10.85
  13 -12  11   21.08   11.70
  13 -12  12   -0.85    9.00
  13 -11   4   39.13    6.41
  13 -10  -1   27.34    6.38
  13  -9  -5    6.80    5.30
  14 -12   8    4.76   11.09
  14 -12   9    0.66    8.44
  14 -11   2  191.59    8.74
  14 -10  -2    7.76    6.31
  14  -9  -6   -0.16    5.66
  14  -7 -11   39.77    5.05
  14  -6 -13   -1.32    4.42
  14  -5 -15    1.63    3.82
  15 -11   1    3.29    8.43
  15 -10  -3    7.32    7.72
  15  -8  -9   18.21    6.19
  15  -4 -17    5.81    4.41
  16  -9  -7    1.96    7.36
  -7  11  16    9.75    8.02
  -7  11  17  395.70    9.24
  -7  11  18    3.49    8.66
  -7  11  25    3.99    8.03
  -7  11  26   -3.72    7.22
  -7  11  27    8.98    5.78
  -7  12  13    0.63    4.99
  -7  12  14    1.55    7.34
  -7  13  12    2.59    7.37
  -7  13  13   30.08    7.46
  -7  14  11   20.36    7.25
  -7  14  12   11.96    7.76
  -7  15  11   11.46    8.51
  -7  16  11   12.36    9.66
  -7  16  12   -0.74    9.60
  -7  17  11    0.09   10.01
  -7  17  12   -6.59   11.80
  -6   7  18   17.26    4.22
  -6   7  19   25.45    5.22
  -6   7  20    5.82    5.19
  -6   7  24  348.13    5.18
  -6   7  25   21.77    4.42
  -6   8  13   12.01    4.41
  -6   8  30    4.01    3.43
  -6   9  10  732.43    6.07
  -6  10   8  168.58    5.34
  -6  12   5   -1.76    3.89
  -6  13   5  114.46    6.20
  -6  14   4   -8.19    6.04
  -6  15   4    4.84    7.25
  -6  16   4    6.71    8.26
  -6  17   4    7.54    6.56
  -6  17   5    9.72    8.01
  -6  18   5    7.01    8.93
  -5   7   7   38.04    2.51
  -5   8   5    4.76    3.72
  -5  10   2    1.46    4.48
  -5  11   1   62.30    4.72
  -5  12   0   72.50    3.74
  -5  13   0   17.01    5.12
  -5  14  -1    1.33    4.27
  -5  15  -1    7.63    4.50
  -5  16  -1    5.31    4.99
  -5  17   0   11.22    7.86
  -5  18   0   17.81    6.72
  -4   4   9   36.10    2.08
  -4   5   6  257.51    3.05
  -4   8   0   35.66    3.69
  -4  11  -3   -1.89    4.62
  -4  12  -4   -1.19    3.52
  -4  13  -4    8.78    5.41
  -4  16  -4    6.27    6.92
  -4  17  -4   -5.93    7.32
  -4  18  -3   -5.49    8.17
  -3   4   3   93.75    2.59
  -3   6  -1  105.66    3.77
  -3   8  -4    1.58    3.44
  -3   9  -5    7.90    3.77
  -3  10  -6  220.42    3.69
  -3  12  -7   83.23    5.04
  -3  16  -7    0.01    7.30
  -3  17  -7   66.34    7.74
  -3  18  -6   32.93    9.23
  -2  -1  19  248.85    3.28
  -2  -1  25   17.59    3.57
  -2  -1  26  270.55    4.45
  -2   7  -6  131.37    3.56
  -2  10  -9  167.33    3.64
  -2  12 -10  737.48    5.63
  -2  13 -10   17.85    5.76
  -2  14 -10    5.96    6.29
  -2  15 -10    7.64    7.09
  -2  16 -10    2.62    5.50
  -2  17  -9   -4.96    7.85
  -1  -2  30   12.28    3.45
  -1  -1  36   21.44    3.60
  -1   6  -8 1502.05    4.46
  -1   7  -9   17.42    3.30
  -1   8 -10   19.62    3.52
  -1  11 -12   16.37    3.46
  -1  12 -12    5.17    5.38
  -1  15 -12   -3.29    6.72
  -1  16 -12   -4.46    7.61
   0  -3  32    2.41    4.04
   0   4  -8  528.48    3.04
   0  15 -14    8.40    6.81
   0  16 -14   -3.91    6.92
   1  -4  11   29.24    3.48
   1  -4  33    4.04    4.11
   1  -2   2   61.62    2.15
   1   6 -13   23.99    2.76
   1   9 -15   16.91    4.19
   1  11 -16   11.19    4.41
   1  12 -16    2.78    5.06
   1  13 -16   13.12    5.77
   1  14 -16    4.39    6.84
   2  -5  33    1.05    4.55
   2   5 -14    0.90    2.45
   2   6 -15   95.33    3.00
   3  -6  11    2.85    3.17
   3  -5   5   25.50    3.83
   3   8 -18    3.61    3.53
   3  11 -19   11.88    4.98
   3  12 -19   43.71    5.67
   3  13 -19    5.41    5.89
   4  -7  11   -3.23    4.70
   4  -7  32    1.14    5.92
   4  -6   5  993.69    5.41
   4  -5   1  100.52    3.58
   4   7 -19   -1.23    3.16
   4  10 -20   17.58    4.16
   4  13 -20    0.57    6.57
   5  -8  12  406.63    6.74
   5  -8  13    8.12    4.76
   5  -8  30    6.81    6.85
   5  -8  31    3.72    6.27
   5  -7   6   18.80    3.00
   5  -4  -5  136.32    1.78
   5   3 -17 1362.99    3.34
   5   4 -18   41.61    2.26
   5   9 -21    3.43    4.05
   6  -9  14   13.50    6.74
   6  -9  15   14.73    7.54
   6  -9  16   15.69    6.07
   6  -9  26   37.19    6.26
   6  -9  27   62.27    8.90
   6  -9  28   14.58    8.03
   6  -7   2  153.36    3.99
   6   9 -22    5.79    4.15
   7 -10  21    6.72   10.86
   7 -10  22   12.87   10.44
   7  -9   9   33.50    4.09
   7  -8   3    3.81    4.31
   7  -7  -1   42.72    3.65
   7  -5  -7  102.97    2.76
   8 -10  11  140.38    7.50
   8 -10  12   -1.13    5.45
   8  -9   5  118.13    4.00
   8  -8   0   -0.29    4.16
   8  -5  -9    8.77    2.54
   9 -11  16   10.81   10.49
   9 -11  17    4.58   12.28
   9 -11  18    7.65   12.44
   9 -11  19    2.02   12.51
   9 -11  20   -5.04    9.51
   9 -11  21   -3.60    9.68
   9 -11  22    4.12   12.22
   9 -11  23   10.56   11.65
   9 -11  24    3.81   10.98
   9 -11  25   10.28   10.60
   9 -10   7   35.62    5.95
   9  -9   2    0.54    3.65
   9  -8  -2  408.49    4.38
  10 -11  10   18.63    7.60
  10 -11  11   19.92    6.01
  10 -10   4   32.73    5.34
  10  -9  -1  506.05    6.01
  10  -8  -4   -0.22    3.31
  10  -5 -12   -2.71    2.96
  11 -12  16   -6.38   11.44
  11 -12  17    2.68   13.97
  11 -12  18    0.72   15.31
  11 -12  19    5.43   15.44
  11 -12  20    5.51   14.80
  11 -11   7   33.97    6.96
  11 -10   1  100.40    6.05
  11  -8  -6   -0.84    4.32
  11  -6 -11   30.40    3.39
  11  -5 -13    5.65    2.94
  12 -12  11   23.97    9.84
  12 -12  12    5.56    9.49
  12 -12  13    0.17    8.38
  12 -11   4  147.30    7.75
  12  -9  -4    2.75    5.07
  12  -8  -7    0.64    4.14
  12  -6 -12    6.13    3.63
  12  -5 -14    4.59    2.94
  13 -12   8   71.42   10.00
  13 -12   9   -0.65    9.63
  13 -11   2   93.90    7.54
  13 -10  -2    1.11    6.36
  13  -8  -8   36.00    4.63
  13  -6 -13   11.82    4.21
  13  -3 -18   33.32    3.20
  14 -12   6   14.95   10.22
  14 -12   7   -5.03    7.79
  14 -11   1   10.68    7.76
  14 -10  -3    1.75    6.95
  14  -4 -17    0.68    3.89
  15 -11   0    6.09    8.58
  15 -10  -4    1.24    7.44
  15  -9  -7   18.69    6.75
  15  -7 -12    3.71    5.01
  15  -6 -14    1.07    5.25
  -7  11  19   70.05    8.34
  -7  11  20    7.66    8.12
  -7  11  21    2.72    8.16
  -7  11  22    0.63    7.92
  -7  11  23    0.38    7.55
  -7  11  24   -4.20    7.35
  -7  12  15   62.69    7.87
  -7  12  16   37.49    8.53
  -7  12  17   42.29    8.23
  -7  12  26   14.34    7.67
  -7  13  14    1.07    8.51
  -7  13  15   31.33    8.95
  -7  14  13    6.14    8.94
  -7  14  14   -0.22    9.42
  -7  15  12    4.71    6.37
  -7  15  13   20.30   10.15
  -7  15  14   11.51   10.10
  -7  16  13    1.88   11.21
  -7  16  14    0.11   11.93
  -7  17  13   11.77    9.61
  -6   7  21  104.31    4.67
  -6   7  22  136.61    5.24
  -6   7  23   63.14    4.70
  -6   8  14    1.22    4.55
  -6   9  11  197.09    5.24
  -6  10   9   10.09    5.03
  -6  11   7  445.76    5.27
  -6  12   6   57.71    4.24
  -6  13   6   17.27    6.45
  -6  14   5   10.38    6.11
  -6  15   5    6.44    7.04
  -6  16   5    3.34    7.64
  -6  16   6    7.62    8.03
  -6  17   6   27.41    9.68
  -6  18   6   -2.17    7.84
  -5   5  15  161.59    3.02
  -5   5  29   51.44    2.27
  -5   6  11   11.80    3.25
  -5   6  33    1.21    2.16
  -5   7   8   46.04    3.60
  -5   8   6    9.71    3.61
  -5   9   4  282.66    4.46
  -5  10   3   21.05    4.52
  -5  11   2  150.94    5.10
  -5  12   1   65.03    5.21
  -5  14   0   99.98    4.82
  -5  15   0   -0.07    4.89
  -5  16   0    7.68    5.50
  -5  17   1   -8.45    8.14
  -5  18   1    9.14    6.78
  -5  18   2   21.29    9.40
  -4   3  14   75.09    1.76
  -4   6   4  314.73    3.67
  -4   7   2  181.79    3.65
  -4   9  -1    9.44    2.75
  -4  10  -2   21.75    3.25
  -4  12  -3    0.91    5.03
  -4  14  -4   46.55    4.45
  -4  16  -3   -0.42    6.68
  -4  17  -3   -3.96    6.84
  -4  18  -2   12.72    8.24
  -3   1  31    3.21    1.95
  -3   3   6    7.64    1.80
  -3   5   1   44.90    3.07
  -3  11  -6   16.59    4.44
  -3  13  -7   37.42    3.95
  -3  14  -7   -3.79    4.33
  -3  15  -7   12.82    4.88
  -3  17  -6    7.85    8.19
  -3  18  -5   -2.30    8.19
  -2  -1  18    8.68    2.75
  -2  -1  27    0.50    3.34
  -2   5  -3   50.91    3.35
  -2   8  -7  105.36    2.76
  -2  11  -9    3.26    3.40
  -2  12  -9   -0.85    4.61
  -2  15  -9    1.90    6.51
  -2  16  -9   12.41    7.74
  -1  -2  14  259.54    3.08
  -1  -2  31    1.92    3.37
  -1   2  -1 1358.55    2.90
  -1  10 -11  117.84    4.80
  -1  13 -12  128.62    4.80
  -1  14 -12   99.07    4.87
  -1  16 -11   -1.38    7.03
  -1  17 -11    3.31    7.54
   0  -3  12   27.71    2.92
   0  -3  33    6.33    4.13
   0  10 -13   28.66    4.44
   0  12 -14   35.93    3.83
   0  13 -14    7.06    5.39
   0  14 -14   11.36    4.66
   0  16 -13    6.78    7.11
   1  -5  21  577.15    7.22
   1  -5  22    9.16    6.10
   1  -5  23  223.54    6.42
   1  -5  24   -2.01    6.81
   1  -4  34    9.67    4.16
   1   3  -9  504.49    2.40
   1  10 -15   -0.45    4.25
   1  15 -15    8.43    6.65
   2  -6  19    3.19    6.39
   2  -6  20   14.91    6.99
   2  -6  21   90.00    7.46
   2  -6  22    2.31    7.27
   2  -6  23  241.88    8.29
   2  -6  24   -4.19    7.40
   2  -6  25  127.15    7.57
   2  -6  26   34.51    7.77
   2  -5  10    9.28    2.86
   2  -4   5  238.31    2.50
   2  -3   1    8.60    2.52
   2   2 -10    5.00    1.52
   2   8 -16   12.36    3.54
   2  11 -17   26.03    4.38
   2  13 -17   -1.72    5.74
   2  14 -17   -1.36    6.67
   3  -7  20   20.88    8.37
   3  -7  22   25.42    8.27
   3  -7  23   39.21    8.07
   3  -7  24   70.51    8.24
   3  -7  25   30.13    7.38
   3  -6  10  478.74    4.08
   3  -6  34    9.22    5.44
   3  -2  -5  172.23    1.36
   3   7 -17   56.05    3.56
   3   9 -18   44.35    4.09
   4  -7  10  408.26    5.25
   4  -7  33   11.26    5.57
   4   6 -18   13.80    2.66
   4   8 -19   74.88    4.23
   4  12 -20   12.45    5.76
   5  -8  11  219.39    5.73
   5  -8  32   -5.87    6.57
   5  -7   5    4.81    3.95
   5  -6   1  676.37    3.81
   5   7 -20   -2.04    3.01
   5  10 -21   12.33    4.56
   5  11 -21    1.89    5.21
   5  12 -21   10.55    5.81
   6  -9  13   72.65    6.45
   6  -9  29   37.69    6.31
   6  -9  30    7.55    7.62
   6  -9  31   -0.06    6.48
   6  -8   6   45.42    4.77
   6  -6  -2   13.03    2.39
   6  -5  -5   65.42    1.90
   6   5 -20   35.63    2.72
   6   7 -21    0.73    3.59
   6  11 -22   55.34    5.29
   7 -10  16   21.51    8.96
   7 -10  19   97.50    8.79
   7 -10  20    1.66    7.84
   7 -10  23    2.51    8.55
   7 -10  24    6.50    7.76
   7 -10  25   -6.16    8.45
   7 -10  26   -1.40    8.88
   7 -10  27   14.21    8.82
   7  -9   7  113.19    5.24
   7  -9   8    1.45    3.96
   7  -8   2   61.08    3.89
   7   5 -21    8.30    2.52
   7   7 -22   50.70    3.80
   8 -10   9  144.08    6.20
   8 -10  10    8.76    4.93
   8  -9   4   66.34    3.76
   8  -7  -4   17.71    3.72
   8  -2 -15   81.86    1.62
   8   5 -22  109.88    2.86
   9 -11  13   22.45    8.27
   9 -11  14   14.82    8.26
   9 -11  15   27.98    7.31
   9 -10   6  215.35    4.86
   9  -9   1  618.19    6.05
   9  -8  -3   60.91    4.49
   9  -7  -6    2.80    3.62
  10 -11   8    2.19    6.50
  10 -11   9    5.42    5.24
  10 -10   3  143.86    5.79
  10  -8  -5   32.25    4.38
  10  -6 -10    6.14    3.01
  11 -12  13   -7.24   10.13
  11 -12  14   -1.02    9.58
  11 -12  15    6.74    8.42
  11 -11   5    7.70    6.45
  11 -11   6    7.81    5.48
  11  -9  -3    3.97    3.60
  11  -7  -9   47.69    3.84
  11   2 -22   32.36    1.44
  12 -12   9   28.37    9.20
  12 -12  10    7.50    7.09
  12 -11   3    7.37    7.06
  12 -10  -1    0.49    4.67
  12  -9  -5    0.62    4.62
  12  -7 -10    8.43    4.01
  12  -4 -16   56.88    3.06
  13 -12   6  117.79    9.22
  13 -12   7   20.02    8.40
  13 -11   1   72.01    7.51
  13 -10  -3   12.76    5.68
  13  -9  -6    8.56    5.49
  13  -7 -11    5.99    4.31
  13  -5 -15    0.08    3.22
  14 -12   5    6.79    8.79
  14 -11   0  118.88    8.24
  14 -10  -4    3.06    6.67
  14  -7 -12    0.24    4.89
  14  -6 -14   28.85    4.92
  15 -12   3   -0.18    9.19
  15 -12   4    6.10    7.37
  15 -11  -1   -3.41    8.46
  15 -10  -5    0.90    6.59
  15  -8 -10    6.49    5.93
  15  -5 -16    4.25    4.71
  -7  12  18   62.68    8.16
  -7  12  19   -1.96    8.98
  -7  12  20   10.39    8.98
  -7  12  21   12.72    9.04
  -7  12  22   -2.03    8.79
  -7  12  23    1.61    8.64
  -7  12  24    7.13    8.30
  -7  12  25   15.43    7.93
  -7  13  16    7.23    9.11
  -7  13  17   33.39   10.06
  -7  13  18    2.50   10.06
  -7  13  19   -2.81   10.76
  -7  13  24    5.16   10.15
  -7  14  15    5.92    9.30
  -7  14  16   11.30   10.72
  -7  14  17    6.67    9.70
  -7  15  15    1.12   10.35
  -7  15  16   -5.57   11.94
  -7  15  17   -6.04   11.06
  -7  16  15   26.57    9.58
  -7  16  16    0.40   13.31
  -7  16  17   21.40   13.86
  -6   8  15    7.61    4.82
  -6   8  16    0.37    5.39
  -6   8  28    1.42    4.33
  -6   8  29    5.35    3.56
  -6   9  31    8.37    4.49
  -6  10  10  108.75    5.42
  -6  11   8   -2.66    4.04
  -6  11   9   67.13    5.51
  -6  12   7   -2.69    4.16
  -6  12   8   49.07    5.94
  -6  13   7    7.19    6.56
  -6  14   6   36.00    4.98
  -6  14   7    0.12    6.58
  -6  15   6   22.48    5.97
  -6  15   7   15.01    7.32
  -6  16   7   -5.90    8.77
  -6  17   7   11.96    8.77
  -6  17   8   22.02    9.22
  -5   5  16  151.59    3.63
  -5   9   5   19.18    4.07
  -5  12   2   15.31    5.30
  -5  13   1    9.59    3.95
  -5  14   1   25.63    5.92
  -5  15   1    8.40    6.23
  -5  16   1   -2.65    5.39
  -5  16   2    6.57    7.07
  -5  17   2    1.22    8.21
  -5  18   3   -3.51    9.57
  -4   4  10  140.02    2.52
  -4   8   1    5.32    3.62
  -4   9   0    5.27    3.87
  -4  10  -1   48.22    4.32
  -4  11  -2   -0.25    3.37
  -4  13  -3   -0.08    4.04
  -4  14  -3  272.74    5.33
  -4  15  -3   38.37    4.75
  -4  16  -2   31.00    6.63
  -4  17  -2   -1.99    7.62
  -4  18  -1    2.72    8.64
  -3   7  -2  122.58    2.77
  -3   8  -3    7.09    3.55
  -3   9  -4   50.63    3.86
  -3  10  -5  137.45    3.52
  -3  12  -6   81.97    3.77
  -3  13  -6   23.81    5.33
  -3  14  -6   16.33    5.99
  -3  15  -6   43.39    6.25
  -3  16  -6    1.01    5.01
  -3  17  -5    5.50    7.83
  -3  18  -4    1.13    8.25
  -2  -1  28  231.83    3.81
  -2   3   1    4.10    1.65
  -2   4  -1   19.36    2.67
  -2   6  -4    2.15    3.40
  -2  10  -8  295.76    3.99
  -2  13  -9  135.23    4.64
  -2  14  -9   34.68    4.54
  -2  16  -8    7.63    6.92
  -2  17  -8    0.99    5.96
  -1  -2  32    1.37    3.16
  -1   5  -6    8.94    2.86
  -1   9 -10    4.02    3.61
  -1  11 -11    6.30    4.43
  -1  13 -11   15.33    5.46
  -1  14 -11    9.39    6.62
  -1  15 -11   -1.66    7.29
  -1  17 -10   -3.84    8.94
   0  -3  34    0.62    3.77
   0   5  -9   30.21    1.97
   0   6 -10   23.12    2.93
   0   7 -11  241.63    3.42
   0  11 -13   39.16    5.17
   0  14 -13   -4.57    5.97
   0  15 -13    3.04    7.10
   1  -5  18   43.33    5.36
   1  -5  20   80.91    6.00
   1  -5  25    1.37    6.08
   1  -5  27   80.88    6.14
   1  -4  10   58.22    3.23
   1  -4  35   -1.70    4.60
   1   8 -14   39.29    2.73
   1  11 -15    8.26    4.93
   1  12 -15    5.30    5.23
   1  13 -15   29.80    5.73
   1  14 -15    1.91    6.22
   2  -6  17   35.59    6.41
   2  -6  27   24.34    6.59
   2  -6  28   93.31    6.30
   2  -5   9  326.48    4.13
   2  -5  35   -2.14    4.75
   2  -2  -2   34.85    1.65
   2   7 -15   20.13    3.02
   2  12 -17   -2.97    4.18
   2  15 -16    1.87    6.82
   3  -7  17  329.42    7.85
   3  -7  18   10.78    7.44
   3  -7  19   58.65    5.82
   3  -7  26   18.32    6.93
   3  -7  27   21.26    6.88
   3  -7  28    4.24    6.51
   3  -6   9    6.36    2.89
   3  -5   4   33.67    3.90
   3  10 -18   15.35    4.74
   3  13 -18   14.28    6.25
   3  14 -18    8.27    6.75
   4  -8  18  154.13    8.77
   4  -8  20   48.23    9.22
   4  -8  21   41.14    8.88
   4  -8  22   34.17    8.67
   4  -8  23   49.15    8.44
   4  -8  24   80.29    9.08
   4  -8  25   -1.52    8.31
   4  -8  26   44.81    8.19
   4  -8  27    7.21    7.30
   4  -7   9  125.15    4.51
   4  -6   4    6.25    3.88
   4   5 -17   10.33    2.69
   5  -8  10  188.09    5.36
   5  -5  -3  665.84    3.66
   5  -2 -10  432.00    1.78
   5   8 -20    2.81    3.97
   6  -9  11   99.05    5.93
   6  -9  12   62.11    4.57
   6  -8   5   23.49    4.33
   6  -7   1   68.79    2.71
   6  -3 -10   26.24    1.54
   6   4 -19    3.92    2.28
   7 -10  13   21.96    6.71
   7 -10  15   41.93    6.13
   7 -10  28   -4.13    6.20
   7 -10  29   11.92    8.59
   7  -9   6   13.89    4.89
   7  -7  -2    0.63    3.63
   7  -6  -5   13.78    3.00
   7   8 -22    2.09    4.24
   8 -11  19   10.74   12.72
   8 -11  20   -2.17   12.57
   8 -11  21   22.96   12.88
   8 -11  22   10.89   12.54
   8 -11  23   -1.35   13.06
   8 -11  24    5.92   11.72
   8 -11  25    6.99    9.58
   8 -10   8  233.32    6.50
   8  -9   3   47.17    4.78
   8  -8  -1  977.27    5.62
   8  -6  -7   33.17    3.05
   8   8 -23   -1.38    3.53
   9 -11  11    8.69    7.08
   9 -11  12    6.65    5.52
   9 -10   5   18.84    4.04
   9  -9   0   -6.52    5.10
   9  -6  -9   25.07    2.99
   9  -5 -11   18.41    2.55
   9   4 -22   77.54    2.34
   9   6 -23   37.45    3.11
  10 -12  16   -2.05   11.47
  10 -12  17    9.87   13.10
  10 -12  18    3.37   12.29
  10 -12  19   -3.74   13.35
  10 -12  20   -9.48   13.68
  10 -12  21    1.11   11.02
  10 -12  22    2.63   13.95
  10 -11   7   26.71    6.78
  10 -10   2   59.06    5.57
  10  -9  -2  302.55    5.72
  10  -7  -8   55.24    3.58
  11 -12  10   12.97    7.61
  11 -12  11   14.54    8.89
  11 -12  12    1.37    6.72
  11 -11   4    0.78    6.71
  11 -10   0   17.75    4.36
  11  -9  -4   29.58    5.12
  11  -8  -7   84.60    4.41
  11  -3 -17   10.86    2.36
  12 -12   7   16.75    7.76
  12 -12   8   37.61    6.57
  12 -11   2   33.31    6.98
  12 -10  -2   -0.01    5.93
  12  -8  -8    3.48    4.29
  12  -2 -19    1.45    2.23
  13 -13  12    5.15   10.89
  13 -13  13    1.38   12.64
  13 -12   5   27.83    8.61
  13 -11   0   22.03    6.94
  14 -13   9    1.28   10.36
  14 -12   3    3.32    8.50
  14 -11  -1   38.90    7.48
  14  -8 -10    6.68    4.97
  14  -5 -16    4.98    4.13
  14  -2 -20    1.69    2.52
  15 -12   2   19.56    9.60
  15 -11  -2    8.56    8.18
  15  -9  -8   35.30    6.14
  15  -7 -13    1.51    5.42
  -7  13  20    9.91    9.61
  -7  13  21   -5.23   10.54
  -7  13  22   24.24   10.46
  -7  13  23    6.23    8.96
  -7  14  18   -2.40   10.14
  -7  14  19   -0.23   11.12
  -7  14  20    5.78   11.61
  -7  14  21   -3.80   11.72
  -7  14  22   11.62   11.50
  -7  15  18   11.27    9.21
  -7  15  19   -0.05   11.68
  -7  15  20   11.89   12.84
  -6   8  17    2.36    4.91
  -6   8  27    3.63    4.51
  -6   9  13   45.36    5.05
  -6  10  11    2.16    5.39
  -6  11  10    1.97    5.81
  -6  12   9    7.03    6.30
  -6  13   8   -0.38    6.36
  -6  14   8   36.19    7.63
  -6  15   8   42.48    8.02
  -6  16   8    8.56    8.67
  -6  16   9   35.28    8.73
  -6  17   9   -4.28    9.78
  -6  17  10    4.26    9.46
  -5   5  28    4.41    2.53
  -5   6  12   -2.13    3.15
  -5   7   9  435.76    4.33
  -5   8   7   95.23    4.01
  -5  10   4   32.17    3.27
  -5  11   3  174.73    4.19
  -5  12   3  249.83    5.59
  -5  13   2    9.49    4.12
  -5  14   2   79.25    6.12
  -5  15   2    5.83    5.13
  -5  16   3    4.51    7.86
  -5  17   3   65.97    8.45
  -5  18   4    0.68    8.78
  -5  18   5   -3.84    9.23
  -4   6   5  397.37    3.76
  -4   7   3    7.93    3.38
  -4  11  -1    0.42    4.66
  -4  12  -2    4.23    3.52
  -4  13  -2   -5.48    5.28
  -4  15  -2  105.70    6.30
  -4  17  -1    7.02    7.31
  -4  18   0    7.68    8.98
  -3   2  36    0.49    1.59
  -3   6   0   60.00    3.52
  -3  10  -4   96.41    4.20
  -3  11  -5   96.88    3.73
  -3  12  -5   13.07    5.04
  -3  13  -5    2.73    5.10
  -3  14  -5   12.32    5.57
  -3  15  -5   56.24    6.37
  -3  16  -5   16.03    5.06
  -3  17  -4   -1.90    7.61
  -3  18  -3    4.79    8.10
  -2  -1  17  409.44    2.83
  -2  -1  29   -0.61    2.81
  -2   0  35   13.56    2.69
  -2   7  -5    2.35    3.40
  -2   8  -6  217.75    3.80
  -2  13  -8    5.13    5.56
  -2  14  -8    7.97    6.06
  -2  15  -8    5.02    6.65
  -2  17  -7    8.24    7.51
  -1  -2  33    3.28    3.09
  -1  -1   8   32.04    1.39
  -1   6  -7  288.78    3.49
  -1   7  -8  134.57    3.73
  -1   8  -9   42.26    2.63
  -1  10 -10  163.89    4.76
  -1  15 -10   -2.01    6.69
  -1  16 -10    1.93    7.06
  -1  17  -9    6.04    8.04
   0  -4  20   79.28    5.26
   0  -4  21  350.84    6.19
   0  -4  22   -0.93    5.14
   0  -4  23   63.33    5.31
   0  -4  24   11.26    5.26
   0  -4  25   54.18    5.60
   0  -4  26   -0.12    5.38
   0  -4  27   60.45    5.72
   0  -3  11   81.60    2.73
   0  -3  35   -2.60    4.04
   0   3  -6   75.04    2.16
   0   9 -12   59.13    3.89
   0  13 -13   53.38    4.67
   0  16 -12   -1.73    6.80
   1  -5  17   64.65    5.38
   1  -5  28    7.63    5.38
   1  -5  29   52.50    5.14
   1  -4  36    5.12    4.37
   1  -3   5 1093.80    3.16
   1   4 -10  688.25    3.14
   1   6 -12  200.46    3.22
   1   7 -13  356.20    3.16
   1   9 -14   43.64    4.19
   1  15 -14    0.45    6.98
   2  -6  15   -1.71    4.80
   2  -6  16    4.80    5.31
   2  -6  29   10.43    5.54
   2  -6  30   18.17    5.29
   2  -4   4  175.34    3.10
   2   9 -16  293.40    3.86
   2  13 -16   45.83    5.94
   2  14 -16   -1.08    6.89
   3  -7  16   -4.49    4.56
   3  -7  29   28.30    6.40
   3  -7  30   -0.87    5.86
   3  -6   8  192.87    4.28
   3   2 -12   70.27    1.56
   3   6 -16   57.38    2.95
   3   8 -17    3.52    3.58
   3  11 -18  143.13    4.53
   3  12 -18   21.63    4.18
   4  -8  17  117.33    6.21
   4  -8  28    3.16    7.11
   4  -8  29    5.38    6.84
   4  -7   8   -1.55    4.13
   4  -4  -3   37.73    1.81
   4   2 -14  129.93    1.46
   4   4 -16  137.76    2.52
   4   7 -18  160.88    3.76
   4   9 -19  154.01    4.28
   4  10 -19   33.28    4.60
   4  11 -19   21.16    5.13
   4  12 -19    3.63    5.58
   4  13 -19    5.16    5.77
   5  -9  17  228.97    8.39
   5  -9  18   26.03    9.20
   5  -9  20   -3.41    6.68
   5  -9  21   -7.75    7.54
   5  -9  22    0.70    7.88
   5  -9  23   32.40    7.81
   5  -9  24   29.13    9.27
   5  -9  25   23.72    8.75
   5  -9  27   10.71    8.50
   5  -8   9  366.09    4.54
   5  -7   4    4.24    2.72
   5  -6   0  503.18    3.96
   5  -3  -8  366.08    2.00
   5   6 -19   17.61    2.85
   5   9 -20   37.03    4.35
   5  12 -20   -1.25    5.21
   6  -9  10   37.20    5.63
   6  -6  -3    8.16    3.01
   6  -4  -8   49.11    1.98
   6   8 -21   -1.70    3.82
   6   9 -21   14.39    4.55
   6  11 -21    5.17    5.45
   7 -10  12   35.04    6.53
   7  -9   5  189.14    5.07
   7  -8   1    0.57    3.83
   7  -5  -8   42.89    2.73
   7  -4 -10   33.81    1.96
   7  -3 -12    3.40    1.72
   7   9 -22    2.58    4.11
   7  10 -22   73.59    5.23
   8 -11  15   46.99    9.19
   8 -11  16   25.18    9.07
   8 -11  17   19.98    8.43
   8 -11  26    5.98    7.66
   8 -11  27   11.70    9.21
   8 -10   7  308.63    6.37
   8  -7  -5    6.94    3.24
   8   6 -22   26.95    3.12
   9 -11   9    3.47    6.77
   9 -11  10  110.25    5.64
   9 -10   4   34.46    3.93
   9  -8  -4  162.50    4.58
   9   7 -23    9.75    3.68
  10 -12  13   -4.11    9.47
  10 -12  14   -2.28    9.08
  10 -12  15   11.49    7.59
  10 -11   6   -6.21    6.12
  10 -10   1   47.70    5.68
  10  -8  -6   18.05    4.09
  10   3 -22    0.98    1.88
  10   5 -23    0.19    2.68
  11 -12   9   -6.87    7.97
  11 -11   3    1.28    6.14
  11 -10  -1   19.71    5.52
  12 -13  13    0.96    9.99
  12 -13  14    6.05   11.99
  12 -13  15    3.15   11.14
  12 -13  16   12.42   10.73
  12 -12   6    4.16    8.29
  12 -11   1    5.71    6.70
  12 -10  -3    1.86    5.50
  12  -9  -6    3.68    4.96
  12  -7 -11   -5.03    3.92
  12  -6 -13   34.21    3.44
  13 -13  10    2.29   10.86
  13 -13  11   -0.07   10.47
  13 -12   4  109.61    8.58
  13 -11  -1   42.54    6.28
  13 -10  -4    7.09    5.33
  13  -9  -7  192.78    6.11
  13  -6 -14   16.38    4.28
  14 -13   7   -0.31    9.64
  14 -13   8   -5.45   11.07
  14 -12   2    8.46    8.49
  14 -11  -2  114.26    7.72
  14 -10  -5   23.23    5.92
  14  -9  -8   27.33    5.88
  14  -3 -19    3.64    2.92
  15 -12   1    4.44    9.25
  15 -11  -3    7.74    7.74
  15 -10  -6   16.11    6.72
  15  -9  -9   42.28    6.06
  15  -8 -11    8.32    5.57
  15  -6 -15    6.24    5.00
  -6   8  18   32.09    5.02
  -6   8  19    9.51    5.33
  -6   8  20    4.70    6.36
  -6   8  25    1.41    5.36
  -6   8  26    0.09    5.01
  -6   9  14    3.93    4.74
  -6   9  15   67.20    5.45
  -6   9  30    8.59    4.51
  -6  10  12   27.45    5.79
  -6  11  11   -0.44    6.04
  -6  12  10   42.93    6.56
  -6  13   9    2.48    6.22
  -6  14   9   -0.62    7.62
  -6  15   9   51.09    7.83
  -6  15  10   57.85    8.12
  -6  16  10   24.30    9.55
  -6  17  11   15.43   10.76
  -6  17  12   -5.19   10.41
  -5   6  13   -2.90    3.86
  -5   6  32    3.76    2.51
  -5   7  10    5.75    3.76
  -5   9   6   75.79    3.94
  -5  10   5   43.74    4.68
  -5  11   4   44.36    4.82
  -5  13   3   51.79    5.22
  -5  14   3    9.71    5.86
  -5  15   3   -2.23    5.32
  -5  16   4    6.44    8.06
  -5  17   4   15.03    6.25
  -5  17   5   70.22    9.76
  -5  18   6   14.00   10.73
  -4   3  15   10.54    1.87
  -4   8   2  192.89    3.04
  -4   9   1   -3.17    3.76
  -4  10   0   10.43    3.29
  -4  12  -1   51.44    4.83
  -4  13  -1   14.66    5.50
  -4  14  -1  323.21    6.74
  -4  15  -1   88.61    6.76
  -4  16  -1    4.95    5.31
  -4  16   0   23.43    6.98
  -4  17   0   25.26    7.27
  -4  18   1    3.94    8.29
  -3   1  32    2.08    1.76
  -3   4   4  172.00    1.94
  -3   5   2  209.36    3.06
  -3   7  -1  539.88    4.41
  -3   8  -2    7.94    3.65
  -3   9  -3   89.57    3.98
  -3  11  -4   37.18    4.70
  -3  15  -4   96.30    6.34
  -3  16  -4   10.74    6.45
  -3  17  -3    8.41    7.86
  -2  -1  30   35.95    2.99
  -2   5  -2   -5.80    3.25
  -2  10  -7  154.40    3.61
  -2  15  -7   -0.48    6.97
  -2  16  -7    5.04    5.47
  -2  17  -6   -0.12    8.26
  -1   9  -9  280.31    4.40
  -1  11 -10  439.49    4.66
  -1  12 -10   -2.76    5.26
  -1  13 -10  136.70    6.12
  -1  14 -10    7.90    5.79
  -1  16  -9   21.61    8.20
   0  -4  19  126.98    4.79
   0  -4  28    6.88    4.39
   0  -4  29    4.82    4.85
   0  -2   6  307.09    2.23
   0   8 -11    4.40    3.48
   0  10 -12   16.74    4.32
   0  11 -12   27.66    5.14
   0  12 -12   -0.88    5.10
   0  13 -12    0.32    5.70
   0  14 -12    5.95    6.40
   0  15 -12   10.85    5.30
   0  16 -11   20.40    8.22
   1  -5  16   33.89    4.66
   1  -5  30    0.24    4.92
   1  -5  31    0.71    5.11
   1  -4   9  134.32    3.26
   1   8 -13    2.28    3.53
   1  10 -14   17.36    4.57
   1  11 -14   10.17    5.12
   1  12 -14   12.66    5.58
   1  13 -14   22.34    5.76
   1  14 -14   -0.16    5.90
   1  16 -13    4.18    8.10
   2  -6  14    6.42    4.64
   2  -6  31   18.82    5.33
   2  -6  32   -4.21    5.36
   2  -5   8  118.28    3.75
   2   3 -11   64.52    1.76
   2   5 -13   30.06    2.58
   2   8 -15   26.29    3.77
   2  11 -16   10.73    4.63
   2  12 -16   24.33    5.12
   2  15 -15    6.77    7.46
   3  -7  14    7.90    5.15
   3  -7  31   26.56    6.11
   3  -7  32   -0.75    5.35
   3  -5   3   82.49    3.55
   3  -3  -3  181.73    2.14
   3   0  -9    2.12    0.40
   3   5 -15  123.30    2.73
   3   9 -17  384.70    4.92
   3  13 -17    1.66    6.35
   3  14 -17    3.30    6.31
   4  -8  14   99.56    6.21
   4  -8  15  109.79    5.05
   4  -8  30   -0.99    5.94
   4  -8  31    0.15    6.37
   4  -6   3  204.01    4.04
   4   3 -15    7.03    1.49
   5  -9  15  167.16    7.34
   5  -9  16   49.60    7.33
   5  -9  28   -0.28    5.87
   5  -9  29   -4.62    7.72
   5  -9  30    5.99    7.31
   5  -8   8   96.51    3.47
   5  -7   3  234.97    4.15
   5  -4  -6 1040.79    3.30
   5  10 -20    4.49    4.23
   6 -10  17   69.03    8.61
   6 -10  18   -4.88   10.11
   6 -10  20   17.99   10.36
   6 -10  21   -1.81    8.39
   6 -10  22    0.16    8.23
   6 -10  23    5.81    7.92
   6 -10  24   20.09   10.01
   6 -10  25   -3.92    9.71
   6 -10  26   32.40    9.85
   6 -10  27    9.17    9.24
   6  -9   9    6.11    3.84
   6  -8   4    0.41    2.88
   6  -5  -6  815.52    3.51
   6   1 -16  358.10    1.26
   6   3 -18  267.99    2.19
   6   6 -20    0.79    2.66
   6  10 -21    5.39    4.68
   7 -10  10    0.21    5.94
   7 -10  11   67.60    4.67
   7  -7  -3    4.27    3.48
   7   6 -21   16.27    3.21
   8 -11  12   29.11    6.97
   8 -11  13   -0.31    7.75
   8 -11  14   33.60    6.14
   8 -10   6   92.12    5.61
   8  -8  -2    9.14    2.83
   8  -5 -10   76.84    2.62
   8  -4 -12   68.95    2.46
   9 -12  17    5.73   11.73
   9 -12  18  -12.11   12.95
   9 -12  19    0.63   13.62
   9 -12  20    8.83   12.88
   9 -12  21   -1.51   12.62
   9 -12  22    6.72   13.26
   9 -12  23    2.96   13.01
   9 -12  24    3.85   12.90
   9 -10   3   72.65    4.05
   9  -9  -1  184.15    4.10
   9  -7  -7  128.25    3.41
  10 -12  12   -3.71    6.52
  10 -11   5   30.35    4.71
  10  -9  -3   94.85    3.90
  10  -6 -11  127.57    3.11
  10  -5 -13   -0.29    3.16
  11 -13  16    1.36   11.42
  11 -13  17    8.39   14.42
  11 -13  18   -1.89   15.77
  11 -13  19   -8.31   15.28
  11 -12   7    5.63    7.62
  11 -12   8    7.53    5.71
  11 -11   2   19.27    6.28
  11 -10  -2    0.18    5.43
  11  -9  -5   -2.82    4.71
  11  -8  -8   44.50    3.85
  11  -5 -14    6.02    2.68
  11   4 -23   -3.36    2.16
  12 -13  11   10.21   10.05
  12 -13  12    1.39    9.34
  12 -12   5    7.91    7.36
  12 -11   0    1.75    6.64
  12  -8  -9   10.14    4.62
  12  -5 -15    1.41    3.11
  13 -13   8    5.04    9.85
  13 -13   9    9.47    7.73
  13 -12   3    3.06    5.91
  13 -10  -5    6.16    6.06
  13  -8 -10    4.14    4.68
  14 -13   6   10.08   10.05
  14 -12   1   -1.80    7.91
  14 -11  -3    6.47    7.24
  14 -10  -6    5.39    6.31
  14  -7 -13   11.11    4.57
  15 -12   0   20.71    9.05
  15 -11  -4    6.51    7.59
  15 -10  -7    1.72    6.04
  -6   8  21   75.58    5.63
  -6   8  22    8.45    4.99
  -6   8  23   26.23    5.15
  -6   8  24    0.95    4.71
  -6   9  16    9.14    5.83
  -6   9  28    4.72    5.19
  -6   9  29    4.71    4.74
  -6  10  13    8.65    3.87
  -6  10  14   10.86    6.06
  -6  10  30   12.11    5.35
  -6  11  12   25.72    6.14
  -6  12  11    5.66    6.67
  -6  13  10    5.58    5.20
  -6  13  11    7.55    7.23
  -6  14  10   11.19    5.70
  -6  14  11   20.55    7.93
  -6  15  11    8.82    8.66
  -6  16  11   29.67    7.38
  -6  16  12   21.36   10.02
  -6  16  13    6.33   10.14
  -6  17  13    7.53   11.79
  -5   5  27    2.68    3.01
  -5   9   7   76.88    4.49
  -5  10   6    9.75    4.74
  -5  11   5  268.38    5.62
  -5  12   4   36.04    3.88
  -5  13   4    0.94    5.19
  -5  14   4    3.51    6.22
  -5  15   4   -2.58    5.46
  -5  15   5   54.50    6.88
  -5  16   5   -0.67    8.22
  -5  17   6   10.45    9.47
  -4   5   8   22.05    2.65
  -4   6   6    3.84    2.99
  -4   7   4    1.19    3.51
  -4  10   1    5.92    4.28
  -4  11   0   29.42    3.52
  -4  12   0   22.02    5.23
  -4  13   0   62.92    5.44
  -4  14   0   22.95    6.05
  -4  15   0  243.31    7.12
  -4  16   1   -1.47    6.78
  -4  17   1    7.22    6.01
  -4  18   2    8.51    7.00
  -4  18   3   36.73    9.30
  -3  10  -3  133.82    4.40
  -3  12  -4    3.42    3.49
  -3  13  -4  113.75    5.38
  -3  14  -4   32.81    4.44
  -3  16  -3   54.21    7.17
  -2  -1  16   38.93    2.03
  -2  -1  31    4.08    2.81
  -2   2   4    1.40    1.47
  -2   8  -5  472.92    4.34
  -2   9  -6  101.92    2.95
  -2  12  -7    5.94    4.69
  -2  13  -7   21.69    5.35
  -2  14  -7    0.85    4.44
  -2  16  -6    2.30    7.01
  -2  17  -5   -4.00    8.56
  -1  -3  22   86.92    5.05
  -1  -3  23    0.58    5.03
  -1  -3  24    2.74    5.02
  -1  -3  25   12.93    5.17
  -1  -2  34    1.45    3.08
  -1   4  -4 1466.32    3.61
  -1  10  -9   -0.84    4.37
  -1  14  -9    7.00    6.00
  -1  15  -9   -1.29    6.56
  -1  16  -8   -0.90    7.24
  -1  17  -8    6.18    6.66
   0  -4  17    6.37    4.43
   0  -4  30    7.87    4.68
   0  -3  10  271.55    2.89
   0  -3  36    0.03    3.58
   0   2  -4    6.90    1.77
   0   4  -7 4077.11    5.75
   0   7 -10    0.81    3.06
   0   9 -11   45.29    4.12
   0  15 -11    5.47    7.46
   1  -5  14    5.89    4.04
   1  -5  32    2.98    4.64
   1   2  -7  229.25    1.67
   1  14 -13   -1.84    5.88
   1  15 -13   -3.82    6.61
   1  16 -12    6.24    7.12
   2  -6  13    7.41    4.42
   2  -6  33   14.64    5.31
   2   4 -12   28.95    2.11
   2   9 -15    4.36    4.15
   2  13 -15   26.29    5.76
   2  14 -15   10.75    6.27
   3  -7  13  507.56    4.71
   3  -7  33    9.83    5.93
   3  -6   7   13.17    2.76
   3   3 -13    1.99    1.64
   3   4 -14   12.95    2.00
   3   7 -16    2.84    3.05
   3  10 -17   14.09    4.74
   3  11 -17    3.61    5.16
   3  12 -17   26.90    5.31
   4  -8  13   37.13    5.44
   4  -8  32   -6.10    5.78
   4  -8  33    6.75    6.42
   4  -7   7  128.80    3.22
   4  -2  -8 2834.35    3.13
   4   6 -17   16.42    3.19
   4   8 -18   22.48    3.78
   4   9 -18    2.27    4.85
   4  12 -18    6.63    5.20
   4  13 -18    7.20    6.46
   5  -9  13   93.57    6.20
   5  -9  14   14.60    4.82
   5  -9  31   -3.23    6.56
   5  -8   7   94.03    4.43
   5  -6  -1 1224.48    4.80
   5   5 -18   12.70    2.35
   5   7 -19   14.39    3.20
   6 -10  15   14.64    7.39
   6 -10  16    5.83    5.85
   6 -10  28    9.91    6.71
   6 -10  29    1.05    8.18
   6 -10  30    0.80    8.05
   6  -9   8   74.34    3.89
   6  -8   3   59.14    4.04
   6   7 -20    8.31    3.39
   7 -11  18   35.06   11.24
   7 -11  19    2.25   11.66
   7 -11  20    2.57   11.77
   7 -11  21    0.79   12.38
   7 -11  22   14.43   13.35
   7 -11  23    1.67   12.23
   7 -11  24   -7.68   12.06
   7 -11  25    3.78   11.01
   7 -11  26    6.79   10.23
   7 -11  27   15.68    9.19
   7 -10   9   13.06    5.71
   7  -9   4   98.65    3.75
   7  -8   0   20.03    2.83
   7  -6  -6   21.57    2.83
   7   7 -21   10.24    3.80
   8 -11  11   48.16    7.17
   8 -10   5  180.01    5.61
   8  -9   1   54.80    3.62
   8  -6  -8    3.22    2.79
   8   7 -22    4.48    3.27
   8   8 -22   20.97    4.28
   8   9 -22    7.42    4.65
   9 -12  14   12.08    9.01
   9 -12  15    8.95    8.69
   9 -12  16   11.11    7.74
   9 -11   7   -1.81    5.96
   9 -10   2    3.01    5.12
   9  -9  -2   11.09    4.61
   9  -8  -5    4.83    3.96
   9   3 -21   31.35    2.16
  10 -12   9    5.74    7.05
  10 -12  10   56.48    5.73
  10 -11   4    1.31    4.46
  10  -9  -4    6.73    4.65
  10  -7  -9  565.16    4.48
  10   6 -23   14.22    3.17
  11 -13  13    2.45    9.70
  11 -13  14   -8.93   10.25
  11 -13  15    3.09    8.75
  11 -12   6    3.10    7.11
  11 -11   1   27.64    6.38
  11  -4 -16    6.67    2.65
  12 -13   9    0.03    9.13
  12 -13  10    3.43    6.59
  12 -12   3    0.57    6.86
  12 -12   4   12.96    5.69
  12 -11  -1    6.73    6.22
  12 -10  -4   -3.77    5.01
  12  -9  -7    3.64    4.80
  13 -13   6    2.63    8.20
  13 -13   7   18.62    8.69
  13 -12   2   95.75    6.31
  13 -11  -2   10.60    4.84
  13  -9  -8   25.22    4.80
  13  -5 -16  341.22    4.11
  14 -13   4    9.91    8.31
  14 -13   5    0.94    8.54
  14 -12   0   33.60    7.57
  14  -9  -9   14.07    5.47
  14  -6 -15    5.70    3.91
  15 -12  -1   -2.78    8.70
  15  -9 -10   21.05    5.89
  15  -8 -12    7.66    5.26
  15  -7 -14    1.71    4.91
  15  -5 -17   10.25    4.35
  -6   9  18    6.36    5.95
  -6   9  19   -4.12    6.67
  -6   9  26   27.85    6.39
  -6   9  27   15.93    5.78
  -6  10  15  142.99    6.65
  -6  10  16   28.01    6.25
  -6  10  29   24.18    5.88
  -6  11  13  111.26    6.26
  -6  11  14    9.98    6.52
  -6  12  12   64.69    5.02
  -6  12  13    8.47    6.90
  -6  13  12    5.16    7.15
  -6  13  13  120.85    7.52
  -6  14  12    4.91    7.51
  -6  14  13   13.61    8.38
  -6  15  12   15.35    6.73
  -6  15  13    7.58    9.57
  -6  15  14   -0.07   10.00
  -6  16  14   12.83   10.89
  -6  16  15    2.08   12.78
  -6  16  16   14.26   12.41
  -5   5  20    7.47    3.31
  -5   5  21   10.95    3.91
  -5   5  25   78.66    3.90
  -5   5  26   15.41    3.23
  -5   6  31   10.16    2.97
  -5   7  11  366.93    4.27
  -5   8   9  261.06    4.25
  -5   9   8   22.01    4.54
  -5  10   7    6.48    4.53
  -5  11   6    2.54    5.37
  -5  12   5   21.30    3.90
  -5  13   5   17.74    5.53
  -5  14   5    8.79    4.93
  -5  15   6   12.76    7.60
  -5  16   6   43.30    6.83
  -5  16   7    9.24    8.52
  -5  17   7   15.21    7.36
  -5  17   8   12.43   10.24
  -4   8   3   16.40    2.63
  -4   9   2    2.88    2.73
  -4  11   1   59.11    5.03
  -4  14   1   88.06    6.05
  -4  15   1  103.45    6.87
  -4  16   2   48.95    7.71
  -4  17   2   47.82    6.74
  -4  17   3    5.45    8.33
  -4  18   4    0.75   10.42
  -3   3   7  108.46    1.82
  -3   6   1  321.46    2.95
  -3   7   0   62.97    3.66
  -3   8  -1  229.64    4.08
  -3   9  -2   71.30    3.82
  -3  11  -3   80.29    4.80
  -3  12  -3   76.88    5.30
  -3  13  -3  106.31    5.79
  -3  14  -3   -3.56    5.91
  -3  15  -3  125.04    5.44
  -3  16  -2    2.62    7.10
  -3  17  -1    8.16    8.03
  -3  18   0   -5.25    9.20
  -2   4   0   25.40    2.66
  -2   7  -4  653.30    3.70
  -2  10  -6  172.49    3.61
  -2  11  -6  547.39    5.62
  -2  12  -6    1.47    4.66
  -2  13  -6    9.13    5.38
  -2  14  -6   15.52    6.06
  -2  15  -6    0.51    4.68
  -2  16  -5   -2.10    7.44
  -2  17  -4    4.13    8.43
  -1  -3  21   17.79    3.99
  -1  -3  26   20.90    4.46
  -1  -3  27   46.96    5.06
  -1  -2  12   97.95    2.05
  -1  -2  35    4.89    3.16
  -1   5  -5   13.68    3.07
  -1   6  -6  314.86    3.57
  -1   7  -7  158.31    3.52
  -1   9  -8  524.31    4.62
  -1  11  -9    1.27    3.37
  -1  12  -9   -3.24    4.80
  -1  13  -9    3.72    4.27
  -1  15  -8    2.90    7.28
  -1  17  -7    8.75    6.26
   0  -4  31    0.98    4.18
   0   5  -8 1244.08    3.78
   0  10 -11   18.41    4.66
   0  11 -11  165.00    5.32
   0  13 -11   50.63    5.90
   0  14 -11   -2.35    4.80
   0  15 -10    0.02    6.97
   0  16 -10   -2.37    6.00
   1  -5  33    2.66    4.50
   1  -4   8  687.02    3.73
   1  10 -13    3.07    4.74
   1  11 -13    2.74    4.59
   1  12 -13    8.33    5.84
   1  13 -13  160.70    6.28
   1  15 -12   17.17    7.20
   2  -6  12   17.13    4.17
   2  -6  34    3.10    4.98
   2  -5   7  260.79    2.97
   2  -4   3   76.60    3.06
   2  -3   0   31.26    2.41
   2   7 -14    5.90    3.26
   2  10 -15   -0.15    4.46
   2  11 -15   18.17    4.92
   2  12 -15   -2.46    4.93
   2  15 -14   13.57    6.67
   3  -7  12   21.05    3.38
   3  -7  34    1.03    5.17
   3  -6   6    5.39    3.67
   3   8 -16    2.91    3.46
   3  13 -16   26.17    6.40
   3  14 -16    2.04    5.15
   4  -8  11    9.18    4.52
   4  -7   6    0.16    3.86
   4  -6   2  277.71    4.04
   4  -5  -1  120.29    2.34
   4  -3  -6  161.80    1.66
   4  11 -18   13.36    4.84
   5  -9  12    7.06    5.58
   5  -8   6   84.30    4.31
   5  -7   2   -0.99    3.61
   5  -5  -4  581.15    3.44
   5   4 -17   13.56    2.26
   5   8 -19   10.53    3.84
   5   9 -19   -1.24    4.21
   5  10 -19   17.95    4.23
   5  11 -19   -2.22    5.17
   5  12 -19    6.64    5.20
   6 -10  13   -2.35    6.51
   6 -10  14    4.83    4.87
   6  -9   7  241.09    4.23
   6  -7  -1   25.05    2.51
   6  -6  -4    3.03    3.01
   6   5 -19    4.76    2.98
   6   8 -20    5.64    3.80
   6  10 -20   31.64    5.09
   6  11 -20    5.75    5.20
   7 -11  15    5.53    8.18
   7 -11  16   70.88    9.58
   7 -11  17    3.11    7.44
   7 -11  28    4.36    8.89
   7 -10   8    8.35    5.21
   7  -9   3   38.15    4.66
   7   3 -19  101.66    2.01
   7   8 -21    5.26    3.83
   7   9 -21   11.86    4.40
   7  10 -21    4.50    4.74
   8 -12  20  -10.36   12.42
   8 -12  21    2.71   13.89
   8 -12  22    6.56   14.23
   8 -12  23   15.97   13.81
   8 -12  24   -1.01   12.17
   8 -12  25    7.92   11.28
   8 -11   9   70.24    6.26
   8 -11  10   19.53    5.06
   8  -9   0   27.65    4.53
   8  -8  -3  393.85    3.72
   8  -7  -6   13.63    3.43
   8   3 -20   -1.19    2.00
   9 -12  12    5.67    7.65
   9 -12  13    2.93    5.79
   9 -11   6  410.06    5.75
   9 -10   1  203.85    5.53
   9  -7  -8   42.09    3.35
   9  -6 -10   72.79    2.96
   9  -5 -12   26.59    2.46
  10 -13  16   -6.16   10.53
  10 -13  17   23.59   13.37
  10 -13  18   -5.97   12.94
  10 -13  19   13.57   14.20
  10 -13  20    4.44   11.82
  10 -13  21   -0.42   10.99
  10 -12   8  143.99    7.19
  10 -11   3    1.03    4.26
  10 -10  -1    3.65    3.82
  10  -8  -7   98.75    3.93
  10  -4 -15    7.25    2.59
  11 -13  11   -6.90    9.01
  11 -13  12    7.67    6.92
  11 -12   5   22.75    6.56
  11 -11   0   50.74    5.80
  11 -10  -3   32.55    4.89
  11  -9  -6   16.82    4.40
  11  -7 -11    0.28    3.73
  12 -13   7    9.62    7.85
  12 -13   8   -4.00    8.04
  12 -12   2   13.71    6.36
  12 -10  -5   27.31    4.97
  12  -8 -10    7.21    4.46
  12  -7 -12   -1.94    3.70
  12  -6 -14   10.74    3.47
  12  -4 -17   -0.84    2.89
  13 -13   5    7.85    9.10
  13 -12   1   44.73    5.74
  13 -11  -3   29.05    6.44
  13 -10  -6   16.53    6.10
  13  -8 -11    9.33    4.42
  13  -7 -13    1.83    3.80
  13  -2 -20    3.73    2.04
  14 -13   3    2.42    8.76
  14 -12  -1    6.61    7.53
  14 -11  -4    6.14    5.32
  14  -8 -12    7.28    5.03
  14  -5 -17   79.24    4.29
  15 -12  -2   10.18    8.19
  15 -11  -5   -4.21    6.65
  15 -10  -8  119.48    6.93
  15  -6 -16    7.20    4.64
  -6   9  20   30.99    6.41
  -6   9  22  106.97    6.65
  -6   9  23   27.84    5.99
  -6   9  24  109.03    6.17
  -6   9  25    4.70    5.78
  -6  10  17  286.72    7.41
  -6  10  18    3.21    6.53
  -6  10  27    7.60    6.98
  -6  10  28    8.61    5.48
  -6  11  15  376.31    7.73
  -6  11  16   25.92    6.90
  -6  12  14   15.86    6.73
  -6  12  15   12.50    7.76
  -6  13  14   29.26    8.20
  -6  13  15  194.19    8.88
  -6  14  14    4.70    8.44
  -6  14  15    5.61   10.20
  -6  15  15    4.42   10.74
  -6  15  16    7.28   12.10
  -6  15  17    8.22   11.60
  -6  16  17   -5.24   12.88
  -5   5  22    4.18    3.59
  -5   5  23   45.41    3.89
  -5   5  24   36.70    3.67
  -5   6  15   39.11    3.63
  -5   7  12   15.90    4.00
  -5   8  10  390.34    4.86
  -5  11   7   41.20    5.64
  -5  12   6   99.74    4.34
  -5  13   6   10.33    4.74
  -5  14   6    0.58    4.80
  -5  14   7   21.55    6.42
  -5  15   7  102.72    8.29
  -5  16   8  203.48    9.69
  -5  17   9   -2.69    9.39
  -5  17  10   -3.45    9.46
  -4   3  16  311.16    2.32
  -4   5   9   28.53    2.60
  -4   7   5    4.29    3.35
  -4   8   4  106.70    3.97
  -4   9   3   75.15    4.02
  -4  10   2    6.28    4.20
  -4  12   1   10.92    3.59
  -4  13   1   48.53    3.96
  -4  14   2    1.25    5.73
  -4  15   2   20.99    6.79
  -4  16   3   25.38    8.02
  -4  17   4   14.34    8.97
  -3   1  33    5.55    1.64
  -3   5   3  321.71    2.64
  -3  10  -2   37.58    4.44
  -3  14  -2  -10.01    5.89
  -3  16  -1   29.74    7.32
  -3  17   0   14.30    8.00
  -3  18   1    4.72    8.71
  -2  -1  32    2.66    2.65
  -2   0  37    0.79    2.46
  -2   3   2  385.03    2.06
  -2   9  -5  657.89    4.19
  -2  14  -5    9.50    5.60
  -2  15  -5    5.44    6.14
  -2  16  -4   -1.54    7.21
  -2  17  -3   -2.63    8.39
  -1  -3  28  112.83    4.16
  -1  -3  29   -0.69    4.21
  -1   3  -2   56.90    1.75
  -1  10  -8  140.78    4.66
  -1  13  -8   20.35    6.03
  -1  14  -8    5.39    6.02
  -1  16  -7    6.77    5.57
  -1  17  -6   12.27    7.91
   0  -4  15   16.12    3.63
   0  -4  32   16.41    4.07
   0  -4  33   -3.66    4.42
   0   8 -10   57.21    2.65
   0  14 -10   11.83    6.51
   0  16  -9   12.87    8.37
   0  17  -8   35.27    9.22
   1  -5  13  225.71    3.23
   1  -5  34    3.04    4.42
   1  -3   4   73.35    2.07
   1  -2   1 1327.32    2.55
   1   6 -11   36.72    2.93
   1   8 -12  153.77    4.07
   1  16 -11    3.05    7.16
   2  -7  20   17.29    6.76
   2  -7  21   20.79    7.74
   2  -7  22   -0.10    7.37
   2  -7  23    6.46    7.81
   2  -7  24    0.84    7.96
   2  -7  25   36.22    8.24
   2  -7  26   17.97    8.36
   2  -7  27   64.49    7.24
   2  -6  11   24.44    3.97
   2  -6  35    1.86    5.06
   2   1  -8   62.94    1.01
   2   6 -13   91.56    3.20
   2   8 -14   90.86    3.77
   2  13 -14   98.41    6.43
   2  14 -14   -0.66    4.93
   2  15 -13    4.60    7.25
   3  -8  19  358.27    9.16
   3  -8  20    7.09    8.37
   3  -8  21   24.32    8.77
   3  -8  22    3.49    8.02
   3  -8  23    1.57    7.87
   3  -8  24    7.18    7.90
   3  -8  25    6.36    7.63
   3  -8  26    1.45    8.87
   3  -7  11   27.75    3.29
   3  -5   2   85.22    3.64
   3  -4  -1  168.66    2.90
   3   9 -16   30.92    4.24
   3  10 -16   30.88    4.57
   3  11 -16    0.16    4.94
   3  14 -15    5.92    6.53
   4  -9  19  227.52    9.26
   4  -9  20  111.45    9.70
   4  -9  21   39.22    9.83
   4  -9  22    5.46    9.63
   4  -9  24   18.23    9.67
   4  -9  25   21.01   10.06
   4  -9  26   37.98   10.05
   4  -9  27    0.64    8.81
   4  -8  10  114.01    4.51
   4  -4  -4 1251.44    3.51
   4   5 -16    7.77    2.48
   4   7 -17    9.19    3.20
   4  13 -17   11.98    6.36
   5 -10  21   29.38   10.38
   5 -10  22    3.31   10.08
   5 -10  23    9.64    9.92
   5 -10  24    9.37    9.74
   5 -10  25   13.40    9.52
   5  -9  11    4.49    4.00
   5   6 -18    3.70    2.83
   6 -10  12    0.42    4.33
   6  -9   6  145.99    4.88
   6  -8   2   64.47    2.83
   6   9 -20    2.98    3.92
   7 -11  13   -1.57    7.21
   7 -11  14   13.23    5.90
   7 -10   7  119.20    4.24
   7  -9   2  196.92    4.61
   7  -8  -1   35.76    2.79
   7  -7  -4   17.65    2.38
   7  -2 -14   45.75    1.21
   7   5 -20   51.59    2.74
   8 -12  16   13.16    9.76
   8 -12  17   21.61   11.49
   8 -12  18    3.12    8.95
   8 -12  19    4.99    9.42
   8 -11   8    0.52    5.99
   8  -3 -14   13.36    1.64
   8   5 -21  130.20    2.93
   9 -12  10   -4.95    6.89
   9 -12  11   18.12    5.36
   9 -11   5   11.56    4.28
   9  -9  -3    3.59    4.41
   9  -8  -6    4.10    3.46
   9  -4 -14   70.68    2.22
   9   6 -22   41.34    3.60
  10 -13  13    0.85    8.28
  10 -13  14    2.64    9.84
  10 -13  15    3.18    7.65
  10 -12   6   46.08    6.38
  10 -12   7    2.43    5.00
  10 -11   2   12.87    4.18
  10 -10  -2  402.55    6.20
  10  -9  -5    5.68    4.65
  10  -7 -10   50.13    3.62
  10   2 -21    0.69    1.63
  10   4 -22   17.51    2.52
  11 -13   9    7.37    7.97
  11 -13  10   20.76    6.18
  11 -12   4    1.44    5.18
  11 -10  -4   29.91    5.13
  11  -8  -9   48.31    3.94
  11  -6 -13    5.16    3.06
  12 -14  13   12.66   10.94
  12 -14  14    5.86   11.97
  12 -13   6    5.32    8.14
  12 -12   1    4.92    6.17
  12 -11  -2    1.26    4.37
  12  -9  -8   13.85    4.76
  13 -14  10   13.44   10.70
  13 -14  11   22.83    9.11
  13 -13   4    7.12    8.65
  13 -12   0   68.86    5.63
  13 -11  -4   15.46    6.18
  13  -9  -9  266.73    5.42
  13  -6 -15    5.84    3.84
  13  -3 -19    4.42    2.34
  14 -12  -2   99.00    8.20
  14 -11  -5   -3.68    6.80
  14 -10  -8    3.17    5.40
  14  -9 -10  212.00    6.35
  14  -7 -14   14.58    4.14
  15 -12  -3   39.86    8.04
  15 -11  -6   -1.13    7.07
  15  -8 -13   10.84    5.12
  -6  10  19   94.19    8.01
  -6  10  20   16.07    7.62
  -6  10  21   14.64    7.60
  -6  10  22    2.29    8.03
  -6  10  23   -1.15    8.01
  -6  10  24    3.98    8.46
  -6  10  25   -0.24    7.14
  -6  10  26    3.17    6.68
  -6  11  17  439.27    9.29
  -6  11  18   53.98    8.63
  -6  11  19  101.22    9.48
  -6  11  26    5.18    8.58
  -6  11  27   11.00    7.86
  -6  11  28   -2.58    6.47
  -6  12  16   26.83    8.25
  -6  12  17    1.79    8.99
  -6  12  18   99.53    8.94
  -6  12  27   29.92    8.51
  -6  13  16   32.78   10.43
  -6  13  17   46.17   10.90
  -6  13  18    7.76    9.67
  -6  14  16    9.16    8.03
  -6  14  17   15.85   11.21
  -6  14  18    3.47   11.69
  -6  14  19   -6.13   10.80
  -6  14  20   -2.24   10.85
  -6  15  18    7.95   11.69
  -6  15  19   18.91   13.67
  -6  15  20   11.66   13.68
  -5   6  16   35.46    3.63
  -5   6  30    2.51    3.36
  -5   7  13   78.29    4.10
  -5   7  33    1.11    3.24
  -5   8  11  166.99    4.64
  -5   9   9   59.16    3.41
  -5  10   8   19.55    3.50
  -5  11   8    3.82    5.53
  -5  12   7   -4.16    4.10
  -5  13   7    1.24    4.74
  -5  13   8   23.35    6.14
  -5  14   8    5.02    7.18
  -5  15   8    1.92    6.12
  -5  15   9   53.38    7.87
  -5  16   9    7.48    7.23
  -5  16  10  143.14   10.04
  -5  17  11   20.32   10.08
  -5  17  12   -2.63   11.42
  -4   4  12   55.18    2.16
  -4   4  34    1.65    1.67
  -4   6   7  195.60    2.58
  -4  10   3   44.29    4.59
  -4  11   2   52.22    3.64
  -4  12   2   19.60    3.79
  -4  13   2   73.17    4.11
  -4  14   3   14.04    6.10
  -4  15   3    9.69    6.73
  -4  16   4    6.39    8.09
  -4  17   5    9.41    8.62
  -3   6   2  166.35    3.50
  -3   8   0   69.39    3.83
  -3   9  -1  172.59    3.14
  -3  11  -2   38.70    3.58
  -3  12  -2   52.53    3.83
  -3  13  -2  428.66    5.55
  -3  14  -1  117.59    6.08
  -3  15  -1   90.89    6.39
  -3  16   0   -1.16    7.23
  -3  17   1   -2.54    7.99
  -3  18   2    4.24    7.18
  -2  -1  15    3.03    1.71
  -2  -1  33    4.37    2.68
  -2   1   7   11.67    0.70
  -2   5  -1    8.94    2.29
  -2   6  -2  590.57    4.38
  -2   7  -3    5.14    3.55
  -2   8  -4    7.33    2.59
  -2  10  -5   69.43    3.33
  -2  11  -5  303.46    5.17
  -2  12  -5   71.06    5.12
  -2  13  -5  105.41    5.51
  -2  15  -4    3.39    6.38
  -2  16  -3    2.38    7.58
  -2  17  -2   -7.43    8.14
  -1  -3  30   81.29    4.38
  -1  -2  36    1.74    2.97
  -1   8  -7   21.46    2.53
  -1  11  -8  419.86    4.61
  -1  12  -8   35.61    3.90
  -1  14  -7    7.90    6.38
  -1  15  -7   -1.29    5.29
  -1  16  -6   19.28    7.68
  -1  17  -5   14.59    8.77
   0  -3   9    4.40    1.56
   0   1  -2   16.10    0.77
   0   7  -9   43.29    3.22
   0   9 -10   31.33    2.83
   0  10 -10    0.40    4.66
   0  11 -10   57.52    5.15
   0  12 -10   14.23    5.43
   0  13 -10   13.70    5.46
   0  15  -9    6.12    7.46
   0  16  -8   -2.47    8.32
   1  -6  21  250.62    6.89
   1  -6  22   59.93    6.65
   1  -6  23  153.46    7.35
   1  -6  24   16.34    6.60
   1  -6  25   59.70    7.21
   1  -6  26  109.35    7.85
   1  -6  27    3.03    6.59
   1  -5  12   34.28    3.66
   1  -5  35    0.61    4.29
   1  -4   7    1.77    2.93
   1   3  -8 1321.79    3.20
   1   4  -9    2.73    2.19
   1   5 -10   54.63    2.60
   1   9 -12   -0.43    4.26
   1  13 -12    0.48    5.67
   1  15 -11   10.29    6.61
   1  16 -10    8.33    8.10
   2  -7  19   11.04    6.91
   2  -7  28   22.85    6.71
   2  -7  29    6.95    6.19
   2  -7  30    6.30    6.32
   2  -5   6  301.64    3.79
   2   9 -14  211.78    4.82
   2  10 -14    7.88    4.59
   2  11 -14   56.44    5.15
   2  12 -14   14.85    5.36
   2  14 -13   70.09    7.01
   3  -8  29   12.63    6.46
   3  -8  30   -1.29    6.63
   3  -7  10   96.56    3.21
   3  -6   5    1.86    3.90
   3  13 -15   -0.59    6.50
   4  -9  17   73.26    8.01
   4  -9  18  156.38    6.65
   4  -9  28   14.08    6.16
   4  -9  29    3.27    7.71
   4  -9  30    0.46    7.20
   4  -8   9   40.80    4.21
   4  -7   5    1.04    2.69
   4  -6   1  849.37    4.53
   4   8 -17   87.13    3.85
   4   9 -17   12.56    4.12
   4  10 -17    8.83    4.46
   4  11 -17   -0.19    5.34
   4  12 -17    6.39    4.21
   5 -10  17   23.55    7.83
   5 -10  18    7.38    9.00
   5 -10  19  125.34    9.87
   5 -10  20   -4.72    7.69
   5 -10  26   21.09    7.97
   5 -10  27    2.86    8.79
   5 -10  28    3.25    8.94
   5 -10  29    0.85    8.37
   5  -9  10   43.94    4.03
   5  -8   5   35.67    2.93
   5  -7   1  209.52    3.90
   5  -6  -2 2404.55    5.94
   5   3 -16   93.47    1.97
   5   7 -18   22.07    3.50
   5  12 -18   18.35    6.08
   6 -11  20   14.88   10.96
   6 -11  21   34.54   11.58
   6 -11  22   17.02   11.72
   6 -11  23   -2.06   11.76
   6 -11  24    3.53   11.50
   6 -11  25    8.71   11.91
   6 -11  26   -1.54   11.13
   6 -11  27    0.43    9.64
   6 -10  10   60.04    5.69
   6 -10  11    2.09    4.11
   6  -9   5 1152.20    6.65
   6  -7  -2  790.81    4.75
   6  -5  -7   19.03    2.25
   6  -4  -9   85.16    1.99
   6   6 -19   -1.93    3.25
   7 -11  11    1.49    5.78
   7 -10   6    3.58    3.74
   7  -6  -7    2.76    2.82
   7  -5  -9    1.14    2.20
   7  -4 -11   23.50    2.16
   7   2 -18    0.59    1.70
   8 -12  13    4.63    7.21
   8 -12  14   48.58    8.52
   8 -12  15   12.03    6.72
   8 -11   7   -2.10    5.62
   8  -9  -1   31.08    3.27
   8  -8  -4    0.62    2.71
   8  -6  -9    1.22    2.68
   8  -5 -11    1.58    2.55
   8   6 -21  157.70    3.67
   9 -13  17    0.39   11.06
   9 -13  18   31.60   13.54
   9 -13  19   22.52   14.10
   9 -13  20   28.68   14.48
   9 -13  21    4.50   14.45
   9 -13  22   10.99   14.51
   9 -12   9   14.95    6.48
   9 -11   4  158.80    4.62
   9 -10   0   18.69    3.69
   9   7 -22    2.58    3.55
  10 -13  11   14.58    8.28
  10 -13  12    0.61    8.16
  10 -12   5   15.99    6.38
  10 -11   1    4.67    5.71
  10  -8  -8  136.98    4.09
  10  -6 -12    1.23    2.70
  11 -14  15   17.11   10.35
  11 -14  16   16.22   13.08
  11 -14  17   -7.75   13.85
  11 -13   7   31.55    7.49
  11 -13   8   28.59    7.40
  11 -12   3    7.33    4.84
  11 -11  -1   28.30    4.51
  11  -9  -7   42.03    4.35
  11   1 -21    5.73    1.32
  12 -14  11    8.88    9.99
  12 -14  12    7.99    7.90
  12 -13   5    2.55    7.96
  12 -11  -3    2.48    5.70
  12 -10  -6    7.66    5.03
  12  -5 -16  112.89    3.27
  13 -14   8   36.20   10.65
  13 -14   9    9.52    7.80
  13 -13   3   -4.73    7.58
  13 -12  -1   22.40    6.50
  13 -10  -7    0.17    4.25
  13  -4 -18    0.32    2.68
  14 -13   1    0.47    8.29
  14 -12  -3    4.57    6.85
  14 -11  -6   11.71    5.96
  14  -6 -16   73.54    4.32
  15 -12  -4    7.82    7.22
  15 -10  -9   22.29    6.58
  15  -7 -15   -0.73    4.57
  -6  11  20    8.19    8.77
  -6  11  21   -7.01    8.63
  -6  11  22    2.31    8.55
  -6  11  23    2.83    8.71
  -6  11  24    4.10    8.43
  -6  11  25    4.26    8.03
  -6  12  19    8.03    9.46
  -6  12  20   23.76    9.66
  -6  12  21    9.00    9.47
  -6  12  22   13.25   10.03
  -6  12  23   16.39    9.86
  -6  12  24    7.39    9.35
  -6  12  25   21.83    9.30
  -6  12  26   -0.06    8.89
  -6  13  19    0.64    9.83
  -6  13  20   12.09   10.90
  -6  13  21    0.69   11.14
  -6  13  22   -0.16   11.23
  -6  13  23   17.10   11.05
  -6  13  24    2.38   10.69
  -6  13  25   62.80   10.62
  -6  14  21    6.29   11.05
  -6  14  22   19.74   11.30
  -6  14  23    1.83   10.81
  -5   6  17    6.58    4.17
  -5   6  29    1.81    3.57
  -5   7  14   59.06    4.13
  -5   7  32    9.44    3.57
  -5   8  12  168.98    4.69
  -5  10   9   33.32    3.62
  -5  11   9   21.04    5.76
  -5  12   8   66.38    4.47
  -5  12   9    5.89    5.87
  -5  13   9   -6.17    6.83
  -5  14   9   92.55    7.86
  -5  15  10   11.48    9.03
  -5  16  11   -1.76    9.08
  -5  16  12   49.61   10.75
  -4   3  30    6.53    1.80
  -4   5  10   27.27    3.09
  -4   7   6   75.90    2.69
  -4   8   5    4.41    3.81
  -4   9   4   -0.14    3.78
  -4  11   3    3.04    4.70
  -4  12   3    6.89    5.52
  -4  13   3    6.66    5.21
  -4  14   4   -2.41    5.99
  -4  15   4   12.21    6.66
  -4  16   5  266.34    8.59
  -4  17   6    5.51    7.64
  -4  17   7    5.35   10.26
  -3   0  23    8.12    2.29
  -3   0  24    4.11    2.30
  -3   0  25  200.02    2.82
  -3   7   1   47.21    2.70
  -3  10  -1   61.75    3.38
  -3  11  -1    4.15    4.74
  -3  12  -1   14.90    5.09
  -3  13  -1  311.89    6.07
  -3  15   0    4.06    6.28
  -3  16   1   11.69    7.35
  -3  17   2    4.47    7.86
  -2   9  -4   69.34    2.91
  -2  10  -4    0.26    4.24
  -2  13  -4   13.23    5.73
  -2  14  -4  151.40    5.03
  -2  15  -3    3.64    6.49
  -2  16  -2    2.59    6.91
  -1  -3  17  417.93    3.82
  -1  -3  31    4.93    3.15
  -1  -2  11   55.31    1.84
  -1   1   2 1812.32    1.89
  -1   2   0  484.37    1.84
  -1   4  -3   31.42    2.77
  -1   6  -5   50.98    3.31
  -1   7  -6  446.91    3.36
  -1   9  -7  233.02    3.23
  -1  10  -7  183.22    4.86
  -1  11  -7    5.84    4.56
  -1  12  -7   85.14    5.29
  -1  13  -7    3.69    5.65
  -1  15  -6   29.16    6.88
  -1  16  -5   -2.90    7.78
  -1  17  -4    0.73    9.06
   0  -4  35    1.05    4.33
   0  -2   5  113.94    2.00
   0   3  -5   59.16    1.59
   0   6  -8   12.01    2.90
   0   8  -9   10.30    3.55
   0  13  -9   -5.45    5.38
   0  14  -9   12.61    6.45
   0  15  -8   49.18    7.73
   0  17  -6   18.72    8.45
   1  -6  19   38.50    5.89
   1  -6  20  290.12    6.64
   1  -6  28   37.88    6.53
   1  -6  29    7.08    5.82
   1  -6  30   23.80    6.06
   1  -5  11 1811.49    5.86
   1   7 -11   26.15    3.34
   1  10 -12    3.22    3.44
   1  11 -12   50.52    3.75
   1  14 -11   17.54    6.32
   1  15 -10   27.92    7.44
   2  -7  16  180.38    6.06
   2  -7  17    6.11    5.75
   2  -7  31   -3.30    5.59
   2  -7  32    2.03    6.16
   2  -6  10    9.85    2.71
   2   5 -12  561.26    3.40
   2   7 -13   91.21    3.56
   2  13 -13    6.95    6.00
   2  15 -12    0.97    6.59
   3  -8  15   15.46    6.14
   3  -8  16    9.48    4.70
   3  -8  31    3.68    6.08
   3  -8  32    3.02    6.38
   3  -7   9  104.63    4.20
   3   5 -14   37.74    2.67
   3   7 -15  348.71    3.77
   3   8 -15  119.17    3.89
   3  11 -15    1.17    4.48
   3  12 -15    3.56    5.76
   3  14 -14   23.09    7.34
   4  -9  16  308.71    6.21
   4  -9  31    4.75    6.67
   4  -9  32    4.01    6.98
   4  -7   4    0.38    3.68
   4  -5  -2  259.02    3.18
   4   4 -15   16.13    2.11
   4   6 -16   44.80    3.18
   4  13 -16    5.52    6.39
   5 -10  15   16.17    7.01
   5 -10  16   71.27    7.82
   5 -10  30   -5.42    7.32
   5  -9   9  151.31    3.88
   5  -8   4  224.79    4.31
   5  -4  -7  163.76    2.05
   5   8 -18    0.26    3.96
   5   9 -18    1.52    4.26
   5  10 -18    2.77    4.61
   5  11 -18    1.75    4.79
   6 -11  17   38.63    9.08
   6 -11  18  140.83    9.60
   6 -11  19  106.15    8.49
   6 -11  28   -0.43    8.81
   6 -11  29    6.96    9.14
   6 -10   9    5.94    5.51
   6  -9   4  312.90    5.00
   6  -6  -5  502.05    3.66
   6   4 -18    2.49    2.41
   6   7 -19    3.37    3.90
   6  10 -19   36.41    5.14
   6  11 -19    2.85    4.92
   7 -12  20   10.90   12.84
   7 -12  21   14.99   13.24
   7 -12  22    9.58   13.60
   7 -12  23    8.87   13.36
   7 -12  24   22.06   13.49
   7 -12  25    9.56   12.73
   7 -12  26   24.25   12.88
   7 -12  27   -0.41   10.55
   7 -11  10    8.87    5.96
   7 -10   5  248.84    5.27
   7  -9   1   -0.74    4.38
   7  -8  -2   -1.18    2.56
   7  -7  -5    9.46    3.29
   7   6 -20   22.08    2.83
   7   7 -20    7.21    4.00
   7   9 -20    0.18    4.51
   8 -12  12    4.05    7.36
   8 -11   6   17.38    5.37
   8 -10   2   13.28    3.59
   8  -9  -2   19.94    4.17
   8  -7  -7    0.64    3.29
   8   7 -21    5.09    3.95
   8   8 -21    0.32    3.84
   8   9 -21   18.40    4.50
   9 -13  14    3.75    8.18
   9 -13  15   34.73    9.89
   9 -13  16   36.51    8.60
   9 -12   7  107.21    6.52
   9 -12   8    4.25    5.03
   9 -11   3   11.75    3.74
   9  -9  -4   16.83    4.35
   9  -7  -9   71.48    3.15
   9   4 -21   21.41    2.60
  10 -13   9   65.46    7.24
  10 -13  10   32.65    7.42
  10 -12   4   12.20    6.65
  10 -11   0   53.55    5.83
  10 -10  -3   10.79    4.77
  10  -9  -6   64.98    4.48
  10   5 -22   -0.86    3.03
  11 -14  13    9.23   10.12
  11 -14  14   -3.08   10.21
  11 -13   6    5.99    8.00
  11 -12   2   11.88    4.67
  11 -11  -2   52.38    5.98
  11 -10  -5  117.05    5.07
  11  -8 -10  213.22    4.10
  11   3 -22   -0.89    2.22
  12 -14   9   -5.30    9.62
  12 -14  10    3.22    7.25
  12 -13   4    9.42    7.59
  12 -12   0    3.06    4.75
  12 -11  -4    0.68    5.11
  12  -9  -9   10.89    4.74
  12  -8 -11    4.32    4.13
  12  -7 -13   -0.74    3.49
  13 -14   6   16.24    8.91
  13 -14   7    4.44    7.26
  13 -13   2   -0.86    5.87
  13 -12  -2   69.78    6.73
  13 -11  -5   -4.33    5.55
  13 -10  -8  187.87    5.67
  13  -8 -12    4.09    4.43
  13  -7 -14    2.50    4.07
  13  -5 -17   13.52    3.01
  14 -14   4   -3.92    8.98
  14 -14   5    2.66    7.01
  14 -13   0   60.99    8.25
  14  -9 -11    8.17    4.92
  14  -8 -13   45.12    4.87
  15 -11  -7   -0.03    6.29
  -5   6  18   -4.39    4.41
  -5   6  28   62.24    4.34
  -5   7  15   26.13    4.50
  -5   8  13   81.77    4.30
  -5   9  11    4.85    4.83
  -5  10  10   17.83    4.85
  -5  11  10   37.31    6.06
  -5  12  10   -5.67    6.47
  -5  13  10    7.43    6.94
  -5  14  10    4.49    5.85
  -5  14  11   49.57    8.14
  -5  15  11    9.00    6.54
  -5  15  12   65.73    9.46
  -5  16  13   -0.75    9.74
  -5  16  14   19.70   11.79
  -5  16  15   11.48   11.63
  -4   4  13   19.90    2.47
  -4   6   8  180.34    2.52
  -4   7   7   17.55    3.30
  -4   9   5   32.97    4.07
  -4  10   4  256.30    4.09
  -4  11   4   24.49    5.28
  -4  12   4  180.02    5.92
  -4  13   4   -0.97    5.67
  -4  14   5    5.61    6.52
  -4  15   5    2.75    5.67
  -4  15   6   30.50    7.21
  -4  16   6    4.23    6.51
  -4  16   7  256.29    9.91
  -4  17   8   40.42    9.62
  -3   0  22   88.12    2.01
  -3   0  26   63.49    2.48
  -3   0  27  195.28    2.73
  -3   1  34    1.98    1.52
  -3   3   8  181.96    1.84
  -3   5   4    0.95    2.03
  -3   8   1  460.74    4.46
  -3   9   0   25.86    2.84
  -3  10   0    4.32    4.31
  -3  13   0  458.55    6.70
  -3  14   0   14.69    4.50
  -3  15   1    9.90    6.58
  -3  16   2   51.94    7.56
  -3  17   3   33.92    6.96
  -3  17   4    0.40    8.61
  -2  -1  34    1.77    2.65
  -2   0  10  148.75    0.78
  -2   4   1    6.69    2.61
  -2   8  -3 1436.37    5.69
  -2  11  -4  119.73    3.77
  -2  12  -4   13.74    3.57
  -2  14  -3   44.05    6.30
  -2  15  -2    6.37    6.31
  -2  16  -1   10.15    6.71
  -2  17   0   -9.55    8.51
  -1  -3  16  193.31    3.24
  -1  -3  32   20.88    3.28
  -1  -1   7   43.11    1.29
  -1   5  -4   31.59    2.28
  -1   8  -6  375.68    4.20
  -1  13  -6   11.28    5.45
  -1  14  -6    2.05    4.56
  -1  15  -5   33.22    7.41
  -1  16  -4   -7.82    7.71
  -1  17  -3    9.90    9.20
   0  -5  21  421.39    6.10
   0  -5  22    4.84    5.45
   0  -5  23  339.88    6.62
   0  -5  24   14.48    5.72
   0  -5  25   68.13    6.18
   0  -5  26    9.55    5.66
   0  -5  27    5.58    5.78
   0  -5  28    4.76    6.25
   0   4  -6  573.73    2.69
   0   5  -7  146.71    2.21
   0   9  -9   16.08    3.96
   0  10  -9   12.21    4.56
   0  11  -9    4.95    4.96
   0  12  -9    8.25    5.44
   0  14  -8   35.77    6.87
   0  16  -7   -1.76    6.02
   1  -6  17   -1.34    5.45
   1  -6  18  166.86    4.51
   1  -6  31   -1.61    5.10
   1   6 -10  187.59    3.06
   1   8 -11   16.20    3.85
   1  12 -11   16.93    5.74
   1  14 -10   81.68    7.14
   1  16  -9   12.88    6.04
   2  -7  15   -4.24    5.44
   2  -7  33   -0.69    5.54
   2  -6   9   47.32    3.73
   2  -5   5   12.25    3.54
   2  -4   2   62.41    2.09
   2   2  -9   10.12    1.57
   2   4 -11   29.64    2.14
   2  11 -13   26.67    5.12
   2  12 -13   94.57    5.86
   2  14 -12    5.54    6.79
   2  15 -11    5.73    6.67
   3  -8  14  109.36    5.53
   3  -8  33   -2.61    5.65
   3  -7   8    0.43    3.94
   3  -6   4   54.43    3.86
   3  -5   1    6.84    3.43
   3   4 -13   56.52    2.16
   3   9 -15  134.55    4.45
   3  10 -15    6.95    4.53
   3  13 -14    9.99    6.49
   3  15 -13    6.69    5.86
   4  -9  14  247.10    5.18
   4  -8   8   37.50    3.06
   4  11 -16   10.93    5.18
   4  12 -16    6.62    5.21
   4  14 -15    7.98    6.37
   5 -10  14   61.60    6.67
   5  -9   8  327.87    4.47
   5  -7   0    1.13    3.48
   5  -5  -5   20.70    1.84
   5  -3  -9   31.80    1.77
   5  -1 -12  583.19    0.93
   5   2 -15   75.00    1.60
   5   5 -17   -4.17    2.37
   5  12 -17   16.51    5.77
   6 -11  14   43.05    6.84
   6 -11  16  135.39    6.93
   6 -10   8   48.25    5.26
   6  -8   0   52.59    3.71
   6  -7  -3   44.62    3.35
   6  -3 -11  800.38    2.46
   6   8 -19    2.26    3.80
   6   9 -19    6.85    4.29
   7 -12  16   36.57    8.68
   7 -12  17   30.36   10.06
   7 -12  18   14.95   10.36
   7 -12  19    3.53    8.40
   7 -11   9   -3.09    5.94
   7 -10   4   60.40    4.88
   7   4 -19    9.72    2.53
   7   8 -20    3.53    3.94
   8 -13  20    2.24   13.12
   8 -13  21    8.74   13.28
   8 -13  22    4.99   15.23
   8 -13  23    8.00   15.02
   8 -13  24   -1.01   14.44
   8 -12  10  169.98    7.18
   8 -12  11    3.53    5.05
   8 -11   5   32.04    5.30
   8 -10   1    4.98    4.64
   8  -8  -5   30.22    3.90
   8  -4 -13    0.69    1.98
   8   2 -19   -0.34    1.69
   8   4 -20   16.60    2.63
   9 -13  12   34.83    7.90
   9 -13  13   47.02    8.05
   9 -12   6   18.53    6.28
   9 -11   2   70.18    4.98
   9  -8  -7   36.40    3.65
   9   2 -20    0.54    1.80
  10 -14  16   17.15   12.23
  10 -14  17    5.36   13.25
  10 -14  18   -3.08   13.34
  10 -14  19   -3.62   11.67
  10 -13   8  111.40    7.64
  10 -12   3    5.58    6.16
  10 -10  -4   71.52    4.82
  10   6 -22    5.61    3.46
  11 -14  11   16.19    9.14
  11 -14  12    0.31    7.04
  11 -13   5   63.86    7.85
  11 -12   1    8.12    5.90
  11 -11  -3   49.51    5.36
  11  -7 -12   72.13    3.41
  12 -14   7   -0.15    8.14
  12 -14   8    3.31    8.50
  12 -13   3    3.75    5.64
  12 -12  -1    6.20    5.82
  12  -6 -15   15.72    3.28
  12   2 -22    5.61    1.84
  13 -14   5   -3.09    9.14
  13 -13   1    6.41    5.75
  13 -12  -3    2.44    6.44
  13 -11  -6   17.13    5.61
  14 -14   3   -0.78    8.84
  14 -13  -1   36.80    7.99
  14 -12  -4   67.23    6.94
  14 -11  -7    8.66    6.33
  14  -7 -15    4.18    4.55
  15 -13  -2    7.91    8.53
  15 -12  -5   14.57    6.85
  15 -11  -8   13.54    6.75
  15 -10 -10  119.53    6.34
  15  -9 -12    2.27    5.01
  15  -8 -14    2.67    5.29
  15  -6 -17   40.86    4.34
  -5   6  19    1.45    3.67
  -5   6  27    3.72    4.51
  -5   7  16   29.15    4.94
  -5   7  31    0.16    3.55
  -5   8  14    3.39    4.18
  -5   9  12   46.75    4.96
  -5  10  11   26.83    4.90
  -5  11  11   -1.73    6.26
  -5  12  11    4.05    6.54
  -5  13  11   30.58    7.22
  -5  13  12  191.56    8.01
  -5  14  12   -3.56    8.13
  -5  14  13    6.81    7.84
  -5  15  13    0.64    6.90
  -5  15  14   24.56   10.45
  -5  15  15    6.67   10.73
  -5  16  16   24.30   12.91
  -4   8   6    3.70    2.80
  -4  10   5    1.46    4.42
  -4  11   5   62.80    5.19
  -4  12   5   70.23    5.72
  -4  13   5   25.92    5.89
  -4  14   6   21.99    7.18
  -4  15   7    0.61    8.30
  -4  16   8   -1.91    9.66
  -4  17  10   17.82   10.88
  -4  17  11   -0.33   10.20
  -3   0  21   19.97    1.81
  -3   0  28    9.46    2.48
  -3   2  11  997.58    2.08
  -3   4   6    5.99    1.51
  -3   6   3  377.10    3.00
  -3   7   2    8.59    2.53
  -3   9   1   53.62    3.90
  -3  11   0  101.76    3.84
  -3  13   1  258.66    6.64
  -3  14   1  225.48    5.38
  -3  15   2   14.44    6.65
  -3  16   3   13.87    7.07
  -3  17   5   78.16    9.81
  -2  -2  22    7.34    3.40
  -2  -2  23    6.07    3.41
  -2  -2  24    6.47    3.74
  -2  -2  25   37.43    3.85
  -2  -2  26   -0.21    4.05
  -2  -2  27   15.00    4.24
  -2  -1  14    4.06    1.46
  -2   5   0   43.65    2.97
  -2   6  -1  803.65    4.61
  -2   7  -2  317.48    3.21
  -2   9  -3  335.77    4.35
  -2  10  -3   50.31    4.30
  -2  11  -3   89.44    5.03
  -2  12  -3   18.28    5.17
  -2  13  -3  274.97    5.12
  -2  14  -2  389.34    7.35
  -2  16   0   11.62    6.57
  -2  17   1    3.10    8.60
  -1  -3  33    3.40    3.06
  -1   7  -5   14.31    3.41
  -1   9  -6  619.55    4.92
  -1  10  -6   66.71    4.59
  -1  11  -6   69.41    4.65
  -1  12  -6   18.94    5.03
  -1  14  -5   25.29    6.20
  -1  15  -4   18.38    6.47
  -1  16  -3    5.23    7.25
  -1  17  -2   -1.88    9.01
   0  -5  20   73.77    5.49
   0  -5  29   -2.01    4.94
   0  -5  30   14.53    5.36
   0  -4  12    5.81    3.02
   0  -4  36    0.99    3.81
   0  -3   8   81.44    1.95
   0   7  -8   21.08    3.34
   0  15  -7   14.71    5.65
   0  16  -6    5.43    7.66
   0  17  -5    5.62    6.88
   1  -6  16   18.14    4.90
   1  -6  32   13.82    5.21
   1  -6  33    5.00    5.61
   1  -5  10    3.72    3.36
   1  -4   6 2758.40    5.55
   1  -3   3   19.45    1.78
   1   1  -5   17.62    1.17
   1   9 -11    8.73    3.10
   1  10 -11    0.25    4.44
   1  11 -11   70.80    3.93
   1  13 -10    8.30    6.23
   1  15  -9   94.87    7.44
   1  16  -8   81.97    7.98
   2  -7  34    3.40    5.53
   2  -2  -3   -0.49    1.40
   2   6 -12  335.15    3.61
   2  10 -13   39.03    3.47
   2  13 -12   63.29    6.08
   3  -8  13   10.72    4.71
   3  -3  -4  137.12    1.83
   3   6 -14  555.24    3.83
   3  14 -13    3.94    6.53
   3  15 -12    2.60    7.98
   4  -9  12   85.69    5.64
   4  -8   7  186.91    4.49
   4  -7   3   20.80    3.68
   4  -6   0  860.89    4.43
   4   3 -14  162.63    2.17
   4   7 -16  401.16    3.94
   4   9 -16   -2.89    4.25
   4  10 -16    9.03    4.78
   4  13 -15    9.02    5.88
   4  14 -14   27.92    6.52
   5 -10  13    2.02    4.58
   5  -9   7  294.83    4.06
   5  -8   3  396.06    3.63
   5  -6  -3 1873.73    5.31
   5   1 -14    0.81    1.09
   5   6 -17    5.69    3.11
   5  11 -17   -0.12    5.38
   5  13 -16    7.09    6.71
   6 -11  13    1.51    6.52
   6 -10   7    5.13    5.02
   6  -9   3  884.75    5.82
   6   5 -18    5.92    2.98
   7 -12  14    5.63    7.86
   7 -12  15   28.24    7.89
   7 -11   8    8.15    3.98
   7 -10   3  156.83    5.04
   7  -9   0   37.26    3.12
   7  -8  -3    0.90    2.51
   7   1 -17    8.74    1.20
   8 -13  16  100.41   10.02
   8 -13  17    7.69   11.11
   8 -13  18   56.95   11.72
   8 -13  19   -6.48    9.99
   8 -12   9    3.76    6.34
   8 -11   4   35.68    5.19
   8 -10   0   11.30    4.44
   8  -9  -3    7.36    4.33
   9 -13  11    9.26    7.88
   9 -12   5  101.65    6.46
   9 -11   1   52.66    5.44
   9 -10  -2    3.99    3.45
   9  -9  -5    5.07    4.19
   9  -5 -13    0.50    2.15
   9  -2 -17  135.35    1.43
   9   5 -21    0.92    2.85
   9   8 -21    8.45    4.45
  10 -14  13   28.33    8.74
  10 -14  14   26.44   10.20
  10 -14  15   22.72    7.86
  10 -13   7  107.38    7.41
  10 -12   2   58.10    6.17
  10 -11  -1   35.65    4.01
  10  -9  -7  118.37    4.49
  10  -8  -9  129.36    3.74
  10  -3 -17    4.15    1.77
  11 -14   9   24.85    8.39
  11 -14  10   15.86    6.06
  11 -13   4    1.48    7.33
  11 -12   0   15.46    6.30
  11 -10  -6   54.78    4.85
  11  -6 -14   24.78    2.83
  11  -2 -19   12.70    1.41
  11   4 -22   30.91    2.83
  12 -15  12   -0.62   10.22
  12 -14   6   -0.39    8.62
  12 -13   2    3.58    5.44
  12 -12  -2   16.14    6.11
  12 -11  -5    5.84    5.47
  13 -14   4    0.80    8.38
  13 -13   0   12.44    6.63
  13 -10  -9    1.50    4.68
  13  -8 -13   15.97    4.65
  13  -6 -16  110.69    3.68
  14 -14   2   11.33    8.68
  14 -13  -2   75.07    8.21
  14 -12  -5   -0.73    7.02
  14 -10 -10   19.71    5.41
  14  -5 -18   -1.78    3.33
  14  -4 -19    0.97    2.76
  14  -3 -20    3.95    2.33
  15 -12  -6    0.43    7.42
  15  -7 -16    0.67    4.66
  -5   6  21   10.18    4.74
  -5   6  22    5.96    4.99
  -5   6  23    2.51    4.70
  -5   6  24   93.15    4.74
  -5   6  25    6.88    4.25
  -5   6  26  152.78    4.54
  -5   7  17   11.79    4.45
  -5   7  30    3.43    3.73
  -5   8  15   -2.26    4.29
  -5   8  32   -0.21    4.20
  -5   9  13    1.97    5.07
  -5  10  12   11.42    4.07
  -5  10  13   -0.90    5.75
  -5  11  12  222.52    6.91
  -5  12  12    8.74    6.41
  -5  12  13  103.34    6.84
  -5  13  13   99.47    8.05
  -5  14  14    6.96    8.81
  -5  14  15   19.52    8.87
  -5  15  16   -9.28   11.44
  -5  15  17  -13.44   13.56
  -5  15  18   -1.33   12.45
  -4   5  11   52.40    2.64
  -4   6   9   15.75    2.15
  -4   7   8   -1.18    3.49
  -4   8   7  223.91    4.35
  -4   9   6    7.50    3.86
  -4  10   6  646.84    6.08
  -4  12   6   48.56    5.69
  -4  13   6   19.73    6.16
  -4  14   7   22.11    7.45
  -4  15   8   -6.41    8.06
  -4  16   9   69.89    7.80
  -4  16  10    0.14   10.35
  -3   0  29   69.68    2.62
  -3   5   5  844.13    3.82
  -3   8   2    4.08    3.70
  -3  11   1   94.53    5.05
  -3  12   1    3.52    4.84
  -3  14   2   12.50    5.97
  -3  15   3   15.69    6.60
  -3  16   4   76.59    6.55
  -3  16   5   39.88    8.28
  -3  17   6   -0.12    8.84
  -2  -2  28    1.45    3.78
  -2  -2  29    0.74    3.66
  -2  -1  35    1.94    2.57
  -2   3   3  297.02    2.41
  -2   8  -2   26.39    3.66
  -2  13  -2   27.53    5.93
  -2  14  -1   30.43    5.78
  -2  15  -1   18.37    5.30
  -2  16   1    5.66    7.06
  -2  17   2   22.41    8.62
  -1  -3  15  390.06    3.41
  -1  -3  34    2.97    3.46
  -1  -2  10    2.84    1.97
  -1   6  -4  310.30    3.61
  -1  13  -5    2.21    5.77
  -1  14  -4    2.98    5.81
  -1  16  -2   11.97    7.14
  -1  17  -1    4.44    8.98
   0  -5  31    4.19    4.78
   0   6  -7   12.03    3.05
   0   8  -8   67.53    3.66
   0   9  -8    2.22    3.84
   0  10  -8   60.16    4.44
   0  11  -8   10.22    4.97
   0  12  -8    8.30    5.13
   0  14  -7    7.88    4.70
   0  15  -6  122.77    8.06
   0  16  -5   69.93    8.53
   0  17  -4    1.19    6.80
   1  -6  15   -1.13    4.56
   1  -6  34   13.81    5.05
   1   5  -9 1120.31    4.08
   1  12 -10    3.93    5.80
   1  14  -9   54.26    7.29
   1  15  -8   72.79    8.20
   1  16  -7   15.85    8.55
   2  -8  23   13.55    7.49
   2  -8  24    4.78    7.43
   2  -8  25   13.30    8.09
   2  -8  26   -2.71    7.81
   2  -6   8   90.72    3.58
   2  -3  -1    1.81    1.60
   2   7 -12   27.62    3.31
   2  12 -12    7.63    5.44
   2  14 -11   54.97    5.20
   2  15 -10   15.42    6.88
   2  16  -9    4.26    7.69
   3  -9  20   12.17    8.76
   3  -9  21    8.21    9.09
   3  -9  22   -2.48    8.91
   3  -9  23   -1.64    9.09
   3  -9  24    8.24    8.44
   3  -9  25   10.14    8.83
   3  -9  27   -1.73    9.70
   3  -9  28    8.12    8.76
   3  -9  29    8.15    7.44
   3  -8  12  129.48    3.66
   3  -7   7   60.82    2.85
   3  -4  -2  446.12    2.54
   3  -2  -6   73.11    1.15
   3   3 -12   32.10    1.79
   3   7 -14   18.58    3.30
   3   8 -14   13.47    3.63
   3  10 -14   13.94    4.57
   3  11 -14   47.21    4.88
   3  13 -13   14.80    6.15
   3  14 -12    9.43    6.49
   4 -10  19  134.21    8.62
   4 -10  20   27.51    9.28
   4 -10  21   12.63   10.17
   4 -10  22   19.09    9.30
   4 -10  23    7.53    7.37
   4 -10  24   10.11    7.71
   4 -10  25    2.88    7.63
   4 -10  26   -1.14    9.97
   4 -10  27    1.31   10.16
   4 -10  28   -0.92    9.27
   4 -10  29    0.76    8.73
   4  -9  11   39.03    5.10
   4  -8   6   30.10    4.04
   4  -4  -5    6.79    2.00
   4  -1 -10  104.70    0.70
   4   5 -15    6.80    2.61
   4  12 -15   -1.72    5.82
   5 -11  20   66.86   11.22
   5 -11  21   46.16   11.63
   5 -11  22   -1.70   11.03
   5 -11  23    6.54   10.71
   5 -11  24    1.60   11.18
   5 -11  25   -4.10   11.67
   5 -11  26   -3.75   12.14
   5 -11  27   -0.60   11.36
   5 -11  28   -0.68    9.88
   5 -11  29    2.42    9.12
   5 -10  11   10.17    5.35
   5  -9   6  293.32    5.18
   5   4 -16   49.48    2.52
   5   7 -17   29.90    3.43
   5   8 -17    7.34    3.89
   5   9 -17    2.11    4.44
   5  10 -17   10.10    4.70
   5  12 -16   10.55    5.95
   6 -12  22   -2.37   11.48
   6 -12  23   -2.28   11.34
   6 -12  24    2.47   11.21
   6 -12  25    9.08   11.44
   6 -12  26   -7.71   11.84
   6 -11  11    1.53    5.43
   6 -11  12   25.42    4.87
   6 -10   6   45.61    5.02
   6  -9   2  201.96    4.45
   6  -8  -1   85.47    3.63
   6  -6  -6   30.04    2.78
   6  -5  -8   46.95    2.17
   6   3 -17   26.98    1.94
   6  10 -18    4.89    5.09
   6  12 -17    4.10    5.91
   7 -12  12   -7.23    6.67
   7 -12  13   12.66    6.83
   7 -11   7   32.97    3.96
   7  -9  -1   44.67    3.99
   7  -7  -6    8.18    3.18
   7  -6  -8   54.84    2.61
   7  -3 -13   -1.87    1.49
   7   5 -19    6.72    3.00
   7   9 -19    6.70    4.46
   7  10 -19    3.50    4.84
   8 -13  14   50.80    8.72
   8 -13  15    2.90    8.67
   8 -12   8  118.96    5.15
   8 -11   3   -8.21    5.17
   8  -8  -6   -0.24    3.78
   8  -7  -8   -0.91    3.09
   8  -6 -10   44.89    2.63
   8   5 -20   38.87    3.14
   8   8 -20   13.99    4.43
   8   9 -20    7.27    4.57
   9 -14  17   29.37   11.52
   9 -14  18    7.67   13.02
   9 -14  19   11.39   15.04
   9 -14  20   -1.73   14.51
   9 -14  21   10.32   12.55
   9 -13   9    7.57    6.71
   9 -13  10  124.41    6.01
   9 -12   4   -2.06    5.91
   9 -11   0   86.98    4.94
   9 -10  -3   11.02    4.82
   9  -8  -8   41.72    3.40
   9  -7 -10   34.70    3.35
   9   6 -21   49.78    3.53
   9   7 -21   34.14    3.71
  10 -14  11   12.06    7.81
  10 -14  12   22.65    8.17
  10 -13   6   37.14    5.17
  10 -11  -2  398.96    6.24
  10 -10  -5    2.45    4.75
  10  -6 -13   11.90    2.66
  10  -4 -16  120.94    2.42
  11 -15  15   -3.80   12.35
  11 -14   8   10.32    7.71
  11 -13   3    2.12    7.00
  11 -12  -1  120.45    6.58
  11 -11  -4   30.91    5.48
  11  -9  -9    7.52    4.13
  12 -15  10    7.58    9.53
  12 -15  11    2.13   10.53
  12 -14   5   -4.99    8.62
  12 -13   1    6.25    5.46
  12 -12  -3   12.39    5.51
  12 -10  -8    0.27    5.04
  12  -8 -12   15.40    3.93
  12  -7 -14   13.36    3.68
  13 -15   7    5.55    9.05
  13 -14   3    8.52    7.81
  13 -13  -1   36.87    6.77
  13 -12  -4   31.81    5.15
  13 -11  -7    7.81    5.85
  14 -14   1    2.00    8.52
  14 -13  -3   92.29    7.91
  14 -11  -8   87.40    6.68
  14  -8 -14    1.86    4.28
  14  -6 -17   -0.98    3.70
  15 -13  -4   -3.36    7.90
  15 -11  -9   -0.91    6.58
  15 -10 -11   11.20    5.93
  15  -9 -13    0.59    5.25
  -5   7  18   63.33    4.67
  -5   7  29    2.99    4.41
  -5   8  16   21.57    4.86
  -5   8  31    6.08    4.62
  -5   9  14    0.44    4.85
  -5   9  15  137.30    5.32
  -5  10  14    0.04    5.84
  -5  11  13   14.18    4.85
  -5  11  14  472.38    7.70
  -5  12  14   50.08    7.52
  -5  13  14  136.84    6.57
  -5  13  15   78.45    8.80
  -5  13  16  -10.74    8.72
  -5  14  16    6.93   10.16
  -5  14  17   -2.91   11.60
  -5  14  18    1.39   12.16
  -5  14  19   37.14   11.96
  -5  15  19   -0.71   10.87
  -5  15  20    6.28   12.91
  -4   4  14   57.58    2.10
  -4   9   7   44.20    4.21
  -4  11   6   18.41    3.88
  -4  12   7   81.38    6.04
  -4  13   7   15.84    6.12
  -4  14   8   64.36    6.95
  -4  15   9   24.66    6.70
  -4  15  10   -5.63    9.28
  -4  16  11    4.74    7.55
  -4  16  12   -1.24   10.64
  -3   0  20  253.36    1.80
  -3   6   4  121.17    3.41
  -3   7   3  229.64    3.91
  -3   9   2   13.13    3.93
  -3  10   2   18.45    4.39
  -3  11   2  327.51    5.57
  -3  12   2    3.72    5.27
  -3  15   4   13.49    5.44
  -3  17   7    6.91    7.36
  -3  17   8    4.65   10.75
  -2  -2  20  100.48    3.25
  -2  -2  30    0.14    3.46
  -2   2   5  218.30    1.57
  -2   7  -1  367.01    4.25
  -2   9  -2   75.47    2.93
  -2  10  -2   58.45    4.53
  -2  11  -2   -0.42    4.72
  -2  12  -2   15.15    3.70
  -2  13  -1  135.97    6.36
  -2  15   0    2.43    5.20
  -2  16   2   16.47    7.87
  -2  17   3   -0.52    6.39
  -2  17   4    9.49    8.91
  -1  -4  23   51.86    5.28
  -1  -4  24    4.21    5.63
  -1  -4  25    0.41    5.95
  -1  -4  26    1.71    5.68
  -1  -3  35    0.21    3.53
  -1   3  -1   41.53    1.74
  -1   4  -2   56.25    2.88
  -1   5  -3   22.32    3.32
  -1   8  -5   14.26    2.59
  -1   9  -5  200.90    4.20
  -1  10  -5  557.85    5.60
  -1  11  -5    0.75    4.56
  -1  12  -5    5.73    3.62
  -1  13  -4    0.67    5.91
  -1  15  -3   24.17    5.16
  -1  16  -1   20.60    7.31
  -1  17   0    5.05    8.60
   0  -5  17    8.62    4.60
   0  -5  32   -1.59    4.36
   0  -5  33    6.53    4.91
   0  -4  11 1526.21    4.75
   0   5  -6 1559.80    4.53
   0  12  -7   15.91    5.00
   0  13  -7   26.63    4.41
   0  14  -6   90.28    6.99
   0  15  -5   -1.56    7.59
   0  16  -4   24.83    8.51
   0  17  -3   -2.90    6.89
   1  -5   9 1976.88    5.56
   1   4  -8  200.45    2.56
   1   8 -10   54.07    3.86
   1   9 -10    1.79    4.16
   1  10 -10   39.76    4.80
   1  11 -10    1.89    3.66
   1  13  -9   93.64    6.38
   1  14  -8    6.50    6.71
   1  15  -7   32.55    7.70
   1  16  -6  108.57    9.46
   2  -8  20   80.12    8.10
   2  -8  21   36.75    7.89
   2  -8  22   37.49    7.77
   2  -8  27   10.59    7.74
   2  -8  28   14.73    7.78
   2  -8  29    9.51    7.09
   2  -8  30   11.03    7.65
   2  -7  12   99.01    4.44
   2  -5   4  139.46    2.77
   2   5 -11   26.84    2.62
   2   9 -12   26.26    4.40
   2  13 -11    7.69    4.41
   2  14 -10    7.85    6.82
   2  15  -9   16.90    7.59
   2  16  -8    8.81    8.47
   3  -9  18  176.36    8.40
   3  -9  19   89.01    6.56
   3  -9  30   -3.28    7.48
   3  -9  31    2.66    7.26
   3  -7   6    2.55    3.56
   3  -6   3    9.69    2.65
   3  -5   0   39.44    3.28
   3   1 -10    0.03    0.94
   3   2 -11   93.51    1.63
   3   5 -13  174.41    3.04
   3   9 -14   26.76    3.24
   3  15 -11    6.34    5.86
   4 -10  17  172.35    8.35
   4 -10  18  499.76    9.35
   4 -10  30    0.06    7.65
   4 -10  31    6.37    8.44
   4  -9  10   65.15    4.83
   4  -7   2   21.81    3.64
   4  -5  -3  961.66    3.36
   4  -3  -7   31.27    1.41
   4   2 -13   54.02    1.51
   4   6 -15   67.85    3.39
   4  10 -15   -0.81    4.24
   4  11 -15   -0.45    5.22
   4  13 -14   11.70    5.94
   4  14 -13   -2.23    7.16
   5 -11  17  148.28    9.10
   5 -11  18  238.45    9.73
   5 -11  19  154.57    8.41
   5 -10  10  293.60    5.86
   5  -9   5   87.39    4.17
   5  -8   2   68.25    2.79
   5  -7  -1   10.48    2.45
   5  11 -16    7.13    5.39
   5  13 -15   27.87    6.56
   6 -12  18  204.99   10.93
   6 -12  19   30.51   10.87
   6 -12  20   66.52   11.16
   6 -12  21   -4.20    8.58
   6 -12  27    6.39    9.37
   6 -12  28    3.65   10.21
   6 -11  10  149.67    6.12
   6 -10   5   10.67    4.54
   6  -7  -4  359.01    3.77
   6   6 -18   25.58    3.06
   6   7 -18   99.02    3.73
   6   8 -18   13.79    4.01
   6   9 -18   -2.39    3.91
   6  11 -17    2.48    5.10
   7 -13  21    2.06   12.59
   7 -13  22   11.97   13.58
   7 -13  23    5.39   13.89
   7 -13  24   19.61   14.27
   7 -13  25    0.91   14.11
   7 -12  11   47.07    6.81
   7 -11   6  178.18    4.38
   7 -10   2   80.53    3.59
   7   6 -19    1.32    3.31
   7   7 -19    4.79    3.60
   7   8 -19   -0.22    3.94
   7  11 -18   12.51    5.45
   8 -13  12    9.97    6.88
   8 -12   7   19.65    4.56
   8 -10  -1    5.02    4.70
   8  -9  -4   18.31    4.15
   8  -5 -12   36.57    2.56
   8   6 -20    0.77    3.09
   8   7 -20   69.09    3.69
   9 -14  15   45.57   10.59
   9 -14  16   21.61    8.23
   9 -13   8  134.83    7.29
   9 -12   3    8.37    5.77
   9  -9  -6   10.40    4.04
   9  -6 -12   35.93    3.00
  10 -14  10   22.80    8.28
  10 -13   5   13.73    4.94
  10 -12   1   17.47    4.47
  10   3 -21   -0.92    2.03
  11 -15  12    1.61    9.06
  11 -15  13    3.04   10.18
  11 -15  14    1.76    8.12
  11 -14   6    2.22    7.82
  11 -14   7    6.35    6.33
  11 -13   2    8.66    7.04
  11 -10  -7   12.67    4.65
  12 -15   9   -0.70    9.76
  12 -14   4    5.44    7.83
  12 -13   0    3.66    6.37
  12 -11  -6    3.22    4.90
  12  -3 -19    2.72    1.99
  12   3 -22    9.18    2.52
  13 -15   6   -2.09    9.98
  13 -14   2   -1.29    5.95
  13 -13  -2   17.87    6.90
  13 -12  -5   -6.34    6.44
  13  -7 -15   12.41    3.61
  14 -14   0   10.58    8.55
  14 -12  -6   20.81    6.36
  14 -10 -11   -0.52    5.78
  15 -12  -7    2.59    6.68
  15  -8 -15    7.73    5.05
  -5   7  19   96.18    4.80
  -5   7  20    0.20    4.86
  -5   7  21  664.00    7.26
  -5   7  27   11.66    4.88
  -5   7  28    6.81    4.55
  -5   8  17    8.01    5.21
  -5   8  18    2.20    5.98
  -5   8  29   -0.41    5.10
  -5   8  30   -0.12    4.93
  -5   9  16   -3.47    5.76
  -5   9  30    7.81    5.71
  -5   9  31   28.33    4.98
  -5  10  15   87.85    6.58
  -5  10  16   92.72    6.66
  -5  10  30    5.14    6.49
  -5  11  15    1.29    6.74
  -5  11  16  293.85    7.70
  -5  12  15  379.00    7.15
  -5  12  16   28.66    8.38
  -5  12  17  397.51    9.93
  -5  13  17   68.10   10.08
  -5  13  18   13.83   10.93
  -5  13  19   22.67   10.40
  -5  14  20    7.72   11.85
  -5  14  21    5.41   11.93
  -5  14  22   -9.60   12.12
  -4   4  33    6.14    2.30
  -4   8   8   40.07    3.83
  -4  10   7   -4.70    3.50
  -4  11   7  264.32    4.78
  -4  12   8   -3.05    5.98
  -4  13   8   40.32    5.21
  -4  13   9   23.05    6.52
  -4  14   9   22.59    5.61
  -4  14  10   -1.17    8.26
  -4  15  11   48.96    9.16
  -4  15  12    1.50    8.79
  -4  16  13    1.79    8.03
  -4  16  14   -4.62   11.83
  -4  16  15    3.32   13.58
  -3   0  30    1.05    2.06
  -3   3   9    5.22    1.93
  -3  12   3    1.81    5.28
  -3  13   3   28.54    4.15
  -3  14   4    6.86    4.93
  -3  15   5   44.82    6.05
  -3  15   6    4.01    7.65
  -3  16   7   32.20    8.51
  -3  17   9    2.11    8.20
  -3  17  10   -3.58   11.71
  -2  -2  19   62.13    2.93
  -2  -2  31    1.58    3.21
  -2  -1  36    0.59    2.52
  -2   4   2  709.11    3.43
  -2   5   1    8.33    3.12
  -2   6   0 1487.44    5.21
  -2   8  -1 1284.65    5.60
  -2  12  -1    6.95    5.27
  -2  14   0  286.18    5.52
  -2  15   1   11.25    5.29
  -2  16   3    0.73    8.12
  -2  17   5    0.35   10.03
  -1  -4  27   26.20    4.75
  -1  -4  28   43.09    5.33
  -1  -4  29    8.81    4.85
  -1  -3  36    1.51    3.48
  -1   7  -4  127.08    3.67
  -1  12  -4   -1.54    5.09
  -1  14  -3   43.11    4.74
  -1  15  -2   11.46    5.02
  -1  16   0    1.23    7.28
  -1  17   1    7.40    7.90
   0  -5  16    1.76    4.23
   0  -5  34    4.58    4.48
   0  -3   7    6.12    2.23
   0   2  -3   13.84    1.83
   0   4  -5 1402.43    4.05
   0   7  -7  151.72    2.76
   0   8  -7   32.84    3.54
   0  11  -7    6.00    4.80
   0  13  -6    6.58    6.09
   0  14  -5   19.59    6.21
   0  15  -4   28.32    7.02
   0  16  -3   73.64    8.56
   0  17  -2   12.99    6.86
   1  -7  21   50.06    7.11
   1  -7  22  149.93    7.32
   1  -7  23  133.65    7.65
   1  -7  24   32.52    7.31
   1  -7  25   20.30    8.22
   1  -7  26   55.70    8.35
   1  -7  27    4.35    7.70
   1  -7  28   69.69    7.82
   1  -7  29    4.73    7.13
   1  -6  13    0.19    3.93
   1  -4   5   56.02    2.82
   1   2  -6   91.22    1.57
   1   3  -7  526.74    2.48
   1  12  -9    1.55    5.13
   1  16  -5    2.63    7.97
   2  -8  18   -3.65    6.77
   2  -8  19   77.69    5.83
   2  -8  31    5.15    6.67
   2  -8  32   -6.46    5.72
   2  -7  11   90.89    4.50
   2  -6   7    5.70    2.56
   2  -4   1   19.55    2.16
   2  13 -10    7.78    5.84
   2  16  -7    8.52    8.65
   3  -9  16  448.31    7.93
   3  -9  17  209.99    6.03
   3  -9  32    1.60    6.40
   3  -8  10   -6.06    4.07
   3  11 -13   -1.94    5.09
   3  13 -12    0.92    5.64
   3  14 -11   -1.50    6.76
   3  15 -10    0.25    7.62
   4 -10  15   57.61    6.84
   4 -10  16  451.76    6.61
   4  -9   9  106.79    4.71
   4  -8   5  304.65    4.45
   4  -6  -1  278.48    2.81
   4   1 -12   92.64    1.15
   4   7 -15  137.71    3.58
   4   8 -15  214.52    4.30
   4   9 -15   38.43    4.33
   4  13 -13    4.97    6.22
   5 -11  15    7.64    7.33
   5 -11  16  184.45    6.73
   5  -8   1  143.64    3.91
   5  -6  -4 1795.72    5.14
   5  -5  -6   47.24    2.44
   5   5 -16   28.69    2.96
   5  10 -16    1.03    4.93
   5  12 -15   46.26    6.29
   6 -12  16   70.02    9.24
   6 -12  17    7.35    6.73
   6 -11   9   71.65    5.78
   6  -9   1  124.89    4.19
   6  -8  -2   22.29    3.60
   6  10 -17   36.46    4.65
   6  12 -16   -0.21    5.60
   7 -13  17    0.84   10.86
   7 -13  18    3.00   11.27
   7 -13  19    4.54   11.66
   7 -13  20   -7.10    9.55
   7 -12  10   -2.74    6.13
   7 -11   5   40.80    4.94
   7 -10   1    9.91    4.56
   7  -9  -2   64.08    4.09
   7   3 -18   15.53    2.13
   7  10 -18   10.51    4.59
   8 -14  20   11.56   13.50
   8 -14  21    8.74   15.17
   8 -14  22    2.79   15.05
   8 -13  11  111.56    7.38
   8 -12   6   67.23    4.66
   8 -11   2   51.50    4.07
   9 -14  12   -1.29    7.88
   9 -14  13   28.30    8.96
   9 -14  14    4.71    7.04
   9 -13   7   14.03    4.76
   9 -12   2   41.82    5.42
   9 -11  -1   20.59    5.17
   9 -10  -4  198.41    5.21
   9  -4 -15    8.50    2.29
   9   3 -20    6.79    2.32
  10 -15  15    1.40   10.96
  10 -15  16   -0.20   12.62
  10 -14   8   -2.55    7.49
  10 -14   9   40.44    6.06
  10 -13   4    0.45    4.80
  10 -12   0   84.79    5.81
  10 -11  -3  120.09    4.25
  10 -10  -6   53.03    4.60
  10  -9  -8   32.26    3.15
  10  -5 -15   23.91    2.80
  10   1 -20   34.82    1.45
  10   4 -21    9.25    2.49
  11 -15  11   11.44    9.34
  11 -14   5   12.13    7.88
  11 -13   1   78.37    6.77
  11 -12  -2    1.23    4.61
  11 -11  -5  140.15    5.20
  12 -15   7   -4.58    9.04
  12 -15   8    8.68    7.13
  12 -14   3    0.36    6.14
  12 -13  -1   -0.31    6.75
  12 -12  -4   72.65    6.07
  12 -11  -7    4.90    5.00
  12 -10  -9   37.98    4.96
  12  -9 -11   13.10    4.36
  12  -5 -17   59.65    2.81
  13 -15   5   15.81    9.66
  13 -14   1    3.59    5.91
  13 -13  -3   49.85    6.43
  13 -11  -8   40.69    5.90
  13  -9 -12   79.76    4.72
  14 -14  -1   -4.16    8.33
  14 -13  -4   60.50    7.38
  14 -12  -7   -1.87    6.51
  14 -11  -9    6.47    5.49
  14  -9 -13   13.36    4.77
  14  -7 -16   40.44    3.89
  15 -12  -8   -1.70    6.98
  -5   7  22   -2.22    5.17
  -5   7  24   -1.25    5.50
  -5   7  25  166.39    5.05
  -5   7  26   10.99    4.70
  -5   8  19    3.79    5.72
  -5   8  20   27.18    6.60
  -5   8  27    7.18    6.25
  -5   8  28    7.47    5.74
  -5   9  17   76.11    6.43
  -5   9  18   25.06    6.31
  -5   9  28   10.36    6.81
  -5   9  29   13.49    6.38
  -5  10  17  114.58    7.22
  -5  10  18  129.63    7.36
  -5  10  28    4.65    7.54
  -5  10  29    2.20    6.05
  -5  11  17    4.17    7.80
  -5  11  18   13.14    8.90
  -5  11  27   -4.46    8.54
  -5  11  28    8.06    7.49
  -5  12  18    3.73    9.04
  -5  12  19   89.33   10.67
  -5  12  20   -5.43   10.63
  -5  12  21    2.73    9.75
  -5  12  22    5.03    9.69
  -5  12  23    1.78   11.37
  -5  12  24   22.39   11.04
  -5  12  25    9.39    9.13
  -5  12  26   33.25    9.88
  -5  12  27    8.99    8.82
  -5  13  20   -1.17    8.41
  -5  13  21    4.85   10.61
  -5  13  22    5.81   10.52
  -5  13  23   -3.31   10.79
  -5  13  24    8.42   10.40
  -5  13  25   -4.43    9.99
  -4   5  35   -0.04    2.62
  -4   6  11   86.44    3.36
  -4   7  10   97.89    3.82
  -4   8   9   49.84    4.17
  -4   9   8  101.91    3.28
  -4  10   8  271.40    4.48
  -4  11   8   31.70    4.21
  -4  13  10   17.72    7.53
  -4  14  11    8.16    8.25
  -4  14  12   31.38    8.33
  -4  15  13    3.61    9.15
  -4  15  14   12.21   10.90
  -4  16  16    0.32   11.08
  -3   1  15    0.71    0.78
  -3   5   6  102.02    2.78
  -3   6   5  168.41    3.50
  -3   7   4   54.05    3.55
  -3   9   3  133.54    3.12
  -3  10   3  458.93    5.28
  -3  11   3  165.40    4.08
  -3  12   4   27.40    5.27
  -3  13   4    3.21    4.28
  -3  14   5   -1.92    5.00
  -3  15   7   32.05    8.38
  -3  16   8   -4.17    7.14
  -3  16   9   10.98   10.16
  -2  -2  18  527.81    3.39
  -2  -2  32    0.32    3.15
  -2   9  -1  190.50    3.29
  -2  10  -1   18.60    3.41
  -2  11  -1    0.92    3.49
  -2  12   0   60.00    5.47
  -2  13   0    0.90    4.37
  -2  14   1   -2.65    4.55
  -2  15   2   12.59    5.21
  -2  15   3    2.14    6.46
  -2  16   4   -2.12    7.76
  -2  17   6    2.22    8.82
  -2  17   7    4.06    9.37
  -1  -4  20  145.18    4.42
  -1  -4  30   13.27    4.67
  -1   6  -3   30.80    3.46
  -1   8  -4  625.53    4.61
  -1   9  -4  239.16    4.40
  -1  10  -4    3.97    4.45
  -1  11  -4    4.32    3.47
  -1  13  -3   37.42    4.37
  -1  14  -2   36.89    6.06
  -1  15  -1    8.17    5.30
  -1  17   2    0.48    6.20
  -1  17   3    1.23    8.58
   0  -5  15  215.16    4.36
   0  -5  35    0.83    4.63
   0  -4  10  279.49    3.20
   0   3  -4  431.31    2.13
   0   6  -6   60.92    3.04
   0   9  -7   91.15    3.10
   0  10  -7   21.62    3.45
   0  12  -6    2.31    5.25
   0  16  -2   -1.19    8.68
   0  17  -1    4.29    6.86
   0  17   0    5.91    8.66
   1  -7  20   95.41    6.52
   1  -7  30   30.73    6.65
   1  -7  31   -1.65    6.07
   1  -6  12  418.47    4.57
   1  -5   8   45.32    3.32
   1  -2   0  502.55    1.83
   1   7  -9    5.74    3.32
   1   9  -9   18.55    4.16
   1  11  -9   70.70    3.80
   1  13  -8    3.11    4.68
   1  14  -7   45.46    5.41
   1  15  -6   47.32    5.98
   2  -8  16   87.63    6.12
   2  -8  17  249.50    5.34
   2  -8  33    1.90    6.17
   2  -8  34    4.33    6.34
   2  -7  10  146.39    4.24
   2   4 -10  158.80    2.43
   2   6 -11   32.39    3.05
   2  10 -11   22.62    4.94
   2  11 -11   71.47    4.06
   2  12 -10  127.39    6.27
   2  14  -9    0.36    5.24
   2  15  -8    1.53    5.76
   2  16  -6    1.70    8.27
   3  -9  15  188.25    6.42
   3  -8   9    9.81    4.10
   3  -7   5  199.52    4.06
   3  -6   2  125.79    3.89
   3   6 -13  302.26    3.39
   3   7 -13  526.59    4.32
   3   8 -13  259.09    4.10
   3   9 -13   42.36    4.35
   3  13 -11   26.63    5.90
   3  15  -9   -1.30    7.05
   4 -10  14  119.93    6.38
   4  -9   8  156.03    4.91
   4  -7   1    7.29    3.37
   4   0 -11  742.27    0.97
   4   4 -14  179.45    2.49
   4  11 -14   11.64    5.49
   4  14 -12   13.02    5.84
   5 -11  13   33.41    5.78
   5 -11  14    7.87    6.28
   5 -10   8  807.10    6.67
   5  -9   4   -1.98    4.19
   5  -7  -2   20.39    3.52
   5  -4  -8  597.03    2.52
   5   6 -16   15.46    3.25
   5   8 -16    8.06    3.79
   5   9 -16    0.94    4.57
   5  11 -15    0.83    5.04
   5  13 -14   25.53    6.18
   6 -12  14    6.34    7.33
   6 -12  15    6.22    6.11
   6 -11   8  216.26    5.89
   6 -10   4  536.90    4.79
   6   4 -17   93.01    2.34
   7 -13  15    1.40    8.85
   7 -13  16   20.69    7.04
   7 -12   8   -0.65    5.53
   7 -12   9   32.22    4.73
   7 -11   4  562.71    6.21
   7  -8  -5   40.09    3.71
   7  -7  -7    6.03    3.11
   7  -6  -9   95.04    2.81
   7  -4 -12    0.77    1.84
   7   9 -18   10.85    4.09
   7  11 -17   11.16    5.07
   8 -14  17    4.62   11.14
   8 -14  18   48.64   12.40
   8 -14  19    2.02   10.26
   8 -13   9    4.78    5.88
   8 -13  10    9.52    4.89
   8 -12   5   60.02    4.38
   8 -11   1    1.21    4.58
   8 -10  -2    3.77    3.41
   8  -9  -5   -0.67    3.90
   8  -8  -7   25.94    3.61
   8  -7  -9   -1.86    2.95
   8   1 -18   76.57    1.41
   8   3 -19   55.20    2.13
   8   9 -19   28.24    4.55
   9 -14  11   -1.50    8.04
   9 -13   6    4.96    4.56
   9 -11  -2   29.95    4.76
   9  -9  -7    4.69    3.99
   9  -8  -9  185.64    3.75
   9   8 -20   -1.05    3.92
  10 -15  13    8.25    9.93
  10 -15  14   25.11    9.66
  10 -14   7  134.88    7.86
  10 -13   3   37.80    5.16
  10 -12  -1  107.89    5.98
  10 -11  -4  468.82    6.24
  10   5 -21    2.70    3.09
  10   6 -21    5.00    3.30
  11 -15   9   10.29    8.69
  11 -15  10    0.90    6.68
  11 -14   4   22.57    7.78
  11 -13   0    7.07    6.39
  11 -12  -3  175.83    6.41
  11 -10  -8   28.11    4.43
  11  -6 -15   12.47    2.89
  12 -15   6   -2.23    9.22
  12 -14   2   11.79    6.09
  12 -13  -2   -3.10    6.55
  12 -12  -5    4.00    5.45
  12  -8 -13   61.60    3.82
  12  -6 -16   31.20    3.12
  13 -15   4   -0.40    6.71
  13 -14   0    3.52    5.68
  13 -12  -6    7.87    5.71
  13  -8 -14    1.47    3.90
  13  -5 -18  355.74    3.72
  13  -4 -19    0.34    2.39
  14 -14  -2   -2.46    7.97
  14 -13  -5   53.46    7.45
  14  -8 -15   18.68    4.72
  15  -9 -14    2.34    4.81
  15  -7 -17    2.85    4.40
  -5   8  21   -2.57    5.97
  -5   8  22  223.19    6.65
  -5   8  23    4.15    5.94
  -5   8  24  414.23    7.62
  -5   8  25    1.16    5.74
  -5   8  26  185.47    6.13
  -5   9  19    2.77    6.70
  -5   9  20  101.43    7.23
  -5   9  21   50.00    7.53
  -5   9  22   87.44    8.19
  -5   9  25    5.88    7.67
  -5   9  26   37.10    7.98
  -5   9  27    0.71    6.48
  -5  10  19   35.80    8.26
  -5  10  20   32.03    8.73
  -5  10  21    0.82    8.28
  -5  10  22   10.21    8.84
  -5  10  23    9.28    8.85
  -5  10  24    1.46    8.60
  -5  10  25    1.68    8.50
  -5  10  26   -0.08    7.79
  -5  10  27    2.59    7.44
  -5  11  19   15.79    8.29
  -5  11  20    5.62    9.20
  -5  11  21   10.99    9.25
  -5  11  22    0.24    8.99
  -5  11  23    0.86    9.08
  -5  11  24    2.67    9.00
  -5  11  25   -2.12    8.61
  -5  11  26   -4.52    8.64
  -4   5  13   87.30    2.87
  -4   8  10    7.07    3.95
  -4   9   9  155.85    3.69
  -4  10   9   -1.24    4.92
  -4  11   9   82.07    4.46
  -4  12  10    5.61    6.55
  -4  13  11  104.12    7.69
  -4  13  12   13.77    7.90
  -4  14  13    0.24    8.61
  -4  14  14   27.04    8.95
  -4  15  15   14.88    8.31
  -4  15  16    7.13   12.87
  -4  15  17   38.34   14.18
  -4  15  18    0.48   13.21
  -3   8   4  206.34    4.08
  -3   9   4  118.28    4.25
  -3  11   4 1015.42    6.87
  -3  12   5   92.02    5.42
  -3  13   5    1.01    4.57
  -3  14   6   22.19    5.29
  -3  14   7    5.65    7.38
  -3  15   8   30.70    8.15
  -3  15   9   -0.21    8.39
  -3  16  10    0.96    7.65
  -3  16  11    3.03   11.10
  -2   7   0   68.26    2.76
  -2   8   0   49.84    3.86
  -2  10   0   25.26    4.57
  -2  11   0   72.48    4.96
  -2  13   1    0.28    4.37
  -2  14   2   40.04    4.85
  -2  15   4   12.78    7.43
  -2  16   5   11.52    6.43
  -2  16   6    3.47    8.22
  -2  17   8    5.32   10.62
  -1  -4  31    1.08    3.61
  -1  -4  32    0.13    3.87
  -1  11  -3   19.43    4.77
  -1  12  -3   48.74    3.84
  -1  13  -2   14.89    6.01
  -1  14  -1   15.31    6.34
  -1  15   0   -1.09    6.77
  -1  16   2    8.47    8.04
  -1  17   4   -0.32    9.66
   0  -6  24   18.45    6.37
   0  -6  25   95.85    6.71
   0  -6  26   12.58    6.71
   0  -6  27   -1.91    7.41
   0  -6  28    1.06    7.17
   0  -5  14   15.19    3.64
   0  -5  36    1.73    4.50
   0   7  -6   29.98    3.36
   0  10  -6    5.32    4.42
   0  11  -6    1.02    4.61
   0  13  -5   27.66    4.54
   0  14  -4   77.71    5.05
   0  15  -3   -2.05    5.49
   0  16  -1    1.53    8.14
   1  -7  18   -2.01    5.93
   1  -7  32    1.37    5.63
   1  -7  33    2.42    5.50
   1  -3   2   54.84    1.82
   1   5  -8    3.55    2.70
   1   8  -9   44.66    2.68
   1  12  -8    1.21    4.30
   1  13  -7    8.46    6.20
   1  14  -6   69.30    7.39
   1  15  -5    6.31    7.71
   1  16  -4    9.64    6.68
   2  -8  15  660.03    6.74
   2  -6   6  277.06    3.11
   2  -5   3   48.09    2.52
   2   7 -11    5.29    2.44
   2   9 -11    4.24    3.18
   2  11 -10  183.23    5.28
   2  13  -9   63.19    6.46
   2  14  -8   23.87    7.54
   2  15  -7    1.84    7.43
   3 -10  24   21.21    8.91
   3 -10  25   10.62   10.29
   3  -9  13  208.56    5.90
   3  -9  14   94.29    4.51
   3  -8   8   13.73    4.05
   3  -4  -3   96.98    2.45
   3  14 -10    1.63    5.21
   4 -11  22   12.10   10.56
   4 -11  23   24.13   10.68
   4 -11  24   16.99   11.47
   4 -11  25   -2.50   11.43
   4 -11  26   14.14   12.24
   4 -11  27    8.70   11.56
   4 -11  28   -2.47    9.85
   4 -10  12   11.57    5.31
   4 -10  13   -4.17    4.27
   4  -8   4    3.20    2.72
   4  -5  -4  536.90    3.22
   4   5 -14  252.78    3.38
   4  10 -14   19.41    4.38
   4  12 -13   -1.05    5.67
   4  13 -12    2.93    6.89
   4  14 -11    5.55    7.42
   5 -12  21   94.52   10.88
   5 -12  22    1.45   11.91
   5 -12  23   31.02   12.12
   5 -12  24   -5.66   12.32
   5 -12  25    2.40   13.07
   5 -12  26    9.69   13.32
   5 -12  27   -6.02   12.68
   5 -12  28   12.33   10.77
   5 -11  12    6.95    5.85
   5 -10   7  496.04    5.96
   5  -9   3    1.02    3.87
   5  -8   0   72.63    3.54
   5  -2 -11 2505.72    2.73
   5   3 -15  763.17    2.77
   5  10 -15    3.06    4.65
   5  12 -14    6.28    6.07
   5  13 -13   -0.62    6.16
   6 -13  24   11.70   12.38
   6 -13  25    9.89   12.34
   6 -12  12    2.25    6.58
   6 -12  13   -1.30    5.24
   6 -11   7  515.67    6.51
   6 -10   3   89.13    4.59
   6  -9   0  177.78    4.00
   6  -7  -5   39.43    3.12
   6  -6  -7   48.31    2.78
   6   5 -17    5.58    2.67
   6   7 -17   51.55    4.03
   6   8 -17   30.79    4.09
   6  11 -16   24.27    4.99
   6  12 -15    7.53    6.25
   7 -13  13   19.55    7.66
   7 -13  14   44.01    6.36
   7 -12   7    7.58    5.77
   7 -11   3   27.78    4.76
   7 -10   0   62.37    4.46
   7  -9  -3  130.01    4.14
   7   4 -18   34.23    2.66
   7   8 -18   17.55    4.02
   8 -14  14   64.84    8.60
   8 -14  15   34.17   10.10
   8 -14  16  118.26    8.94
   8 -13   8   35.94    6.56
   8 -12   4    1.37    3.81
   8 -11   0   37.44    4.95
   8  -6 -11   44.90    2.56
   8  -3 -15    2.97    1.52
   8  -2 -16    1.42    1.04
   8   4 -19    1.79    2.53
   8   7 -19    0.45    3.92
   8   8 -19    1.57    4.07
   8  10 -18   15.05    5.11
   9 -15  17   55.13   12.88
   9 -15  18    5.20   13.67
   9 -14   9   13.53    7.01
   9 -14  10    7.38    5.71
   9 -13   5   46.44    4.85
   9 -12   1    2.94    3.91
   9 -10  -5    3.93    4.83
   9  -7 -11   10.93    2.81
   9  -5 -14   12.16    2.36
   9   1 -19   69.96    1.56
   9   4 -20   86.47    2.73
   9   5 -20   22.22    3.10
   9   6 -20   18.30    3.70
   9   7 -20    9.89    3.59
  10 -15  11    9.15    8.91
  10 -15  12   21.03    8.75
  10 -14   6   14.62    6.87
  10 -13   2   10.62    4.59
  10 -10  -7  132.98    4.74
  10  -9  -9   82.28    4.25
  10  -8 -11    2.68    3.59
  10  -6 -14   -0.83    2.97
  11 -15   7   27.34    7.97
  11 -15   8    2.95    8.25
  11 -14   3   62.83    7.81
  11 -13  -1  105.84    6.35
  11 -11  -6  185.91    4.35
  11   2 -21    0.34    1.90
  12 -15   5    5.28    7.89
  12 -14   1    9.24    5.72
  12 -11  -8    8.08    4.79
  12 -10 -10   35.37    4.75
  12  -7 -15    1.29    3.37
  13 -15   2    0.78    7.86
  13 -15   3   -1.75    6.42
  13 -14  -1   13.49    6.87
  13 -13  -4   -0.17    6.45
  13 -12  -7    1.64    5.52
  13 -11  -9    0.39    5.48
  13 -10 -11    3.22    4.72
  13  -9 -13   -2.20    4.62
  14 -14  -3    3.30    7.30
  14 -12  -8   48.38    6.44
  14 -11 -10  120.33    6.57
  14 -10 -12   74.84    5.29
  15 -12  -9    0.78    6.69
  15 -11 -11    8.94    6.24
  15 -10 -13    4.31    5.62
  15  -8 -16    8.43    4.74
  -5   9  23   23.14    7.22
  -5   9  24   50.35    7.20
  -4   3  21    4.95    2.51
  -4   3  28   32.42    2.78
  -4   4  16   50.56    2.63
  -4   4  32   39.19    2.78
  -4   5  14   40.26    3.37
  -4   5  34    5.02    2.96
  -4   6  12   63.10    3.48
  -4   7  11  345.87    4.47
  -4  10  10   27.47    5.48
  -4  11  10   50.05    4.41
  -4  11  11   39.84    6.37
  -4  12  11   49.81    4.96
  -4  12  12  341.19    7.41
  -4  13  13   11.65    8.51
  -4  14  15    2.41    9.81
  -4  15  19   22.60   11.25
  -3   0  19    1.59    1.19
  -3   0  31   10.17    1.73
  -3   4   8  134.55    2.35
  -3  11   5  210.76    5.63
  -3  12   6   32.03    5.49
  -3  13   6   -0.45    4.72
  -3  13   7   32.85    6.50
  -3  14   8   30.92    7.83
  -3  15  10   15.15    9.60
  -3  16  12   -6.03    8.23
  -3  16  13    0.15   11.59
  -3  16  14   10.50   11.34
  -2  -2  17   12.37    2.38
  -2  -2  33    2.39    2.89
  -2   3   4  100.63    2.13
  -2   5   2  777.30    4.00
  -2   6   1  565.27    3.44
  -2   9   0   22.52    2.86
  -2  11   1   31.81    5.08
  -2  12   1   37.59    3.93
  -2  13   2    3.02    5.80
  -2  14   3    2.46    5.00
  -2  15   5   27.70    7.81
  -2  16   7   -0.43    9.15
  -1  -4  18   38.96    3.90
  -1  -4  33   -2.19    3.75
  -1   2   1 1664.75    2.93
  -1   5  -2  710.65    3.34
  -1   7  -3  598.99    3.68
  -1   8  -3   50.31    3.74
  -1   9  -3  274.89    4.48
  -1  10  -3  281.93    4.91
  -1  12  -2    5.94    5.27
  -1  13  -1   -1.86    5.98
  -1  14   0   73.80    6.67
  -1  15   1    5.44    6.88
  -1  16   3    5.89    8.15
  -1  17   5    7.35    9.01
   0  -6  20  215.77    5.66
   0  -6  22   37.99    5.60
   0  -6  29   19.47    5.74
   0  -6  30   -2.67    6.48
   0   5  -5   90.80    3.05
   0   8  -6   94.21    3.63
   0   9  -6   30.72    3.02
   0  12  -5   74.36    3.93
   0  13  -4   -1.37    5.97
   0  14  -3  202.68    7.16
   0  15  -2   14.17    5.35
   0  16   0    0.72    8.04
   1  -7  16  291.46    5.93
   1  -7  34    1.18    5.19
   1  -6  11    2.09    2.66
   1  -4   4 1453.24    4.23
   1  -1  -2 1775.67    1.79
   1   6  -8   -1.57    3.06
   1  10  -8   -5.46    5.13
   1  12  -7   27.21    5.88
   1  13  -6   10.88    5.92
   1  14  -5   39.05    6.71
   1  15  -4   17.35    8.19
   1  16  -3   -0.86    6.39
   2  -9  24    5.82    8.07
   2  -9  25   34.75    8.74
   2  -9  27   76.72    8.86
   2  -8  14    7.10    4.86
   2  -7   9   48.26    3.83
   2   3  -9    7.47    1.87
   2   5 -10 1016.47    3.97
   2  10 -10    2.78    4.95
   2  12  -9  212.38    6.68
   2  13  -8    5.56    6.27
   2  14  -7   16.75    7.08
   2  15  -6   34.20    8.28
   2  16  -5   -5.94    6.92
   3 -10  20   -3.45    9.05
   3 -10  21   52.42    9.24
   3 -10  22    3.88    8.75
   3 -10  23    3.45    7.15
   3 -10  27    6.83    9.38
   3 -10  28    0.25    9.57
   3 -10  29   11.86    9.05
   3 -10  30   -6.36    8.57
   3  -9  12   35.59    5.17
   3  -7   4   28.22    3.74
   3  -5  -1   44.67    2.03
   3   5 -12  251.07    2.97
   3  10 -12   17.80    4.65
   3  12 -11  136.81    4.78
   3  13 -10   36.87    6.60
   3  14  -9    7.61    7.12
   3  15  -8    3.52    5.78
   4 -11  18   64.26    8.47
   4 -11  19  166.59    9.71
   4 -11  20   33.74   10.01
   4 -11  21  182.19    8.95
   4 -11  29    0.16    9.09
   4 -11  30    4.49    9.43
   4 -10  11   92.45    5.50
   4  -9   7   10.87    3.32
   4  -8   3   -2.97    3.73
   4  -6  -2  851.43    4.13
   4  -4  -6  128.49    2.01
   4   6 -14   39.95    3.14
   4   7 -14  500.74    4.15
   4   8 -14   12.77    4.03
   4   9 -14    6.74    3.12
   4  11 -13   14.58    5.41
   5 -12  18  142.64    9.98
   5 -12  19   60.58   10.53
   5 -12  20   40.29    8.20
   5 -11  11   53.25    5.86
   5 -10   6 1545.90    7.48
   5  -6  -5 1111.09    4.22
   5   9 -15    1.99    4.19
   5  11 -14   19.57    5.24
   6 -13  19    9.29   11.43
   6 -13  20   13.73   12.95
   6 -13  21   -2.32   12.03
   6 -13  22    3.73    9.47
   6 -13  23   -4.56   10.11
   6 -13  26    8.73   10.79
   6 -12  11   -0.34    6.41
   6 -11   6  113.86    5.47
   6  -8  -3  176.67    2.97
   6  -5  -9    3.32    2.11
   6   6 -17   14.64    3.17
   6  10 -16   -2.16    4.93
   7 -14  21   -3.41   13.26
   7 -14  22   -8.03   14.28
   7 -14  23    7.28   14.53
   7 -13  11   95.54    6.96
   7 -13  12    7.98    5.18
   7 -12   6    6.13    5.44
   7  -5 -11   21.48    2.42
   7   0 -16   36.56    0.82
   7   5 -18    5.99    2.65
   7   6 -18  132.80    3.40
   7   7 -18   72.46    3.74
   7  10 -17    3.94    4.57
   7  11 -16   17.15    5.88
   8 -14  12   -0.26    7.20
   8 -14  13   -1.70    7.67
   8 -13   7   15.61    6.29
   8 -12   3   51.22    5.02
   8 -10  -3    6.33    3.27
   8  -4 -14   -2.47    1.94
   8   5 -19   11.42    3.05
   8   6 -19   88.41    3.49
   8   9 -18    0.38    4.77
   9 -15  14   -0.26    8.96
   9 -15  15   91.04   11.58
   9 -15  16    9.51    8.42
   9 -14   8   48.04    6.98
   9 -13   4   15.36    4.76
   9 -12   0  101.20    6.01
   9 -11  -3    8.27    5.08
  10 -15  10    7.96    8.09
  10 -14   5   97.91    5.80
[truncated: 1,955,699 more chars]
