# Supplementary material for: φ-Aromaticity in prismatic {Bi6}-based clusters
Source: Nat Chem. 2022 Dec 22;15(3):347–56. doi: 10.1038/s41557-022-01099-5 (PMC9986111; doi:10.1038/s41557-022-01099-5)
Supplement: Supplementary file 3 — CIF of compound 2 (CCDC 2157677). [file 41557_2022_1099_MOESM3_ESM.cif]

data_asx002
_audit_creation_date               2022-02-06
_audit_creation_method
;
Olex2 1.3
(compiled 2020.11.12 svn.r5f609507 for OlexSys, GUI svn.r6408)
;
_shelx_SHELXL_version_number       '2018/3'
_audit_contact_author_address      ?
_audit_contact_author_email        ?
_audit_contact_author_name         ''
_audit_contact_author_phone        ?
_publ_contact_author_id_orcid      ?
_publ_section_references
;
Dolomanov, O.V., Bourhis, L.J., Gildea, R.J, Howard, J.A.K. & Puschmann, H.
 (2009), J. Appl. Cryst. 42, 339-341.

Sheldrick, G.M. (2008). Acta Cryst. A64, 112-122.
;
_chemical_name_common              ?
_chemical_name_systematic          ?
_chemical_formula_moiety          
 '2(C24 H36 Bi6 Ir3), 2(C18 H36 K N2 O6), 2(C7 H8)'
_chemical_formula_sum              'C98 H159 Bi12 Ir6 K2 N4 O12'
_chemical_formula_weight           5324.44
_chemical_melting_point            ?
loop_
  _atom_type_symbol
  _atom_type_description
  _atom_type_scat_dispersion_real
  _atom_type_scat_dispersion_imag
  _atom_type_scat_source
 'C' 'C' 0.0033 0.0016 'International Tables Vol C Tables 4.2.6.8 and 6.1.1.4'
 'H' 'H' 0.0000 0.0000 'International Tables Vol C Tables 4.2.6.8 and 6.1.1.4'
 'Bi' 'Bi' -4.1077 10.2566
 'International Tables Vol C Tables 4.2.6.8 and 6.1.1.4'
 'Ir' 'Ir' -1.4442 7.9887
 'International Tables Vol C Tables 4.2.6.8 and 6.1.1.4'
 'K' 'K' 0.2009 0.2494 'International Tables Vol C Tables 4.2.6.8 and 6.1.1.4'
 'N' 'N' 0.0061 0.0033 'International Tables Vol C Tables 4.2.6.8 and 6.1.1.4'
 'O' 'O' 0.0106 0.0060 'International Tables Vol C Tables 4.2.6.8 and 6.1.1.4'

_shelx_space_group_comment
;
The symmetry employed for this shelxl refinement is uniquely defined
by the following loop, which should always be used as a source of
symmetry information in preference to the above space-group names.
They are only intended as comments.
;
_space_group_crystal_system        'triclinic'
_space_group_IT_number             2
_space_group_name_H-M_alt          'P -1'
_space_group_name_Hall             '-P 1'
loop_
  _space_group_symop_operation_xyz
 'x, y, z'
 '-x, -y, -z'

_cell_length_a                     13.8451(5)
_cell_length_b                     14.0517(5)
_cell_length_c                     30.9905(11)
_cell_angle_alpha                  86.264(3)
_cell_angle_beta                   78.263(3)
_cell_angle_gamma                  82.948(3)
_cell_volume                       5853.4(4)
_cell_formula_units_Z              2
_cell_measurement_reflns_used      45422
_cell_measurement_temperature      100
_cell_measurement_theta_max        27.28
_cell_measurement_theta_min        1.34
_shelx_estimated_absorpt_T_max     ?
_shelx_estimated_absorpt_T_min     ?
_exptl_absorpt_coefficient_mu      24.874
_exptl_absorpt_correction_T_max    0.9114
_exptl_absorpt_correction_T_min    0.2407
_exptl_absorpt_correction_type     multi-scan
_exptl_absorpt_process_details
;
STOE LANA, absorption correction by scaling of reflection intensities.
J. Koziskova, F. Hahn, J. Richter, J. Kozisek, "Comparison of different
absorption corrections on the model structure of tetrakis(\m~2~-acetato)-
diaqua-di-copper(II)", Acta Chimica Slovaca, vol. 9, no. 2, 2016, pp. 136 - 140.
Afterwards a spherical absorption correction was performed within STOE LANA.
;
_exptl_absorpt_special_details     ?
_exptl_crystal_colour              ?
_exptl_crystal_density_diffrn      3.021
_exptl_crystal_density_meas        ?
_exptl_crystal_density_method      'not measured'
_exptl_crystal_description         block
_exptl_crystal_F_000               4734
loop_
  _exptl_crystal_face_index_h
  _exptl_crystal_face_index_k
  _exptl_crystal_face_index_l
  _exptl_crystal_face_perp_dist
 999 278 890 0.0369
 853-297 999 0.0289 171-197-333
 0.0379 999 432 466
 0.0524 -13 999 949
 0.0342 22 254 999
 0.0445 -999 26-895 0.0267
 -37 -16 -37 0.0308
 -881 505 999 0.0410
 -999-442-421 0.0480 -168-999-827 0.0394
 43-295-333 0.0346 49 -52-333
 0.0437 -176 32-999 0.0560

_exptl_crystal_size_max            0.11
_exptl_crystal_size_mid            0.05
_exptl_crystal_size_min            0.03
_exptl_transmission_factor_max     ?
_exptl_transmission_factor_min     ?
_diffrn_reflns_av_R_equivalents    0.0562
_diffrn_reflns_av_unetI/netI       0.0654
_diffrn_reflns_Laue_measured_fraction_full  0.999
_diffrn_reflns_Laue_measured_fraction_max  0.987
_diffrn_reflns_limit_h_max         17
_diffrn_reflns_limit_h_min         -17
_diffrn_reflns_limit_k_max         17
_diffrn_reflns_limit_k_min         -17
_diffrn_reflns_limit_l_max         39
_diffrn_reflns_limit_l_min         -39
_diffrn_reflns_number              74343
_diffrn_reflns_point_group_measured_fraction_full  0.999
_diffrn_reflns_point_group_measured_fraction_max  0.987
_diffrn_reflns_theta_full          25.242
_diffrn_reflns_theta_max           26.809
_diffrn_reflns_theta_min           1.343
_diffrn_ambient_temperature        100
_diffrn_detector_area_resol_mean   6.67
_diffrn_detector_type              'STOE Imaging Plate'
_diffrn_measured_fraction_theta_full  0.999
_diffrn_measured_fraction_theta_max  0.987
_diffrn_measurement_details
;
 310 frames, detector distance = 120 mm
;
_diffrn_measurement_device         '2-circle diffractometer'
_diffrn_measurement_device_type    'STOE IPDS II'
_diffrn_measurement_method         'rotation method, \w scans'
_diffrn_radiation_type             MoK\a
_diffrn_radiation_wavelength       0.71073
_diffrn_source                     ?
_reflns_Friedel_coverage           0.000
_reflns_Friedel_fraction_full      .
_reflns_Friedel_fraction_max       .
_reflns_number_gt                  16611
_reflns_number_total               24754
_reflns_special_details
;
 Reflections were merged by SHELXL according to the crystal
 class for the calculation of statistics and refinement.
 
 _reflns_Friedel_fraction is defined as the number of unique
 Friedel pairs measured divided by the number that would be
 possible theoretically, ignoring centric projections and
 systematic absences.
;
_reflns_threshold_expression       'I > 2\s(I)'
_computing_cell_refinement
;
X-Area Recipe 1.34.0.0 (STOE, 2019)
;
_computing_data_collection
;
X-Area WinXpose 2.0.22.0 (STOE, 2016)
;
_computing_data_reduction
;
X-Area Integrate 1.77.0.0 (STOE, 2019)
X-Area LANA 1.77.1.0 (STOE, 2019)
;
_computing_molecular_graphics      'Olex2 1.3 (Dolomanov et al., 2009)'
_computing_publication_material    'Olex2 1.3 (Dolomanov et al., 2009)'
_computing_structure_refinement    'XL  (Sheldrick, 2008)'
_computing_structure_solution      'XT  (Sheldrick, 2015)'
_refine_diff_density_max           2.051
_refine_diff_density_min           -0.950
_refine_diff_density_rms           0.248
_refine_ls_extinction_coef         .
_refine_ls_extinction_method       none
_refine_ls_goodness_of_fit_ref     0.908
_refine_ls_hydrogen_treatment      constr
_refine_ls_matrix_type             full
_refine_ls_number_parameters       1209
_refine_ls_number_reflns           24754
_refine_ls_number_restraints       0
_refine_ls_R_factor_all            0.0621
_refine_ls_R_factor_gt             0.0296
_refine_ls_restrained_S_all        0.908
_refine_ls_shift/su_max            0.003
_refine_ls_shift/su_mean           0.000
_refine_ls_structure_factor_coef   Fsqd
_refine_ls_weighting_details      
 'w=1/[\s^2^(Fo^2^)+(0.0222P)^2^] where P=(Fo^2^+2Fc^2^)/3'
_refine_ls_weighting_scheme        calc
_refine_ls_wR_factor_gt            0.0516
_refine_ls_wR_factor_ref           0.0560
_refine_special_details            ?
_olex2_refinement_description
;
1.a Ternary CH refined with riding coordinates:
 C1(H1), C2(H2), C5(H5), C6(H6), C9(H9), C12(H12), C13(H13), C16(H16),
 C17(H17), C20(H20), C21(H21), C24(H24), C25(H25), C28(H28), C29(H29), C32(H32),
  C33(H33), C36(H36), C37(H37), C40(H40), C41(H41), C44(H44), C45(H45), C48(H48)
1.b Secondary CH2 refined with riding coordinates:
 C3(H3A,H3B), C4(H4A,H4B), C7(H7A,H7B), C8(H8A,H8B), C10(H10A,H10B), C11(H11A,
 H11B), C14(H14A,H14B), C15(H15A,H15B), C18(H18A,H18B), C19(H19A,H19B),
 C22(H22A,H22B), C23(H23A,H23B), C26(H26A,H26B), C27(H27A,H27B), C30(H30A,H30B),
  C31(H31A,H31B), C34(H34A,H34B), C35(H35A,H35B), C38(H38A,H38B), C39(H39A,
 H39B), C42(H42A,H42B), C43(H43A,H43B), C46(H46A,H46B), C47(H47A,H47B),
 C49(H49A,H49B), C50(H50A,H50B), C51(H51A,H51B), C52(H52A,H52B), C53(H53A,H53B),
  C54(H54A,H54B), C55(H55A,H55B), C56(H56A,H56B), C57(H57A,H57B), C58(H58A,
 H58B), C59(H59A,H59B), C60(H60A,H60B), C61(H61A,H61B), C62(H62A,H62B),
 C63(H63A,H63B), C64(H64A,H64B), C65(H65A,H65B), C66(H66A,H66B), C67(H67A,H67B),
  C68(H68A,H68B), C69(H69A,H69B), C70(H70A,H70B), C71(H71A,H71B), C72(H72A,
 H72B), C73(H73A,H73B), C74(H74A,H74B), C75(H75A,H75B), C76(H76A,H76B),
 C77(H77A,H77B), C78(H78A,H78B), C79(H79A,H79B), C80(H80A,H80B), C81(H81A,H81B),
  C82(H82A,H82B), C83(H83A,H83B), C84(H84A,H84B)
1.c Aromatic/amide H refined with riding coordinates:
 C87(H87), C88(H88), C89(H89), C90(H90), C91(H91), C94(H94), C95(H95),
 C96(H96), C97(H97), C98(H98)
1.d Idealised Me refined as rotating group:
 C85(H85A,H85B,H85C), C92(H92A,H92B,H92C)
;
_atom_sites_solution_hydrogens     geom
_atom_sites_solution_primary       ?
_atom_sites_solution_secondary     ?
loop_
  _atom_site_label
  _atom_site_type_symbol
  _atom_site_fract_x
  _atom_site_fract_y
  _atom_site_fract_z
  _atom_site_U_iso_or_equiv
  _atom_site_adp_type
  _atom_site_occupancy
  _atom_site_site_symmetry_order
  _atom_site_calc_flag
  _atom_site_refinement_flags_posn
  _atom_site_refinement_flags_adp
  _atom_site_refinement_flags_occupancy
  _atom_site_disorder_assembly
  _atom_site_disorder_group
 Bi1 Bi -0.59722(2) 0.33571(2) 0.65260(2) 0.02006(7) Uani 1 1 d . . . . .
 Bi2 Bi -0.38443(2) 0.38662(2) 0.65240(2) 0.01975(7) Uani 1 1 d . . . . .
 Bi3 Bi -0.45251(2) 0.40665(2) 0.56273(2) 0.01955(7) Uani 1 1 d . . . . .
 Bi4 Bi -0.49196(3) 0.11816(2) 0.63062(2) 0.02001(7) Uani 1 1 d . . . . .
 Bi5 Bi -0.36032(2) 0.18533(2) 0.54465(2) 0.01996(7) Uani 1 1 d . . . . .
 Bi6 Bi -0.27980(2) 0.16690(2) 0.63505(2) 0.02041(7) Uani 1 1 d . . . . .
 Ir1 Ir -0.45702(3) 0.22419(2) 0.69670(2) 0.01927(8) Uani 1 1 d . . . . .
 Ir2 Ir -0.56429(2) 0.25150(2) 0.56999(2) 0.01762(7) Uani 1 1 d . . . . .
 Ir3 Ir -0.26233(2) 0.32399(2) 0.57378(2) 0.01837(7) Uani 1 1 d . . . . .
 C1 C -0.6764(6) 0.3526(6) 0.5501(3) 0.0183(18) Uani 1 1 d . . . . .
 H1 H -0.670220 0.420848 0.555478 0.022 Uiso 1 1 calc R U . . .
 C2 C -0.6128(7) 0.3167(6) 0.5114(3) 0.024(2) Uani 1 1 d . . . . .
 H2 H -0.569023 0.363603 0.494489 0.029 Uiso 1 1 calc R U . . .
 C3 C -0.6428(7) 0.2450(6) 0.4830(3) 0.030(2) Uani 1 1 d . . . . .
 H3A H -0.715630 0.255192 0.485343 0.035 Uiso 1 1 calc R U . . .
 H3B H -0.611461 0.257440 0.451808 0.035 Uiso 1 1 calc R U . . .
 C4 C -0.6130(7) 0.1416(6) 0.4962(3) 0.026(2) Uani 1 1 d . . . . .
 H4A H -0.662562 0.101490 0.490356 0.031 Uiso 1 1 calc R U . . .
 H4B H -0.548138 0.119309 0.477635 0.031 Uiso 1 1 calc R U . . .
 C5 C -0.6052(7) 0.1276(6) 0.5441(3) 0.0211(19) Uani 1 1 d . . . . .
 H5 H -0.566208 0.065930 0.551197 0.025 Uiso 1 1 calc R U . . .
 C6 C -0.6825(7) 0.1609(5) 0.5793(3) 0.0206(19) Uani 1 1 d . . . . .
 H6 H -0.688689 0.118725 0.606761 0.025 Uiso 1 1 calc R U . . .
 C7 C -0.7800(6) 0.2139(5) 0.5707(3) 0.0210(19) Uani 1 1 d . . . . .
 H7A H -0.834592 0.197271 0.594985 0.025 Uiso 1 1 calc R U . . .
 H7B H -0.793288 0.191932 0.542991 0.025 Uiso 1 1 calc R U . . .
 C8 C -0.7795(6) 0.3227(6) 0.5671(3) 0.021(2) Uani 1 1 d . . . . .
 H8A H -0.823748 0.350416 0.547053 0.026 Uiso 1 1 calc R U . . .
 H8B H -0.806273 0.349164 0.596570 0.026 Uiso 1 1 calc R U . . .
 C9 C -0.2138(7) 0.4640(5) 0.5689(3) 0.021(2) Uani 1 1 d . . . . .
 H9 H -0.262939 0.512652 0.586173 0.026 Uiso 1 1 calc R U . . .
 C10 C -0.1758(7) 0.4972(6) 0.5220(3) 0.024(2) Uani 1 1 d . . . . .
 H10A H -0.231927 0.531213 0.509833 0.029 Uiso 1 1 calc R U . . .
 H10B H -0.127387 0.543591 0.521922 0.029 Uiso 1 1 calc R U . . .
 C11 C -0.1273(7) 0.4174(6) 0.4928(3) 0.030(2) Uani 1 1 d . . . . .
 H11A H -0.055044 0.409195 0.492403 0.037 Uiso 1 1 calc R U . . .
 H11B H -0.136750 0.434500 0.462305 0.037 Uiso 1 1 calc R U . . .
 C12 C -0.1702(7) 0.3220(6) 0.5083(3) 0.027(2) Uani 1 1 d . . . . .
 H12 H -0.199037 0.293093 0.485859 0.033 Uiso 1 1 calc R U . . .
 C13 C -0.1279(6) 0.2527(6) 0.5379(3) 0.026(2) Uani 1 1 d . . . . .
 H13 H -0.132319 0.184438 0.531857 0.031 Uiso 1 1 calc R U . . .
 C14 C -0.0371(7) 0.2670(6) 0.5564(3) 0.032(2) Uani 1 1 d . . . . .
 H14A H 0.022332 0.262782 0.532330 0.039 Uiso 1 1 calc R U . . .
 H14B H -0.026748 0.215319 0.578772 0.039 Uiso 1 1 calc R U . . .
 C15 C -0.0499(7) 0.3660(6) 0.5777(3) 0.025(2) Uani 1 1 d . . . . .
 H15A H -0.013518 0.360361 0.602262 0.030 Uiso 1 1 calc R U . . .
 H15B H -0.019608 0.413162 0.555452 0.030 Uiso 1 1 calc R U . . .
 C16 C -0.1572(6) 0.4036(6) 0.5951(3) 0.0218(19) Uani 1 1 d . . . . .
 H16 H -0.173079 0.417370 0.627144 0.026 Uiso 1 1 calc R U . . .
 C17 C -0.4391(7) 0.0892(6) 0.7321(3) 0.025(2) Uani 1 1 d . . . . .
 H17 H -0.424669 0.032224 0.713122 0.030 Uiso 1 1 calc R U . . .
 C18 C -0.3714(8) 0.0900(6) 0.7643(3) 0.038(3) Uani 1 1 d . . . . .
 H18A H -0.302957 0.065895 0.749861 0.046 Uiso 1 1 calc R U . . .
 H18B H -0.392520 0.045867 0.789737 0.046 Uiso 1 1 calc R U . . .
 C19 C -0.3714(8) 0.1905(6) 0.7809(3) 0.037(3) Uani 1 1 d . . . . .
 H19A H -0.417278 0.195913 0.809879 0.044 Uiso 1 1 calc R U . . .
 H19B H -0.303997 0.196930 0.785661 0.044 Uiso 1 1 calc R U . . .
 C20 C -0.4005(7) 0.2710(6) 0.7516(3) 0.027(2) Uani 1 1 d . . . . .
 H20 H -0.351214 0.318729 0.743226 0.032 Uiso 1 1 calc R U . . .
 C21 C -0.5012(8) 0.3095(6) 0.7529(3) 0.031(2) Uani 1 1 d . . . . .
 H21 H -0.508591 0.379804 0.745137 0.037 Uiso 1 1 calc R U . . .
 C22 C -0.5908(8) 0.2776(6) 0.7850(3) 0.034(3) Uani 1 1 d . . . . .
 H22A H -0.652224 0.309951 0.776463 0.041 Uiso 1 1 calc R U . . .
 H22B H -0.589656 0.297152 0.815019 0.041 Uiso 1 1 calc R U . . .
 C23 C -0.5920(8) 0.1686(7) 0.7856(3) 0.038(3) Uani 1 1 d . . . . .
 H23A H -0.557792 0.138228 0.808947 0.045 Uiso 1 1 calc R U . . .
 H23B H -0.661642 0.153599 0.792894 0.045 Uiso 1 1 calc R U . . .
 C24 C -0.5422(7) 0.1272(6) 0.7421(3) 0.029(2) Uani 1 1 d . . . . .
 H24 H -0.586298 0.092428 0.728288 0.035 Uiso 1 1 calc R U . . .
 Bi7 Bi -0.03683(2) 0.06663(2) 0.92962(2) 0.02062(8) Uani 1 1 d . . . . .
 Bi8 Bi -0.09292(3) 0.06612(2) 0.83808(2) 0.02083(8) Uani 1 1 d . . . . .
 Bi9 Bi 0.11689(3) 0.12362(2) 0.84072(2) 0.02215(8) Uani 1 1 d . . . . .
 Bi10 Bi 0.00642(3) 0.34315(2) 0.85132(2) 0.02018(7) Uani 1 1 d . . . . .
 Bi11 Bi -0.20040(3) 0.28595(2) 0.84412(2) 0.02069(8) Uani 1 1 d . . . . .
 Bi12 Bi -0.13483(2) 0.28989(2) 0.93714(2) 0.01987(7) Uani 1 1 d . . . . .
 Ir4 Ir -0.01610(3) 0.22093(2) 0.78892(2) 0.02060(8) Uani 1 1 d . . . . .
 Ir5 Ir -0.22484(2) 0.14118(2) 0.91182(2) 0.01804(7) Uani 1 1 d . . . . .
 Ir6 Ir 0.07035(3) 0.22575(2) 0.91914(2) 0.01827(7) Uani 1 1 d . . . . .
 C25 C 0.1015(7) 0.3568(6) 0.9425(3) 0.022(2) Uani 1 1 d . . . . .
 H25 H 0.061814 0.415312 0.932535 0.026 Uiso 1 1 calc R U . . .
 C26 C 0.1002(7) 0.3509(6) 0.9918(3) 0.025(2) Uani 1 1 d . . . . .
 H26A H 0.032282 0.372238 1.007790 0.030 Uiso 1 1 calc R U . . .
 H26B H 0.145208 0.395229 0.998295 0.030 Uiso 1 1 calc R U . . .
 C27 C 0.1320(7) 0.2498(6) 1.0086(3) 0.026(2) Uani 1 1 d . . . . .
 H27A H 0.203899 0.243542 1.008953 0.031 Uiso 1 1 calc R U . . .
 H27B H 0.095988 0.239862 1.039315 0.031 Uiso 1 1 calc R U . . .
 C28 C 0.1119(6) 0.1728(6) 0.9805(3) 0.0190(19) Uani 1 1 d . . . . .
 H28 H 0.068598 0.125473 0.997315 0.023 Uiso 1 1 calc R U . . .
 C29 C 0.1818(7) 0.1340(6) 0.9446(3) 0.025(2) Uani 1 1 d . . . . .
 H29 H 0.179052 0.064158 0.941147 0.030 Uiso 1 1 calc R U . . .
 C30 C 0.2843(6) 0.1657(5) 0.9288(3) 0.022(2) Uani 1 1 d . . . . .
 H30A H 0.315040 0.136257 0.900377 0.027 Uiso 1 1 calc R U . . .
 H30B H 0.326411 0.142637 0.950456 0.027 Uiso 1 1 calc R U . . .
 C31 C 0.2810(6) 0.2759(6) 0.9226(3) 0.024(2) Uani 1 1 d . . . . .
 H31A H 0.287898 0.302641 0.950505 0.029 Uiso 1 1 calc R U . . .
 H31B H 0.337955 0.291984 0.899514 0.029 Uiso 1 1 calc R U . . .
 C32 C 0.1861(6) 0.3224(5) 0.9099(3) 0.023(2) Uani 1 1 d . . . . .
 H32 H 0.195101 0.360630 0.881281 0.027 Uiso 1 1 calc R U . . .
 C33 C -0.2700(7) 0.0013(6) 0.9206(3) 0.024(2) Uani 1 1 d . . . . .
 H33 H -0.219059 -0.049176 0.905738 0.029 Uiso 1 1 calc R U . . .
 C34 C -0.3129(7) -0.0244(6) 0.9695(3) 0.027(2) Uani 1 1 d . . . . .
 H34A H -0.360324 -0.072366 0.970916 0.032 Uiso 1 1 calc R U . . .
 H34B H -0.258259 -0.053857 0.983921 0.032 Uiso 1 1 calc R U . . .
 C35 C -0.3652(7) 0.0626(6) 0.9942(3) 0.026(2) Uani 1 1 d . . . . .
 H35A H -0.436516 0.068998 0.992892 0.031 Uiso 1 1 calc R U . . .
 H35B H -0.359742 0.053003 1.025629 0.031 Uiso 1 1 calc R U . . .
 C36 C -0.3228(7) 0.1543(6) 0.9759(3) 0.026(2) Uani 1 1 d . . . . .
 H36 H -0.297562 0.189612 0.997522 0.031 Uiso 1 1 calc R U . . .
 C37 C -0.3614(7) 0.2142(6) 0.9427(3) 0.025(2) Uani 1 1 d . . . . .
 H37 H -0.358947 0.284271 0.945714 0.030 Uiso 1 1 calc R U . . .
 C38 C -0.4494(7) 0.1923(6) 0.9233(3) 0.029(2) Uani 1 1 d . . . . .
 H38A H -0.510774 0.200291 0.946217 0.034 Uiso 1 1 calc R U . . .
 H38B H -0.457760 0.238952 0.898632 0.034 Uiso 1 1 calc R U . . .
 C39 C -0.4353(7) 0.0920(6) 0.9068(3) 0.025(2) Uani 1 1 d . . . . .
 H39A H -0.470157 0.091367 0.881926 0.030 Uiso 1 1 calc R U . . .
 H39B H -0.465963 0.048397 0.930691 0.030 Uiso 1 1 calc R U . . .
 C40 C -0.3266(7) 0.0548(6) 0.8916(3) 0.024(2) Uani 1 1 d . . . . .
 H40 H -0.308058 0.035897 0.860179 0.028 Uiso 1 1 calc R U . . .
 C41 C 0.0330(7) 0.1263(6) 0.7372(3) 0.025(2) Uani 1 1 d . . . . .
 H41 H 0.038998 0.057115 0.747242 0.030 Uiso 1 1 calc R U . . .
 C42 C 0.1236(8) 0.1545(7) 0.7040(4) 0.043(3) Uani 1 1 d . . . . .
 H42A H 0.184770 0.121938 0.712745 0.051 Uiso 1 1 calc R U . . .
 H42B H 0.121379 0.133291 0.674460 0.051 Uiso 1 1 calc R U . . .
 C43 C 0.1265(11) 0.2628(8) 0.7021(4) 0.065(4) Uani 1 1 d . . . . .
 H43A H 0.196714 0.276015 0.695698 0.078 Uiso 1 1 calc R U . . .
 H43B H 0.095982 0.291201 0.677266 0.078 Uiso 1 1 calc R U . . .
 C44 C 0.0757(9) 0.3104(7) 0.7422(3) 0.046(3) Uani 1 1 d . . . . .
 H44 H 0.117763 0.348630 0.755510 0.055 Uiso 1 1 calc R U . . .
 C45 C -0.0252(9) 0.3482(7) 0.7473(3) 0.036(3) Uani 1 1 d . . . . .
 H45 H -0.042488 0.409073 0.763574 0.043 Uiso 1 1 calc R U . . .
 C46 C -0.0841(14) 0.3410(8) 0.7124(4) 0.086(6) Uani 1 1 d . . . . .
 H46A H -0.151857 0.373566 0.722306 0.104 Uiso 1 1 calc R U . . .
 H46B H -0.053158 0.375659 0.685259 0.104 Uiso 1 1 calc R U . . .
 C47 C -0.0916(8) 0.2415(6) 0.7016(3) 0.031(2) Uani 1 1 d . . . . .
 H47A H -0.047219 0.227527 0.672903 0.037 Uiso 1 1 calc R U . . .
 H47B H -0.160418 0.236927 0.698210 0.037 Uiso 1 1 calc R U . . .
 C48 C -0.0652(6) 0.1653(6) 0.7356(3) 0.024(2) Uani 1 1 d . . . . .
 H48 H -0.115554 0.118907 0.745000 0.029 Uiso 1 1 calc R U . . .
 K1 K 0.37503(14) -0.34422(12) 0.84332(6) 0.0232(4) Uani 1 1 d . . . . .
 O1 O 0.5437(5) -0.4619(4) 0.8569(2) 0.0301(16) Uani 1 1 d . . . . .
 O2 O 0.3627(5) -0.4802(4) 0.9136(2) 0.0335(16) Uani 1 1 d . . . . .
 O3 O 0.4617(5) -0.1688(4) 0.8158(2) 0.0282(15) Uani 1 1 d . . . . .
 O4 O 0.3072(5) -0.1730(4) 0.8899(2) 0.0259(15) Uani 1 1 d . . . . .
 O5 O 0.3792(4) -0.4249(4) 0.7620(2) 0.0267(15) Uani 1 1 d . . . . .
 O6 O 0.1961(5) -0.3886(4) 0.82033(19) 0.0249(14) Uani 1 1 d . . . . .
 N1 N 0.5587(6) -0.3464(5) 0.7750(3) 0.0301(19) Uani 1 1 d . . . . .
 N2 N 0.1883(6) -0.3362(5) 0.9125(2) 0.0268(18) Uani 1 1 d . . . . .
 C49 C 0.6449(7) -0.3860(6) 0.7950(3) 0.033(2) Uani 1 1 d . . . . .
 H49A H 0.658985 -0.337836 0.814125 0.040 Uiso 1 1 calc R U . . .
 H49B H 0.704118 -0.398394 0.771212 0.040 Uiso 1 1 calc R U . . .
 C50 C 0.6268(8) -0.4775(6) 0.8218(3) 0.033(2) Uani 1 1 d . . . . .
 H50A H 0.614666 -0.526595 0.802556 0.040 Uiso 1 1 calc R U . . .
 H50B H 0.686431 -0.502012 0.833867 0.040 Uiso 1 1 calc R U . . .
 C51 C 0.5230(7) -0.5482(6) 0.8815(3) 0.035(3) Uani 1 1 d . . . . .
 H51A H 0.585464 -0.583540 0.887740 0.042 Uiso 1 1 calc R U . . .
 H51B H 0.493540 -0.589499 0.864175 0.042 Uiso 1 1 calc R U . . .
 C52 C 0.4533(8) -0.5261(6) 0.9235(3) 0.035(2) Uani 1 1 d . . . . .
 H52A H 0.441328 -0.585979 0.941410 0.042 Uiso 1 1 calc R U . . .
 H52B H 0.481715 -0.483407 0.940582 0.042 Uiso 1 1 calc R U . . .
 C53 C 0.2944(7) -0.4511(6) 0.9535(3) 0.024(2) Uani 1 1 d . . . . .
 H53A H 0.317224 -0.396710 0.965895 0.029 Uiso 1 1 calc R U . . .
 H53B H 0.290381 -0.505047 0.975779 0.029 Uiso 1 1 calc R U . . .
 C54 C 0.1951(7) -0.4220(6) 0.9420(3) 0.030(2) Uani 1 1 d . . . . .
 H54A H 0.176285 -0.476251 0.927854 0.036 Uiso 1 1 calc R U . . .
 H54B H 0.145852 -0.410464 0.969638 0.036 Uiso 1 1 calc R U . . .
 C55 C 0.1050(7) -0.3349(6) 0.8901(3) 0.028(2) Uani 1 1 d . . . . .
 H55A H 0.093789 -0.270591 0.875755 0.033 Uiso 1 1 calc R U . . .
 H55B H 0.044582 -0.344913 0.912426 0.033 Uiso 1 1 calc R U . . .
 C56 C 0.1186(7) -0.4087(6) 0.8559(3) 0.030(2) Uani 1 1 d . . . . .
 H56A H 0.134692 -0.473230 0.869231 0.036 Uiso 1 1 calc R U . . .
 H56B H 0.056157 -0.408571 0.845026 0.036 Uiso 1 1 calc R U . . .
 C57 C 0.2138(8) -0.4614(7) 0.7886(3) 0.035(2) Uani 1 1 d . . . . .
 H57A H 0.150918 -0.470331 0.779683 0.042 Uiso 1 1 calc R U . . .
 H57B H 0.239631 -0.523020 0.801716 0.042 Uiso 1 1 calc R U . . .
 C58 C 0.2864(7) -0.4324(7) 0.7499(3) 0.032(2) Uani 1 1 d . . . . .
 H58A H 0.295751 -0.480430 0.726968 0.039 Uiso 1 1 calc R U . . .
 H58B H 0.261221 -0.369807 0.737442 0.039 Uiso 1 1 calc R U . . .
 C59 C 0.4523(8) -0.3942(7) 0.7262(3) 0.038(3) Uani 1 1 d . . . . .
 H59A H 0.434655 -0.325790 0.718248 0.045 Uiso 1 1 calc R U . . .
 H59B H 0.454535 -0.432206 0.700136 0.045 Uiso 1 1 calc R U . . .
 C60 C 0.5511(8) -0.4069(6) 0.7389(3) 0.036(3) Uani 1 1 d . . . . .
 H60A H 0.566254 -0.475111 0.747972 0.043 Uiso 1 1 calc R U . . .
 H60B H 0.601956 -0.392140 0.712712 0.043 Uiso 1 1 calc R U . . .
 C61 C 0.5712(8) -0.2489(6) 0.7568(3) 0.037(3) Uani 1 1 d . . . . .
 H61A H 0.521759 -0.230140 0.737837 0.044 Uiso 1 1 calc R U . . .
 H61B H 0.637938 -0.249375 0.737682 0.044 Uiso 1 1 calc R U . . .
 C62 C 0.5601(8) -0.1740(6) 0.7905(3) 0.037(3) Uani 1 1 d . . . . .
 H62A H 0.608586 -0.191431 0.809962 0.044 Uiso 1 1 calc R U . . .
 H62B H 0.572747 -0.110940 0.775617 0.044 Uiso 1 1 calc R U . . .
 C63 C 0.4456(7) -0.1033(6) 0.8490(3) 0.032(2) Uani 1 1 d . . . . .
 H63A H 0.468513 -0.041474 0.836484 0.038 Uiso 1 1 calc R U . . .
 H63B H 0.484715 -0.127665 0.871666 0.038 Uiso 1 1 calc R U . . .
 C64 C 0.3382(7) -0.0874(6) 0.8701(3) 0.026(2) Uani 1 1 d . . . . .
 H64A H 0.327906 -0.038194 0.892539 0.032 Uiso 1 1 calc R U . . .
 H64B H 0.298564 -0.064001 0.847546 0.032 Uiso 1 1 calc R U . . .
 C65 C 0.2049(7) -0.1600(6) 0.9105(3) 0.030(2) Uani 1 1 d . . . . .
 H65A H 0.163382 -0.146085 0.887858 0.036 Uiso 1 1 calc R U . . .
 H65B H 0.192208 -0.105223 0.930199 0.036 Uiso 1 1 calc R U . . .
 C66 C 0.1793(7) -0.2509(6) 0.9368(3) 0.029(2) Uani 1 1 d . . . . .
 H66A H 0.222534 -0.263231 0.958845 0.035 Uiso 1 1 calc R U . . .
 H66B H 0.110021 -0.239397 0.953268 0.035 Uiso 1 1 calc R U . . .
 K2 K 0.13985(15) -0.19960(12) 0.66995(6) 0.0243(4) Uani 1 1 d . . . . .
 O7 O 0.2258(5) -0.3567(4) 0.6190(2) 0.0297(16) Uani 1 1 d . . . . .
 O8 O 0.0606(5) -0.3824(4) 0.6872(2) 0.0298(16) Uani 1 1 d . . . . .
 O9 O 0.3136(5) -0.1626(4) 0.70459(19) 0.0267(14) Uani 1 1 d . . . . .
 O10 O 0.1192(5) -0.1484(4) 0.7568(2) 0.0274(15) Uani 1 1 d . . . . .
 O11 O 0.1574(4) -0.0508(4) 0.60509(19) 0.0252(14) Uani 1 1 d . . . . .
 O12 O -0.0315(5) -0.0862(4) 0.6542(2) 0.0276(15) Uani 1 1 d . . . . .
 N3 N 0.3364(5) -0.1876(5) 0.6091(2) 0.0243(17) Uani 1 1 d . . . . .
 N4 N -0.0542(6) -0.2154(5) 0.7317(2) 0.0263(18) Uani 1 1 d . . . . .
 C67 C 0.4154(7) -0.1881(6) 0.6335(3) 0.028(2) Uani 1 1 d . . . . .
 H67A H 0.474511 -0.166359 0.613386 0.034 Uiso 1 1 calc R U . . .
 H67B H 0.433659 -0.254725 0.643902 0.034 Uiso 1 1 calc R U . . .
 C68 C 0.3877(7) -0.1252(6) 0.6723(3) 0.030(2) Uani 1 1 d . . . . .
 H68A H 0.447059 -0.120954 0.685042 0.037 Uiso 1 1 calc R U . . .
 H68B H 0.363348 -0.059728 0.662648 0.037 Uiso 1 1 calc R U . . .
 C69 C 0.2834(7) -0.1014(6) 0.7417(3) 0.028(2) Uani 1 1 d . . . . .
 H69A H 0.256027 -0.037115 0.731818 0.034 Uiso 1 1 calc R U . . .
 H69B H 0.341424 -0.093840 0.754763 0.034 Uiso 1 1 calc R U . . .
 C70 C 0.2061(7) -0.1457(6) 0.7753(3) 0.027(2) Uani 1 1 d . . . . .
 H70A H 0.232052 -0.211590 0.783806 0.033 Uiso 1 1 calc R U . . .
 H70B H 0.188891 -0.107441 0.802105 0.033 Uiso 1 1 calc R U . . .
 C71 C 0.0405(7) -0.1818(6) 0.7887(3) 0.031(2) Uani 1 1 d . . . . .
 H71A H 0.033233 -0.148638 0.816585 0.038 Uiso 1 1 calc R U . . .
 H71B H 0.054917 -0.251595 0.794811 0.038 Uiso 1 1 calc R U . . .
 C72 C -0.0534(7) -0.1621(6) 0.7712(3) 0.032(2) Uani 1 1 d . . . . .
 H72A H -0.109487 -0.178430 0.794775 0.039 Uiso 1 1 calc R U . . .
 H72B H -0.064632 -0.092504 0.763869 0.039 Uiso 1 1 calc R U . . .
 C73 C -0.0659(7) -0.3164(6) 0.7441(3) 0.033(2) Uani 1 1 d . . . . .
 H73A H -0.135163 -0.321126 0.759723 0.039 Uiso 1 1 calc R U . . .
 H73B H -0.021838 -0.339373 0.764988 0.039 Uiso 1 1 calc R U . . .
 C74 C -0.0430(7) -0.3805(6) 0.7063(3) 0.033(2) Uani 1 1 d . . . . .
 H74A H -0.058917 -0.446093 0.716430 0.039 Uiso 1 1 calc R U . . .
 H74B H -0.083311 -0.356409 0.684037 0.039 Uiso 1 1 calc R U . . .
 C75 C 0.0885(8) -0.4409(6) 0.6495(3) 0.033(2) Uani 1 1 d . . . . .
 H75A H 0.054661 -0.412409 0.625705 0.039 Uiso 1 1 calc R U . . .
 H75B H 0.067877 -0.505814 0.657490 0.039 Uiso 1 1 calc R U . . .
 C76 C 0.1956(7) -0.4479(6) 0.6340(3) 0.030(2) Uani 1 1 d . . . . .
 H76A H 0.229243 -0.473627 0.658275 0.036 Uiso 1 1 calc R U . . .
 H76B H 0.215269 -0.492937 0.609629 0.036 Uiso 1 1 calc R U . . .
 C77 C 0.3291(7) -0.3645(6) 0.6030(3) 0.034(2) Uani 1 1 d . . . . .
 H77A H 0.348954 -0.416050 0.581635 0.040 Uiso 1 1 calc R U . . .
 H77B H 0.364543 -0.380526 0.627699 0.040 Uiso 1 1 calc R U . . .
 C78 C 0.3555(7) -0.2692(6) 0.5808(3) 0.029(2) Uani 1 1 d . . . . .
 H78A H 0.426957 -0.276711 0.567061 0.035 Uiso 1 1 calc R U . . .
 H78B H 0.317919 -0.254319 0.556773 0.035 Uiso 1 1 calc R U . . .
 C79 C 0.3305(7) -0.0981(6) 0.5826(3) 0.025(2) Uani 1 1 d . . . . .
 H79A H 0.384805 -0.103408 0.556262 0.030 Uiso 1 1 calc R U . . .
 H79B H 0.342094 -0.045551 0.600015 0.030 Uiso 1 1 calc R U . . .
 C80 C 0.2350(7) -0.0710(6) 0.5675(3) 0.026(2) Uani 1 1 d . . . . .
 H80A H 0.240181 -0.013645 0.547195 0.032 Uiso 1 1 calc R U . . .
 H80B H 0.219806 -0.124181 0.551461 0.032 Uiso 1 1 calc R U . . .
 C81 C 0.0672(7) -0.0174(6) 0.5913(3) 0.029(2) Uani 1 1 d . . . . .
 H81A H 0.049371 -0.066498 0.573706 0.035 Uiso 1 1 calc R U . . .
 H81B H 0.075598 0.041799 0.572420 0.035 Uiso 1 1 calc R U . . .
 C82 C -0.0129(7) 0.0027(6) 0.6301(3) 0.034(2) Uani 1 1 d . . . . .
 H82A H 0.007005 0.047616 0.649088 0.041 Uiso 1 1 calc R U . . .
 H82B H -0.073927 0.032733 0.620396 0.041 Uiso 1 1 calc R U . . .
 C83 C -0.1204(7) -0.0765(6) 0.6879(3) 0.030(2) Uani 1 1 d . . . . .
 H83A H -0.178514 -0.053366 0.674460 0.036 Uiso 1 1 calc R U . . .
 H83B H -0.114624 -0.029312 0.709377 0.036 Uiso 1 1 calc R U . . .
 C84 C -0.1337(7) -0.1716(7) 0.7106(3) 0.036(2) Uani 1 1 d . . . . .
 H84A H -0.195644 -0.164934 0.733218 0.043 Uiso 1 1 calc R U . . .
 H84B H -0.143114 -0.216191 0.688700 0.043 Uiso 1 1 calc R U . . .
 C85 C -0.1269(9) -0.0726(7) 0.5364(4) 0.047(3) Uani 1 1 d . . . . .
 H85A H -0.060727 -0.093541 0.519384 0.070 Uiso 1 1 calc R U . . .
 H85B H -0.123699 -0.015852 0.552635 0.070 Uiso 1 1 calc R U . . .
 H85C H -0.173216 -0.056528 0.516272 0.070 Uiso 1 1 calc R U . . .
 C86 C -0.1620(8) -0.1519(7) 0.5684(3) 0.034(2) Uani 1 1 d . . . . .
 C87 C -0.1101(8) -0.2426(7) 0.5683(3) 0.038(3) Uani 1 1 d . . . . .
 H87 H -0.047923 -0.254105 0.548720 0.046 Uiso 1 1 calc R U . . .
 C88 C -0.1453(9) -0.3157(7) 0.5954(4) 0.045(3) Uani 1 1 d . . . . .
 H88 H -0.108122 -0.377271 0.594297 0.054 Uiso 1 1 calc R U . . .
 C89 C -0.2356(9) -0.3008(8) 0.6248(4) 0.048(3) Uani 1 1 d . . . . .
 H89 H -0.261143 -0.352070 0.643395 0.058 Uiso 1 1 calc R U . . .
 C90 C -0.2869(10) -0.2114(9) 0.6264(4) 0.057(3) Uani 1 1 d . . . . .
 H90 H -0.347861 -0.200330 0.646950 0.068 Uiso 1 1 calc R U . . .
 C91 C -0.2515(8) -0.1356(8) 0.5985(3) 0.040(3) Uani 1 1 d . . . . .
 H91 H -0.288063 -0.073655 0.599966 0.048 Uiso 1 1 calc R U . . .
 C92 C -0.4682(10) 0.7102(9) 0.9567(4) 0.068(4) Uani 1 1 d . . . . .
 H92A H -0.478240 0.773024 0.969896 0.103 Uiso 1 1 calc R U . . .
 H92B H -0.477604 0.659846 0.980073 0.103 Uiso 1 1 calc R U . . .
 H92C H -0.516223 0.708149 0.937587 0.103 Uiso 1 1 calc R U . . .
 C93 C -0.3666(8) 0.6945(7) 0.9303(3) 0.038(3) Uani 1 1 d . . . . .
 C94 C -0.3263(9) 0.7701(7) 0.9051(4) 0.044(3) Uani 1 1 d . . . . .
 H94 H -0.363755 0.831553 0.905725 0.053 Uiso 1 1 calc R U . . .
 C95 C -0.2338(10) 0.7578(9) 0.8792(4) 0.059(4) Uani 1 1 d . . . . .
 H95 H -0.206352 0.810925 0.862753 0.071 Uiso 1 1 calc R U . . .
 C96 C -0.1800(10) 0.6679(10) 0.8770(4) 0.062(4) Uani 1 1 d . . . . .
 H96 H -0.116101 0.658664 0.858510 0.075 Uiso 1 1 calc R U . . .
 C97 C -0.2185(10) 0.5940(9) 0.9011(5) 0.062(4) Uani 1 1 d . . . . .
 H97 H -0.180833 0.532580 0.899599 0.074 Uiso 1 1 calc R U . . .
 C98 C -0.3103(9) 0.6046(7) 0.9276(4) 0.049(3) Uani 1 1 d . . . . .
 H98 H -0.336061 0.550866 0.944215 0.059 Uiso 1 1 calc R U . . .

loop_
  _atom_site_aniso_label
  _atom_site_aniso_U_11
  _atom_site_aniso_U_22
  _atom_site_aniso_U_33
  _atom_site_aniso_U_23
  _atom_site_aniso_U_13
  _atom_site_aniso_U_12
 Bi1 0.01572(18) 0.02233(16) 0.02127(17) -0.00169(13) -0.00165(14) -0.00169(13)
 Bi2 0.01948(18) 0.01982(15) 0.01993(17) -0.00187(12) -0.00141(14) -0.00574(13)
 Bi3 0.01582(18) 0.01925(15) 0.02380(18) 0.00271(13) -0.00488(14) -0.00312(12)
 Bi4 0.02049(19) 0.01841(15) 0.02254(18) 0.00113(13) -0.00664(14) -0.00471(13)
 Bi5 0.01628(18) 0.02254(16) 0.02094(17) -0.00334(13) -0.00284(14) -0.00183(13)
 Bi6 0.01681(18) 0.02088(16) 0.02356(18) 0.00108(13) -0.00540(14) -0.00094(13)
 Ir1 0.01873(19) 0.02111(16) 0.01871(18) 0.00086(13) -0.00373(14) -0.00592(13)
 Ir2 0.01441(18) 0.01931(16) 0.01954(17) 0.00002(13) -0.00392(14) -0.00291(13)
 Ir3 0.01403(18) 0.02098(16) 0.01995(18) 0.00042(13) -0.00272(14) -0.00311(13)
 C1 0.018(5) 0.021(4) 0.018(4) 0.001(3) -0.006(4) -0.007(3)
 C2 0.025(5) 0.022(4) 0.022(5) 0.007(4) -0.001(4) 0.003(4)
 C3 0.027(6) 0.037(5) 0.023(5) 0.000(4) -0.004(4) -0.001(4)
 C4 0.021(5) 0.034(5) 0.024(5) -0.006(4) -0.004(4) -0.010(4)
 C5 0.021(5) 0.029(5) 0.015(4) -0.006(3) -0.006(4) -0.002(4)
 C6 0.028(5) 0.017(4) 0.017(4) 0.000(3) -0.004(4) -0.006(4)
 C7 0.020(5) 0.020(4) 0.024(5) 0.003(3) -0.005(4) -0.006(3)
 C8 0.007(4) 0.029(5) 0.026(5) 0.001(4) 0.000(4) 0.003(3)
 C9 0.020(5) 0.014(4) 0.033(5) 0.003(4) -0.009(4) -0.008(3)
 C10 0.018(5) 0.024(5) 0.028(5) 0.006(4) -0.005(4) -0.002(4)
 C11 0.033(6) 0.031(5) 0.030(5) 0.007(4) -0.014(5) -0.005(4)
 C12 0.017(5) 0.045(5) 0.020(5) -0.004(4) -0.001(4) -0.008(4)
 C13 0.015(5) 0.030(5) 0.033(5) -0.013(4) 0.000(4) 0.002(4)
 C14 0.024(6) 0.042(6) 0.031(6) 0.006(4) -0.009(4) -0.003(4)
 C15 0.024(5) 0.036(5) 0.019(5) 0.000(4) -0.010(4) -0.009(4)
 C16 0.022(5) 0.031(5) 0.017(4) -0.003(4) -0.008(4) -0.012(4)
 C17 0.027(6) 0.023(4) 0.027(5) 0.003(4) -0.009(4) -0.005(4)
 C18 0.046(7) 0.030(5) 0.046(7) 0.014(5) -0.028(5) -0.010(5)
 C19 0.049(7) 0.045(6) 0.023(5) 0.003(4) -0.023(5) -0.012(5)
 C20 0.035(6) 0.030(5) 0.022(5) 0.002(4) -0.014(4) -0.014(4)
 C21 0.043(7) 0.028(5) 0.020(5) 0.003(4) 0.002(4) -0.008(4)
 C22 0.035(6) 0.039(5) 0.021(5) -0.003(4) 0.008(4) 0.005(4)
 C23 0.032(6) 0.059(7) 0.026(6) 0.011(5) -0.005(5) -0.028(5)
 C24 0.033(6) 0.030(5) 0.029(5) 0.002(4) -0.009(4) -0.018(4)
 Bi7 0.01729(18) 0.01998(16) 0.02515(18) 0.00454(13) -0.00570(14) -0.00463(13)
 Bi8 0.02083(19) 0.01947(16) 0.02202(18) -0.00228(13) -0.00115(14) -0.00604(13)
 Bi9 0.01681(18) 0.02490(17) 0.02395(18) -0.00226(13) -0.00187(14) -0.00219(13)
 Bi10 0.02174(19) 0.01893(15) 0.02168(17) 0.00257(12) -0.00683(14) -0.00688(13)
 Bi11 0.01902(18) 0.01977(16) 0.02401(18) 0.00145(13) -0.00644(14) -0.00254(13)
 Bi12 0.01709(18) 0.02102(16) 0.02170(18) -0.00238(13) -0.00300(14) -0.00357(13)
 Ir4 0.0208(2) 0.02353(17) 0.01856(18) 0.00082(13) -0.00358(15) -0.00800(14)
 Ir5 0.01528(18) 0.01931(16) 0.01977(18) 0.00063(13) -0.00319(14) -0.00412(13)
 Ir6 0.01576(18) 0.01947(16) 0.01987(18) 0.00172(13) -0.00390(14) -0.00379(13)
 C25 0.021(5) 0.017(4) 0.027(5) 0.001(4) -0.001(4) -0.007(3)
 C26 0.025(5) 0.029(5) 0.023(5) -0.003(4) -0.003(4) -0.011(4)
 C27 0.026(6) 0.029(5) 0.023(5) 0.002(4) -0.004(4) -0.009(4)
 C28 0.012(5) 0.029(5) 0.016(4) 0.005(3) -0.006(4) -0.001(3)
 C29 0.020(5) 0.021(4) 0.035(5) 0.004(4) -0.013(4) -0.002(4)
 C30 0.020(5) 0.025(4) 0.023(5) 0.001(4) -0.007(4) -0.004(4)
 C31 0.012(5) 0.032(5) 0.026(5) 0.004(4) -0.003(4) -0.004(4)
 C32 0.018(5) 0.021(4) 0.030(5) 0.008(4) -0.005(4) -0.010(4)
 C33 0.026(6) 0.021(4) 0.027(5) 0.001(4) -0.007(4) -0.010(4)
 C34 0.019(5) 0.031(5) 0.034(6) 0.011(4) -0.012(4) -0.011(4)
 C35 0.021(5) 0.041(5) 0.014(5) 0.000(4) -0.001(4) -0.006(4)
 C36 0.024(5) 0.026(5) 0.028(5) 0.003(4) -0.003(4) -0.005(4)
 C37 0.020(5) 0.021(4) 0.034(5) -0.005(4) -0.005(4) -0.002(4)
 C38 0.021(5) 0.035(5) 0.031(5) -0.002(4) -0.005(4) -0.006(4)
 C39 0.020(5) 0.030(5) 0.029(5) 0.008(4) -0.010(4) -0.011(4)
 C40 0.024(5) 0.026(5) 0.022(5) -0.003(4) -0.002(4) -0.009(4)
 C41 0.025(5) 0.030(5) 0.021(5) -0.001(4) -0.004(4) -0.004(4)
 C42 0.035(7) 0.037(6) 0.042(6) 0.011(5) 0.011(5) 0.015(5)
 C43 0.079(11) 0.067(8) 0.048(8) -0.004(6) 0.005(7) -0.036(7)
 C44 0.066(9) 0.052(6) 0.020(5) -0.006(5) 0.015(5) -0.043(6)
 C45 0.053(8) 0.037(6) 0.025(5) 0.016(4) -0.019(5) -0.023(5)
 C46 0.181(18) 0.046(7) 0.062(9) 0.022(6) -0.086(11) -0.043(9)
 C47 0.036(6) 0.030(5) 0.031(5) -0.004(4) -0.014(5) -0.004(4)
 C48 0.014(5) 0.028(5) 0.028(5) -0.002(4) -0.001(4) -0.004(4)
 K1 0.0218(11) 0.0224(9) 0.0251(10) -0.0022(8) -0.0038(8) -0.0026(8)
 O1 0.021(4) 0.023(3) 0.044(4) 0.002(3) -0.004(3) 0.002(3)
 O2 0.035(4) 0.028(3) 0.035(4) 0.005(3) -0.008(3) 0.002(3)
 O3 0.029(4) 0.023(3) 0.033(4) -0.001(3) -0.006(3) -0.001(3)
 O4 0.026(4) 0.018(3) 0.032(4) -0.008(3) 0.001(3) -0.002(2)
 O5 0.019(4) 0.028(3) 0.033(4) 0.000(3) -0.003(3) -0.006(3)
 O6 0.028(4) 0.020(3) 0.027(3) -0.005(2) 0.000(3) -0.006(3)
 N1 0.030(5) 0.022(4) 0.037(5) 0.000(3) -0.001(4) -0.006(3)
 N2 0.031(5) 0.018(4) 0.031(4) -0.004(3) -0.004(4) -0.001(3)
 C49 0.019(5) 0.035(5) 0.044(6) -0.011(4) 0.007(5) -0.011(4)
 C50 0.037(6) 0.032(5) 0.031(6) -0.004(4) -0.008(5) 0.002(4)
 C51 0.032(6) 0.019(5) 0.054(7) 0.003(4) -0.010(5) 0.000(4)
 C52 0.038(7) 0.027(5) 0.040(6) 0.006(4) -0.008(5) -0.004(4)
 C53 0.028(5) 0.023(4) 0.024(5) 0.004(4) -0.008(4) -0.007(4)
 C54 0.029(6) 0.033(5) 0.032(5) -0.002(4) -0.010(4) -0.014(4)
 C55 0.033(6) 0.027(5) 0.025(5) 0.004(4) -0.010(4) -0.004(4)
 C56 0.027(6) 0.036(5) 0.026(5) -0.005(4) -0.003(4) -0.007(4)
 C57 0.035(6) 0.039(5) 0.029(6) -0.011(4) -0.002(5) -0.003(5)
 C58 0.036(6) 0.033(5) 0.031(6) -0.011(4) -0.009(5) -0.002(4)
 C59 0.037(7) 0.032(5) 0.039(6) 0.002(4) 0.001(5) 0.001(4)
 C60 0.032(6) 0.030(5) 0.040(6) -0.006(4) 0.007(5) -0.007(4)
 C61 0.039(7) 0.039(6) 0.033(6) 0.002(4) -0.007(5) -0.013(5)
 C62 0.037(7) 0.030(5) 0.038(6) -0.001(4) 0.011(5) -0.010(4)
 C63 0.034(6) 0.019(4) 0.045(6) -0.005(4) -0.013(5) -0.006(4)
 C64 0.040(6) 0.019(4) 0.021(5) -0.002(4) -0.008(4) -0.004(4)
 C65 0.029(6) 0.029(5) 0.028(5) -0.012(4) 0.004(4) 0.000(4)
 C66 0.023(5) 0.029(5) 0.033(6) -0.008(4) 0.002(4) -0.004(4)
 K2 0.0244(11) 0.0230(9) 0.0250(11) -0.0015(8) -0.0040(9) -0.0019(8)
 O7 0.033(4) 0.020(3) 0.033(4) -0.003(3) 0.001(3) -0.002(3)
 O8 0.033(4) 0.024(3) 0.031(4) -0.006(3) 0.002(3) -0.008(3)
 O9 0.027(4) 0.029(3) 0.025(3) 0.001(3) -0.007(3) -0.006(3)
 O10 0.028(4) 0.031(3) 0.026(4) -0.001(3) -0.010(3) -0.010(3)
 O11 0.021(4) 0.031(3) 0.024(3) 0.004(3) -0.007(3) -0.002(3)
 O12 0.024(4) 0.028(3) 0.031(4) -0.007(3) -0.010(3) 0.003(3)
 N3 0.021(4) 0.025(4) 0.026(4) 0.001(3) -0.004(3) -0.002(3)
 N4 0.029(5) 0.021(4) 0.028(4) -0.004(3) -0.002(4) -0.003(3)
 C67 0.013(5) 0.038(5) 0.033(5) 0.007(4) -0.003(4) -0.008(4)
 C68 0.030(6) 0.033(5) 0.032(6) 0.005(4) -0.014(5) -0.008(4)
 C69 0.026(6) 0.028(5) 0.036(6) -0.003(4) -0.018(4) -0.005(4)
 C70 0.031(6) 0.019(4) 0.034(5) -0.005(4) -0.011(4) -0.003(4)
 C71 0.033(6) 0.028(5) 0.030(5) -0.008(4) 0.001(5) -0.002(4)
 C72 0.025(6) 0.035(5) 0.034(6) -0.009(4) 0.000(5) -0.002(4)
 C73 0.025(6) 0.034(5) 0.038(6) 0.004(4) 0.000(5) -0.012(4)
 C74 0.033(6) 0.024(5) 0.041(6) -0.002(4) -0.003(5) -0.009(4)
 C75 0.048(7) 0.023(5) 0.031(5) -0.017(4) -0.011(5) -0.004(4)
 C76 0.041(6) 0.022(5) 0.027(5) -0.005(4) -0.007(5) -0.001(4)
 C77 0.029(6) 0.026(5) 0.042(6) -0.005(4) -0.001(5) 0.003(4)
 C78 0.030(6) 0.026(5) 0.027(5) -0.010(4) 0.005(4) 0.000(4)
 C79 0.026(5) 0.026(5) 0.023(5) 0.006(4) -0.002(4) -0.011(4)
 C80 0.026(5) 0.024(5) 0.027(5) 0.004(4) 0.001(4) -0.005(4)
 C81 0.034(6) 0.028(5) 0.026(5) 0.004(4) -0.008(4) -0.003(4)
 C82 0.031(6) 0.023(5) 0.045(6) 0.003(4) -0.003(5) 0.003(4)
 C83 0.022(5) 0.031(5) 0.038(6) -0.001(4) -0.009(4) 0.004(4)
 C84 0.027(6) 0.043(6) 0.039(6) -0.006(5) -0.006(5) -0.006(5)
 C85 0.053(8) 0.045(6) 0.051(7) 0.007(5) -0.029(6) -0.009(5)
 C86 0.038(7) 0.035(5) 0.038(6) -0.009(4) -0.024(5) -0.006(5)
 C87 0.027(6) 0.049(6) 0.042(6) -0.016(5) -0.008(5) -0.003(5)
 C88 0.055(8) 0.038(6) 0.038(6) 0.000(5) -0.011(6) 0.005(5)
 C89 0.054(8) 0.053(7) 0.042(7) -0.001(5) -0.018(6) -0.014(6)
 C90 0.047(8) 0.084(9) 0.041(7) -0.022(6) -0.011(6) 0.007(7)
 C91 0.031(6) 0.050(6) 0.041(6) -0.013(5) -0.007(5) 0.001(5)
 C92 0.051(9) 0.080(9) 0.072(10) -0.019(7) 0.004(7) -0.016(7)
 C93 0.036(7) 0.051(6) 0.029(6) -0.006(5) -0.004(5) -0.012(5)
 C94 0.054(8) 0.039(6) 0.049(7) -0.002(5) -0.024(6) -0.016(5)
 C95 0.051(9) 0.074(9) 0.051(8) -0.014(6) 0.008(7) -0.023(7)
 C96 0.039(8) 0.086(10) 0.062(9) -0.038(8) -0.004(7) 0.005(7)
 C97 0.059(9) 0.047(7) 0.079(10) -0.023(7) -0.025(8) 0.023(7)
 C98 0.058(9) 0.032(6) 0.064(8) 0.009(5) -0.028(7) -0.009(5)

_geom_special_details
;
 All esds (except the esd in the dihedral angle between two l.s. planes)
 are estimated using the full covariance matrix.  The cell esds are taken
 into account individually in the estimation of esds in distances, angles
 and torsion angles; correlations between esds in cell parameters are only
 used when they are defined by crystal symmetry.  An approximate (isotropic)
 treatment of cell esds is used for estimating esds involving l.s. planes.
;
loop_
  _geom_bond_atom_site_label_1
  _geom_bond_atom_site_label_2
  _geom_bond_distance
  _geom_bond_site_symmetry_2
  _geom_bond_publ_flag
 Bi1 Bi2 3.1147(5) . ?
 Bi1 Bi3 3.2593(5) . ?
 Bi1 Bi4 3.2720(4) . ?
 Bi1 Ir1 2.8539(5) . ?
 Bi1 Ir2 2.8194(5) . ?
 Bi2 Bi3 3.0965(5) . ?
 Bi2 Bi6 3.2742(4) . ?
 Bi2 Ir1 2.7746(5) . ?
 Bi2 Ir3 2.7939(5) . ?
 Bi3 Bi5 3.2522(4) . ?
 Bi3 Ir2 2.7968(5) . ?
 Bi3 Ir3 2.8220(5) . ?
 Bi4 Bi5 3.0709(5) . ?
 Bi4 Bi6 3.1283(5) . ?
 Bi4 Ir1 2.7612(5) . ?
 Bi4 Ir2 2.8088(5) . ?
 Bi5 Bi6 3.2038(5) . ?
 Bi5 Ir2 2.8292(5) . ?
 Bi5 Ir3 2.7980(5) . ?
 Bi6 Ir1 2.8507(5) . ?
 Bi6 Ir3 2.8168(5) . ?
 Ir1 C17 2.141(8) . ?
 Ir1 C20 2.180(9) . ?
 Ir1 C21 2.123(9) . ?
 Ir1 C24 2.167(9) . ?
 Ir2 C1 2.131(8) . ?
 Ir2 C2 2.172(9) . ?
 Ir2 C5 2.147(8) . ?
 Ir2 C6 2.157(9) . ?
 Ir3 C9 2.143(8) . ?
 Ir3 C12 2.165(8) . ?
 Ir3 C13 2.134(8) . ?
 Ir3 C16 2.166(9) . ?
 C1 H1 1.0000 . ?
 C1 C2 1.418(11) . ?
 C1 C8 1.518(11) . ?
 C2 H2 1.0000 . ?
 C2 C3 1.524(13) . ?
 C3 H3A 0.9900 . ?
 C3 H3B 0.9900 . ?
 C3 C4 1.514(11) . ?
 C4 H4A 0.9900 . ?
 C4 H4B 0.9900 . ?
 C4 C5 1.507(12) . ?
 C5 H5 1.0000 . ?
 C5 C6 1.423(11) . ?
 C6 H6 1.0000 . ?
 C6 C7 1.524(12) . ?
 C7 H7A 0.9900 . ?
 C7 H7B 0.9900 . ?
 C7 C8 1.527(11) . ?
 C8 H8A 0.9900 . ?
 C8 H8B 0.9900 . ?
 C9 H9 1.0000 . ?
 C9 C10 1.506(11) . ?
 C9 C16 1.412(11) . ?
 C10 H10A 0.9900 . ?
 C10 H10B 0.9900 . ?
 C10 C11 1.493(12) . ?
 C11 H11A 0.9900 . ?
 C11 H11B 0.9900 . ?
 C11 C12 1.543(12) . ?
 C12 H12 1.0000 . ?
 C12 C13 1.445(12) . ?
 C13 H13 1.0000 . ?
 C13 C14 1.523(13) . ?
 C14 H14A 0.9900 . ?
 C14 H14B 0.9900 . ?
 C14 C15 1.554(12) . ?
 C15 H15A 0.9900 . ?
 C15 H15B 0.9900 . ?
 C15 C16 1.515(12) . ?
 C16 H16 1.0000 . ?
 C17 H17 1.0000 . ?
 C17 C18 1.503(13) . ?
 C17 C24 1.440(13) . ?
 C18 H18A 0.9900 . ?
 C18 H18B 0.9900 . ?
 C18 C19 1.535(13) . ?
 C19 H19A 0.9900 . ?
 C19 H19B 0.9900 . ?
 C19 C20 1.474(12) . ?
 C20 H20 1.0000 . ?
 C20 C21 1.425(13) . ?
 C21 H21 1.0000 . ?
 C21 C22 1.518(13) . ?
 C22 H22A 0.9900 . ?
 C22 H22B 0.9900 . ?
 C22 C23 1.533(13) . ?
 C23 H23A 0.9900 . ?
 C23 H23B 0.9900 . ?
 C23 C24 1.503(13) . ?
 C24 H24 1.0000 . ?
 Bi7 Bi8 3.0906(5) . ?
 Bi7 Bi9 3.2414(5) . ?
 Bi7 Bi12 3.2649(4) . ?
 Bi7 Ir5 2.8315(5) . ?
 Bi7 Ir6 2.7984(5) . ?
 Bi8 Bi9 3.1272(5) . ?
 Bi8 Bi11 3.2596(4) . ?
 Bi8 Ir4 2.7680(5) . ?
 Bi8 Ir5 2.7953(5) . ?
 Bi9 Bi10 3.2760(5) . ?
 Bi9 Ir4 2.8523(5) . ?
 Bi9 Ir6 2.8234(5) . ?
 Bi10 Bi11 3.1214(5) . ?
 Bi10 Bi12 3.0726(5) . ?
 Bi10 Ir4 2.7562(5) . ?
 Bi10 Ir6 2.8052(5) . ?
 Bi11 Bi12 3.1994(5) . ?
 Bi11 Ir4 2.8509(5) . ?
 Bi11 Ir5 2.8247(5) . ?
 Bi12 Ir5 2.7905(5) . ?
 Bi12 Ir6 2.8259(5) . ?
 Ir4 C41 2.102(9) . ?
 Ir4 C44 2.167(9) . ?
 Ir4 C45 2.142(9) . ?
 Ir4 C48 2.136(9) . ?
 Ir5 C33 2.119(8) . ?
 Ir5 C36 2.168(9) . ?
 Ir5 C37 2.112(8) . ?
 Ir5 C40 2.175(9) . ?
 Ir6 C25 2.144(8) . ?
 Ir6 C28 2.157(8) . ?
 Ir6 C29 2.132(8) . ?
 Ir6 C32 2.189(8) . ?
 C25 H25 1.0000 . ?
 C25 C26 1.520(12) . ?
 C25 C32 1.440(12) . ?
 C26 H26A 0.9900 . ?
 C26 H26B 0.9900 . ?
 C26 C27 1.525(11) . ?
 C27 H27A 0.9900 . ?
 C27 H27B 0.9900 . ?
 C27 C28 1.518(12) . ?
 C28 H28 1.0000 . ?
 C28 C29 1.407(12) . ?
 C29 H29 1.0000 . ?
 C29 C30 1.516(12) . ?
 C30 H30A 0.9900 . ?
 C30 H30B 0.9900 . ?
 C30 C31 1.544(11) . ?
 C31 H31A 0.9900 . ?
 C31 H31B 0.9900 . ?
 C31 C32 1.507(12) . ?
 C32 H32 1.0000 . ?
 C33 H33 1.0000 . ?
 C33 C34 1.547(12) . ?
 C33 C40 1.428(12) . ?
 C34 H34A 0.9900 . ?
 C34 H34B 0.9900 . ?
 C34 C35 1.513(11) . ?
 C35 H35A 0.9900 . ?
 C35 H35B 0.9900 . ?
 C35 C36 1.511(12) . ?
 C36 H36 1.0000 . ?
 C36 C37 1.432(12) . ?
 C37 H37 1.0000 . ?
 C37 C38 1.535(13) . ?
 C38 H38A 0.9900 . ?
 C38 H38B 0.9900 . ?
 C38 C39 1.507(12) . ?
 C39 H39A 0.9900 . ?
 C39 H39B 0.9900 . ?
 C39 C40 1.520(12) . ?
 C40 H40 1.0000 . ?
 C41 H41 1.0000 . ?
 C41 C42 1.527(13) . ?
 C41 C48 1.411(12) . ?
 C42 H42A 0.9900 . ?
 C42 H42B 0.9900 . ?
 C42 C43 1.524(14) . ?
 C43 H43A 0.9900 . ?
 C43 H43B 0.9900 . ?
 C43 C44 1.458(14) . ?
 C44 H44 1.0000 . ?
 C44 C45 1.414(15) . ?
 C45 H45 1.0000 . ?
 C45 C46 1.495(16) . ?
 C46 H46A 0.9900 . ?
 C46 H46B 0.9900 . ?
 C46 C47 1.480(14) . ?
 C47 H47A 0.9900 . ?
 C47 H47B 0.9900 . ?
 C47 C48 1.516(12) . ?
 C48 H48 1.0000 . ?
 K1 O1 2.779(6) . ?
 K1 O2 2.794(6) . ?
 K1 O3 2.878(6) . ?
 K1 O4 2.846(5) . ?
 K1 O5 2.817(7) . ?
 K1 O6 2.861(7) . ?
 K1 N1 2.957(8) . ?
 K1 N2 3.001(8) . ?
 O1 C50 1.421(11) . ?
 O1 C51 1.418(10) . ?
 O2 C52 1.419(11) . ?
 O2 C53 1.445(10) . ?
 O3 C62 1.423(11) . ?
 O3 C63 1.392(10) . ?
 O4 C64 1.389(9) . ?
 O4 C65 1.424(10) . ?
 O5 C58 1.427(12) . ?
 O5 C59 1.425(11) . ?
 O6 C56 1.414(10) . ?
 O6 C57 1.429(10) . ?
 N1 C49 1.486(13) . ?
 N1 C60 1.477(12) . ?
 N1 C61 1.465(11) . ?
 N2 C54 1.468(11) . ?
 N2 C55 1.461(12) . ?
 N2 C66 1.436(10) . ?
 C49 H49A 0.9900 . ?
 C49 H49B 0.9900 . ?
 C49 C50 1.504(12) . ?
 C50 H50A 0.9900 . ?
 C50 H50B 0.9900 . ?
 C51 H51A 0.9900 . ?
 C51 H51B 0.9900 . ?
 C51 C52 1.479(13) . ?
 C52 H52A 0.9900 . ?
 C52 H52B 0.9900 . ?
 C53 H53A 0.9900 . ?
 C53 H53B 0.9900 . ?
 C53 C54 1.492(13) . ?
 C54 H54A 0.9900 . ?
 C54 H54B 0.9900 . ?
 C55 H55A 0.9900 . ?
 C55 H55B 0.9900 . ?
 C55 C56 1.498(12) . ?
 C56 H56A 0.9900 . ?
 C56 H56B 0.9900 . ?
 C57 H57A 0.9900 . ?
 C57 H57B 0.9900 . ?
 C57 C58 1.471(13) . ?
 C58 H58A 0.9900 . ?
 C58 H58B 0.9900 . ?
 C59 H59A 0.9900 . ?
 C59 H59B 0.9900 . ?
 C59 C60 1.486(15) . ?
 C60 H60A 0.9900 . ?
 C60 H60B 0.9900 . ?
 C61 H61A 0.9900 . ?
 C61 H61B 0.9900 . ?
 C61 C62 1.504(13) . ?
 C62 H62A 0.9900 . ?
 C62 H62B 0.9900 . ?
 C63 H63A 0.9900 . ?
 C63 H63B 0.9900 . ?
 C63 C64 1.493(13) . ?
 C64 H64A 0.9900 . ?
 C64 H64B 0.9900 . ?
 C65 H65A 0.9900 . ?
 C65 H65B 0.9900 . ?
 C65 C66 1.510(12) . ?
 C66 H66A 0.9900 . ?
 C66 H66B 0.9900 . ?
 K2 O7 2.798(6) . ?
 K2 O8 2.892(6) . ?
 K2 O9 2.939(7) . ?
 K2 O10 2.781(6) . ?
 K2 O11 2.802(6) . ?
 K2 O12 2.801(6) . ?
 K2 N3 2.995(7) . ?
 K2 N4 2.989(8) . ?
 O7 C76 1.418(10) . ?
 O7 C77 1.408(11) . ?
 O8 C74 1.433(11) . ?
 O8 C75 1.433(10) . ?
 O9 C68 1.405(10) . ?
 O9 C69 1.442(10) . ?
 O10 C70 1.439(11) . ?
 O10 C71 1.419(11) . ?
 O11 C80 1.432(10) . ?
 O11 C81 1.418(11) . ?
 O12 C82 1.438(10) . ?
 O12 C83 1.442(10) . ?
 N3 C67 1.449(12) . ?
 N3 C78 1.455(10) . ?
 N3 C79 1.460(10) . ?
 N4 C72 1.478(12) . ?
 N4 C73 1.466(10) . ?
 N4 C84 1.447(12) . ?
 C67 H67A 0.9900 . ?
 C67 H67B 0.9900 . ?
 C67 C68 1.498(12) . ?
 C68 H68A 0.9900 . ?
 C68 H68B 0.9900 . ?
 C69 H69A 0.9900 . ?
 C69 H69B 0.9900 . ?
 C69 C70 1.499(12) . ?
 C70 H70A 0.9900 . ?
 C70 H70B 0.9900 . ?
 C71 H71A 0.9900 . ?
 C71 H71B 0.9900 . ?
 C71 C72 1.497(14) . ?
 C72 H72A 0.9900 . ?
 C72 H72B 0.9900 . ?
 C73 H73A 0.9900 . ?
 C73 H73B 0.9900 . ?
 C73 C74 1.485(13) . ?
 C74 H74A 0.9900 . ?
 C74 H74B 0.9900 . ?
 C75 H75A 0.9900 . ?
 C75 H75B 0.9900 . ?
 C75 C76 1.455(13) . ?
 C76 H76A 0.9900 . ?
 C76 H76B 0.9900 . ?
 C77 H77A 0.9900 . ?
 C77 H77B 0.9900 . ?
 C77 C78 1.515(12) . ?
 C78 H78A 0.9900 . ?
 C78 H78B 0.9900 . ?
 C79 H79A 0.9900 . ?
 C79 H79B 0.9900 . ?
 C79 C80 1.488(13) . ?
 C80 H80A 0.9900 . ?
 C80 H80B 0.9900 . ?
 C81 H81A 0.9900 . ?
 C81 H81B 0.9900 . ?
 C81 C82 1.476(12) . ?
 C82 H82A 0.9900 . ?
 C82 H82B 0.9900 . ?
 C83 H83A 0.9900 . ?
 C83 H83B 0.9900 . ?
 C83 C84 1.484(12) . ?
 C84 H84A 0.9900 . ?
 C84 H84B 0.9900 . ?
 C85 H85A 0.9800 . ?
 C85 H85B 0.9800 . ?
 C85 H85C 0.9800 . ?
 C85 C86 1.502(13) . ?
 C86 C87 1.384(13) . ?
 C86 C91 1.395(14) . ?
 C87 H87 0.9500 . ?
 C87 C88 1.356(14) . ?
 C88 H88 0.9500 . ?
 C88 C89 1.390(15) . ?
 C89 H89 0.9500 . ?
 C89 C90 1.364(15) . ?
 C90 H90 0.9500 . ?
 C90 C91 1.401(15) . ?
 C91 H91 0.9500 . ?
 C92 H92A 0.9800 . ?
 C92 H92B 0.9800 . ?
 C92 H92C 0.9800 . ?
 C92 C93 1.475(15) . ?
 C93 C94 1.383(14) . ?
 C93 C98 1.398(14) . ?
 C94 H94 0.9500 . ?
 C94 C95 1.363(16) . ?
 C95 H95 0.9500 . ?
 C95 C96 1.385(16) . ?
 C96 H96 0.9500 . ?
 C96 C97 1.338(17) . ?
 C97 H97 0.9500 . ?
 C97 C98 1.364(17) . ?
 C98 H98 0.9500 . ?

loop_
  _geom_angle_atom_site_label_1
  _geom_angle_atom_site_label_2
  _geom_angle_atom_site_label_3
  _geom_angle
  _geom_angle_site_symmetry_1
  _geom_angle_site_symmetry_3
  _geom_angle_publ_flag
 Bi2 Bi1 Bi3 58.076(11) . . ?
 Bi2 Bi1 Bi4 86.100(12) . . ?
 Bi3 Bi1 Bi4 86.758(11) . . ?
 Ir1 Bi1 Bi2 55.194(11) . . ?
 Ir1 Bi1 Bi3 101.138(13) . . ?
 Ir1 Bi1 Bi4 53.050(11) . . ?
 Ir2 Bi1 Bi2 100.025(13) . . ?
 Ir2 Bi1 Bi3 54.201(11) . . ?
 Ir2 Bi1 Bi4 54.304(11) . . ?
 Ir2 Bi1 Ir1 103.344(13) . . ?
 Bi1 Bi2 Bi6 94.079(12) . . ?
 Bi3 Bi2 Bi1 63.303(11) . . ?
 Bi3 Bi2 Bi6 92.829(12) . . ?
 Ir1 Bi2 Bi1 57.625(12) . . ?
 Ir1 Bi2 Bi3 107.180(15) . . ?
 Ir1 Bi2 Bi6 55.496(11) . . ?
 Ir1 Bi2 Ir3 106.076(14) . . ?
 Ir3 Bi2 Bi1 107.528(15) . . ?
 Ir3 Bi2 Bi3 56.973(11) . . ?
 Ir3 Bi2 Bi6 54.624(10) . . ?
 Bi2 Bi3 Bi1 58.621(11) . . ?
 Bi2 Bi3 Bi5 88.982(12) . . ?
 Bi5 Bi3 Bi1 89.920(11) . . ?
 Ir2 Bi3 Bi1 54.849(11) . . ?
 Ir2 Bi3 Bi2 100.975(13) . . ?
 Ir2 Bi3 Bi5 55.153(11) . . ?
 Ir2 Bi3 Ir3 104.697(14) . . ?
 Ir3 Bi3 Bi1 103.076(13) . . ?
 Ir3 Bi3 Bi2 56.106(11) . . ?
 Ir3 Bi3 Bi5 54.298(11) . . ?
 Bi5 Bi4 Bi1 92.951(12) . . ?
 Bi5 Bi4 Bi6 62.229(12) . . ?
 Bi6 Bi4 Bi1 93.865(12) . . ?
 Ir1 Bi4 Bi1 55.689(11) . . ?
 Ir1 Bi4 Bi5 106.545(14) . . ?
 Ir1 Bi4 Bi6 57.493(12) . . ?
 Ir1 Bi4 Ir2 106.072(14) . . ?
 Ir2 Bi4 Bi1 54.605(11) . . ?
 Ir2 Bi4 Bi5 57.318(11) . . ?
 Ir2 Bi4 Bi6 106.821(14) . . ?
 Bi4 Bi5 Bi3 90.332(11) . . ?
 Bi4 Bi5 Bi6 59.765(11) . . ?
 Bi6 Bi5 Bi3 91.287(12) . . ?
 Ir2 Bi5 Bi3 54.220(11) . . ?
 Ir2 Bi5 Bi4 56.679(11) . . ?
 Ir2 Bi5 Bi6 104.348(14) . . ?
 Ir3 Bi5 Bi3 54.987(11) . . ?
 Ir3 Bi5 Bi4 102.199(14) . . ?
 Ir3 Bi5 Bi6 55.484(11) . . ?
 Ir3 Bi5 Ir2 104.473(14) . . ?
 Bi4 Bi6 Bi2 85.840(12) . . ?
 Bi4 Bi6 Bi5 58.005(11) . . ?
 Bi5 Bi6 Bi2 86.782(12) . . ?
 Ir1 Bi6 Bi2 53.329(10) . . ?
 Ir1 Bi6 Bi4 54.770(11) . . ?
 Ir1 Bi6 Bi5 101.023(14) . . ?
 Ir3 Bi6 Bi2 53.974(10) . . ?
 Ir3 Bi6 Bi4 100.361(14) . . ?
 Ir3 Bi6 Bi5 54.932(11) . . ?
 Ir3 Bi6 Ir1 103.454(14) . . ?
 Bi2 Ir1 Bi1 67.181(13) . . ?
 Bi2 Ir1 Bi6 71.175(12) . . ?
 Bi4 Ir1 Bi1 71.261(13) . . ?
 Bi4 Ir1 Bi2 103.968(15) . . ?
 Bi4 Ir1 Bi6 67.737(13) . . ?
 Bi6 Ir1 Bi1 110.135(14) . . ?
 C17 Ir1 Bi1 139.9(3) . . ?
 C17 Ir1 Bi2 152.3(3) . . ?
 C17 Ir1 Bi4 85.5(3) . . ?
 C17 Ir1 Bi6 89.3(2) . . ?
 C17 Ir1 C20 80.8(3) . . ?
 C17 Ir1 C24 39.0(3) . . ?
 C20 Ir1 Bi1 125.3(2) . . ?
 C20 Ir1 Bi2 84.5(2) . . ?
 C20 Ir1 Bi4 163.5(2) . . ?
 C20 Ir1 Bi6 102.7(3) . . ?
 C21 Ir1 Bi1 91.6(3) . . ?
 C21 Ir1 Bi2 86.3(2) . . ?
 C21 Ir1 Bi4 153.9(3) . . ?
 C21 Ir1 Bi6 138.1(3) . . ?
 C21 Ir1 C17 96.5(3) . . ?
 C21 Ir1 C20 38.7(4) . . ?
 C21 Ir1 C24 79.6(3) . . ?
 C24 Ir1 Bi1 105.3(3) . . ?
 C24 Ir1 Bi2 163.9(2) . . ?
 C24 Ir1 Bi4 86.0(3) . . ?
 C24 Ir1 Bi6 124.8(2) . . ?
 C24 Ir1 C20 89.1(4) . . ?
 Bi1 Ir2 Bi5 109.088(16) . . ?
 Bi3 Ir2 Bi1 70.949(13) . . ?
 Bi3 Ir2 Bi4 106.307(16) . . ?
 Bi3 Ir2 Bi5 70.627(12) . . ?
 Bi4 Ir2 Bi1 71.091(13) . . ?
 Bi4 Ir2 Bi5 66.003(12) . . ?
 C1 Ir2 Bi1 90.5(2) . . ?
 C1 Ir2 Bi3 85.6(2) . . ?
 C1 Ir2 Bi4 152.5(2) . . ?
 C1 Ir2 Bi5 141.1(2) . . ?
 C1 Ir2 C2 38.5(3) . . ?
 C1 Ir2 C5 96.9(3) . . ?
 C1 Ir2 C6 81.2(3) . . ?
 C2 Ir2 Bi1 125.7(2) . . ?
 C2 Ir2 Bi3 84.8(3) . . ?
 C2 Ir2 Bi4 162.8(2) . . ?
 C2 Ir2 Bi5 107.0(2) . . ?
 C5 Ir2 Bi1 136.9(2) . . ?
 C5 Ir2 Bi3 151.8(2) . . ?
 C5 Ir2 Bi4 84.2(2) . . ?
 C5 Ir2 Bi5 91.2(2) . . ?
 C5 Ir2 C2 80.1(3) . . ?
 C5 Ir2 C6 38.6(3) . . ?
 C6 Ir2 Bi1 101.9(2) . . ?
 C6 Ir2 Bi3 165.0(2) . . ?
 C6 Ir2 Bi4 82.9(2) . . ?
 C6 Ir2 Bi5 124.4(2) . . ?
 C6 Ir2 C2 89.2(3) . . ?
 Bi2 Ir3 Bi3 66.922(13) . . ?
 Bi2 Ir3 Bi5 105.478(15) . . ?
 Bi2 Ir3 Bi6 71.402(12) . . ?
 Bi5 Ir3 Bi3 70.715(13) . . ?
 Bi5 Ir3 Bi6 69.584(13) . . ?
 Bi6 Ir3 Bi3 109.902(15) . . ?
 C9 Ir3 Bi2 84.4(2) . . ?
 C9 Ir3 Bi3 89.9(2) . . ?
 C9 Ir3 Bi5 151.7(2) . . ?
 C9 Ir3 Bi6 138.2(2) . . ?
 C9 Ir3 C12 79.6(3) . . ?
 C9 Ir3 C16 38.3(3) . . ?
 C12 Ir3 Bi2 162.5(2) . . ?
 C12 Ir3 Bi3 105.8(2) . . ?
 C12 Ir3 Bi5 85.8(3) . . ?
 C12 Ir3 Bi6 125.7(2) . . ?
 C12 Ir3 C16 89.0(3) . . ?
 C13 Ir3 Bi2 151.7(3) . . ?
 C13 Ir3 Bi3 141.1(3) . . ?
 C13 Ir3 Bi5 86.9(3) . . ?
 C13 Ir3 Bi6 90.2(2) . . ?
 C13 Ir3 C9 96.7(3) . . ?
 C13 Ir3 C12 39.3(3) . . ?
 C13 Ir3 C16 81.0(3) . . ?
 C16 Ir3 Bi2 82.7(2) . . ?
 C16 Ir3 Bi3 123.1(2) . . ?
 C16 Ir3 Bi5 166.1(2) . . ?
 C16 Ir3 Bi6 103.5(2) . . ?
 Ir2 C1 H1 114.2 . . ?
 C2 C1 Ir2 72.3(5) . . ?
 C2 C1 H1 114.2 . . ?
 C2 C1 C8 123.1(8) . . ?
 C8 C1 Ir2 111.8(5) . . ?
 C8 C1 H1 114.2 . . ?
 Ir2 C2 H2 114.5 . . ?
 C1 C2 Ir2 69.2(5) . . ?
 C1 C2 H2 114.5 . . ?
 C1 C2 C3 122.7(8) . . ?
 C3 C2 Ir2 113.6(5) . . ?
 C3 C2 H2 114.5 . . ?
 C2 C3 H3A 109.0 . . ?
 C2 C3 H3B 109.0 . . ?
 H3A C3 H3B 107.8 . . ?
 C4 C3 C2 113.1(8) . . ?
 C4 C3 H3A 109.0 . . ?
 C4 C3 H3B 109.0 . . ?
 C3 C4 H4A 109.0 . . ?
 C3 C4 H4B 109.0 . . ?
 H4A C4 H4B 107.8 . . ?
 C5 C4 C3 113.1(7) . . ?
 C5 C4 H4A 109.0 . . ?
 C5 C4 H4B 109.0 . . ?
 Ir2 C5 H5 114.1 . . ?
 C4 C5 Ir2 113.0(6) . . ?
 C4 C5 H5 114.1 . . ?
 C6 C5 Ir2 71.1(5) . . ?
 C6 C5 C4 123.3(8) . . ?
 C6 C5 H5 114.1 . . ?
 Ir2 C6 H6 114.8 . . ?
 C5 C6 Ir2 70.3(5) . . ?
 C5 C6 H6 114.8 . . ?
 C5 C6 C7 121.4(8) . . ?
 C7 C6 Ir2 113.2(5) . . ?
 C7 C6 H6 114.8 . . ?
 C6 C7 H7A 109.0 . . ?
 C6 C7 H7B 109.0 . . ?
 C6 C7 C8 112.8(7) . . ?
 H7A C7 H7B 107.8 . . ?
 C8 C7 H7A 109.0 . . ?
 C8 C7 H7B 109.0 . . ?
 C1 C8 C7 112.6(6) . . ?
 C1 C8 H8A 109.1 . . ?
 C1 C8 H8B 109.1 . . ?
 C7 C8 H8A 109.1 . . ?
 C7 C8 H8B 109.1 . . ?
 H8A C8 H8B 107.8 . . ?
 Ir3 C9 H9 113.5 . . ?
 C10 C9 Ir3 112.8(6) . . ?
 C10 C9 H9 113.5 . . ?
 C16 C9 Ir3 71.8(4) . . ?
 C16 C9 H9 113.5 . . ?
 C16 C9 C10 124.7(8) . . ?
 C9 C10 H10A 108.9 . . ?
 C9 C10 H10B 108.9 . . ?
 H10A C10 H10B 107.7 . . ?
 C11 C10 C9 113.5(7) . . ?
 C11 C10 H10A 108.9 . . ?
 C11 C10 H10B 108.9 . . ?
 C10 C11 H11A 109.2 . . ?
 C10 C11 H11B 109.2 . . ?
 C10 C11 C12 111.9(7) . . ?
 H11A C11 H11B 107.9 . . ?
 C12 C11 H11A 109.2 . . ?
 C12 C11 H11B 109.2 . . ?
 Ir3 C12 H12 114.3 . . ?
 C11 C12 Ir3 114.0(6) . . ?
 C11 C12 H12 114.3 . . ?
 C13 C12 Ir3 69.2(5) . . ?
 C13 C12 C11 122.9(9) . . ?
 C13 C12 H12 114.3 . . ?
 Ir3 C13 H13 114.0 . . ?
 C12 C13 Ir3 71.5(5) . . ?
 C12 C13 H13 114.0 . . ?
 C12 C13 C14 123.2(8) . . ?
 C14 C13 Ir3 113.0(6) . . ?
 C14 C13 H13 114.0 . . ?
 C13 C14 H14A 109.4 . . ?
 C13 C14 H14B 109.4 . . ?
 C13 C14 C15 111.2(7) . . ?
 H14A C14 H14B 108.0 . . ?
 C15 C14 H14A 109.4 . . ?
 C15 C14 H14B 109.4 . . ?
 C14 C15 H15A 108.8 . . ?
 C14 C15 H15B 108.8 . . ?
 H15A C15 H15B 107.7 . . ?
 C16 C15 C14 113.6(8) . . ?
 C16 C15 H15A 108.8 . . ?
 C16 C15 H15B 108.8 . . ?
 Ir3 C16 H16 114.6 . . ?
 C9 C16 Ir3 70.0(5) . . ?
 C9 C16 C15 121.9(8) . . ?
 C9 C16 H16 114.6 . . ?
 C15 C16 Ir3 113.4(6) . . ?
 C15 C16 H16 114.6 . . ?
 Ir1 C17 H17 114.4 . . ?
 C18 C17 Ir1 112.4(6) . . ?
 C18 C17 H17 114.4 . . ?
 C24 C17 Ir1 71.5(5) . . ?
 C24 C17 H17 114.4 . . ?
 C24 C17 C18 122.4(9) . . ?
 C17 C18 H18A 109.1 . . ?
 C17 C18 H18B 109.1 . . ?
 C17 C18 C19 112.5(7) . . ?
 H18A C18 H18B 107.8 . . ?
 C19 C18 H18A 109.1 . . ?
 C19 C18 H18B 109.1 . . ?
 C18 C19 H19A 108.4 . . ?
 C18 C19 H19B 108.4 . . ?
 H19A C19 H19B 107.5 . . ?
 C20 C19 C18 115.4(8) . . ?
 C20 C19 H19A 108.4 . . ?
 C20 C19 H19B 108.4 . . ?
 Ir1 C20 H20 114.8 . . ?
 C19 C20 Ir1 112.7(6) . . ?
 C19 C20 H20 114.8 . . ?
 C21 C20 Ir1 68.5(5) . . ?
 C21 C20 C19 122.8(9) . . ?
 C21 C20 H20 114.8 . . ?
 Ir1 C21 H21 112.8 . . ?
 C20 C21 Ir1 72.8(5) . . ?
 C20 C21 H21 112.8 . . ?
 C20 C21 C22 125.8(8) . . ?
 C22 C21 Ir1 113.2(7) . . ?
 C22 C21 H21 112.8 . . ?
 C21 C22 H22A 109.3 . . ?
 C21 C22 H22B 109.3 . . ?
 C21 C22 C23 111.4(7) . . ?
 H22A C22 H22B 108.0 . . ?
 C23 C22 H22A 109.3 . . ?
 C23 C22 H22B 109.3 . . ?
 C22 C23 H23A 109.2 . . ?
 C22 C23 H23B 109.2 . . ?
 H23A C23 H23B 107.9 . . ?
 C24 C23 C22 112.2(7) . . ?
 C24 C23 H23A 109.2 . . ?
 C24 C23 H23B 109.2 . . ?
 Ir1 C24 H24 113.9 . . ?
 C17 C24 Ir1 69.5(5) . . ?
 C17 C24 C23 123.4(9) . . ?
 C17 C24 H24 113.9 . . ?
 C23 C24 Ir1 114.7(6) . . ?
 C23 C24 H24 113.9 . . ?
 Bi8 Bi7 Bi9 59.133(11) . . ?
 Bi8 Bi7 Bi12 88.644(12) . . ?
 Bi9 Bi7 Bi12 90.110(12) . . ?
 Ir5 Bi7 Bi8 56.124(11) . . ?
 Ir5 Bi7 Bi9 103.611(14) . . ?
 Ir5 Bi7 Bi12 53.913(11) . . ?
 Ir6 Bi7 Bi8 101.199(14) . . ?
 Ir6 Bi7 Bi9 55.152(11) . . ?
 Ir6 Bi7 Bi12 54.908(11) . . ?
 Ir6 Bi7 Ir5 104.336(14) . . ?
 Bi7 Bi8 Bi9 62.838(11) . . ?
 Bi7 Bi8 Bi11 93.233(12) . . ?
 Bi9 Bi8 Bi11 94.193(12) . . ?
 Ir4 Bi8 Bi7 106.978(15) . . ?
 Ir4 Bi8 Bi9 57.485(12) . . ?
 Ir4 Bi8 Bi11 55.738(11) . . ?
 Ir4 Bi8 Ir5 106.522(14) . . ?
 Ir5 Bi8 Bi7 57.247(12) . . ?
 Ir5 Bi8 Bi9 107.480(15) . . ?
 Ir5 Bi8 Bi11 54.973(11) . . ?
 Bi7 Bi9 Bi10 86.915(11) . . ?
 Bi8 Bi9 Bi7 58.028(11) . . ?
 Bi8 Bi9 Bi10 85.673(12) . . ?
 Ir4 Bi9 Bi7 101.122(14) . . ?
 Ir4 Bi9 Bi8 54.918(11) . . ?
 Ir4 Bi9 Bi10 52.906(11) . . ?
 Ir6 Bi9 Bi7 54.430(11) . . ?
 Ir6 Bi9 Bi8 99.752(14) . . ?
 Ir6 Bi9 Bi10 54.148(11) . . ?
 Ir6 Bi9 Ir4 103.055(14) . . ?
 Bi11 Bi10 Bi9 93.978(12) . . ?
 Bi12 Bi10 Bi9 92.942(12) . . ?
 Bi12 Bi10 Bi11 62.193(12) . . ?
 Ir4 Bi10 Bi9 55.635(11) . . ?
 Ir4 Bi10 Bi11 57.629(12) . . ?
 Ir4 Bi10 Bi12 106.536(14) . . ?
 Ir4 Bi10 Ir6 106.068(14) . . ?
 Ir6 Bi10 Bi9 54.666(11) . . ?
 Ir6 Bi10 Bi11 106.837(14) . . ?
 Ir6 Bi10 Bi12 57.254(11) . . ?
 Bi10 Bi11 Bi8 86.049(12) . . ?
 Bi10 Bi11 Bi12 58.155(11) . . ?
 Bi12 Bi11 Bi8 86.901(12) . . ?
 Ir4 Bi11 Bi8 53.363(11) . . ?
 Ir4 Bi11 Bi10 54.740(12) . . ?
 Ir4 Bi11 Bi12 101.044(14) . . ?
 Ir5 Bi11 Bi8 54.130(10) . . ?
 Ir5 Bi11 Bi10 100.435(14) . . ?
 Ir5 Bi11 Bi12 54.763(11) . . ?
 Ir5 Bi11 Ir4 103.535(14) . . ?
 Bi10 Bi12 Bi7 89.988(12) . . ?
 Bi10 Bi12 Bi11 59.652(11) . . ?
 Bi11 Bi12 Bi7 91.144(12) . . ?
 Ir5 Bi12 Bi7 55.087(11) . . ?
 Ir5 Bi12 Bi10 102.422(14) . . ?
 Ir5 Bi12 Bi11 55.771(11) . . ?
 Ir5 Bi12 Ir6 104.694(14) . . ?
 Ir6 Bi12 Bi7 54.124(11) . . ?
 Ir6 Bi12 Bi10 56.608(11) . . ?
 Ir6 Bi12 Bi11 104.291(14) . . ?
 Bi8 Ir4 Bi9 67.597(13) . . ?
 Bi8 Ir4 Bi11 70.899(13) . . ?
 Bi10 Ir4 Bi8 104.064(15) . . ?
 Bi10 Ir4 Bi9 71.459(13) . . ?
 Bi10 Ir4 Bi11 67.632(13) . . ?
 Bi11 Ir4 Bi9 110.261(15) . . ?
 C41 Ir4 Bi8 86.3(2) . . ?
 C41 Ir4 Bi9 92.8(3) . . ?
 C41 Ir4 Bi10 155.3(3) . . ?
 C41 Ir4 Bi11 136.9(3) . . ?
 C41 Ir4 C44 80.0(4) . . ?
 C41 Ir4 C45 95.6(4) . . ?
 C41 Ir4 C48 38.9(3) . . ?
 C44 Ir4 Bi8 163.7(3) . . ?
 C44 Ir4 Bi9 104.0(4) . . ?
 C44 Ir4 Bi10 85.4(3) . . ?
 C44 Ir4 Bi11 125.4(3) . . ?
 C45 Ir4 Bi8 153.8(3) . . ?
 C45 Ir4 Bi9 138.1(3) . . ?
 C45 Ir4 Bi10 84.9(3) . . ?
 C45 Ir4 Bi11 90.7(3) . . ?
 C45 Ir4 C44 38.3(4) . . ?
 C48 Ir4 Bi8 85.2(2) . . ?
 C48 Ir4 Bi9 127.1(2) . . ?
 C48 Ir4 Bi10 161.4(2) . . ?
 C48 Ir4 Bi11 101.4(2) . . ?
 C48 Ir4 C44 89.7(4) . . ?
 C48 Ir4 C45 80.2(4) . . ?
 Bi8 Ir5 Bi7 66.629(13) . . ?
 Bi8 Ir5 Bi11 70.898(12) . . ?
 Bi11 Ir5 Bi7 109.409(15) . . ?
 Bi12 Ir5 Bi7 71.000(13) . . ?
 Bi12 Ir5 Bi8 105.363(15) . . ?
 Bi12 Ir5 Bi11 69.466(13) . . ?
 C33 Ir5 Bi7 89.8(3) . . ?
 C33 Ir5 Bi8 84.0(2) . . ?
 C33 Ir5 Bi11 137.7(2) . . ?
 C33 Ir5 Bi12 152.2(2) . . ?
 C33 Ir5 C36 80.5(3) . . ?
 C33 Ir5 C40 38.8(3) . . ?
 C36 Ir5 Bi7 105.3(3) . . ?
 C36 Ir5 Bi8 162.6(2) . . ?
 C36 Ir5 Bi11 126.3(2) . . ?
 C36 Ir5 Bi12 85.3(3) . . ?
 C36 Ir5 C40 89.4(3) . . ?
 C37 Ir5 Bi7 140.8(3) . . ?
 C37 Ir5 Bi8 152.4(3) . . ?
 C37 Ir5 Bi11 91.3(2) . . ?
 C37 Ir5 Bi12 86.7(3) . . ?
 C37 Ir5 C33 96.8(3) . . ?
 C37 Ir5 C36 39.1(3) . . ?
 C37 Ir5 C40 80.3(3) . . ?
 C40 Ir5 Bi7 124.0(2) . . ?
 C40 Ir5 Bi8 83.4(2) . . ?
 C40 Ir5 Bi11 103.1(2) . . ?
 C40 Ir5 Bi12 165.0(2) . . ?
 Bi7 Ir6 Bi9 70.419(13) . . ?
 Bi7 Ir6 Bi10 106.260(16) . . ?
 Bi7 Ir6 Bi12 70.969(13) . . ?
 Bi9 Ir6 Bi12 109.206(16) . . ?
 Bi10 Ir6 Bi9 71.186(13) . . ?
 Bi10 Ir6 Bi12 66.138(13) . . ?
 C25 Ir6 Bi7 150.7(2) . . ?
 C25 Ir6 Bi9 138.5(2) . . ?
 C25 Ir6 Bi10 85.0(2) . . ?
 C25 Ir6 Bi12 90.1(2) . . ?
 C25 Ir6 C28 80.1(3) . . ?
 C25 Ir6 C32 38.8(3) . . ?
 C28 Ir6 Bi7 84.5(2) . . ?
 C28 Ir6 Bi9 124.4(2) . . ?
 C28 Ir6 Bi10 164.0(2) . . ?
 C28 Ir6 Bi12 107.9(2) . . ?
 C28 Ir6 C32 89.0(3) . . ?
 C29 Ir6 Bi7 86.3(2) . . ?
 C29 Ir6 Bi9 89.8(2) . . ?
 C29 Ir6 Bi10 151.3(2) . . ?
 C29 Ir6 Bi12 142.3(2) . . ?
 C29 Ir6 C25 96.6(3) . . ?
 C29 Ir6 C28 38.3(3) . . ?
 C29 Ir6 C32 80.6(3) . . ?
 C32 Ir6 Bi7 165.6(2) . . ?
 C32 Ir6 Bi9 103.2(2) . . ?
 C32 Ir6 Bi10 83.0(2) . . ?
 C32 Ir6 Bi12 123.4(2) . . ?
 Ir6 C25 H25 113.8 . . ?
 C26 C25 Ir6 112.6(5) . . ?
 C26 C25 H25 113.8 . . ?
 C32 C25 Ir6 72.3(5) . . ?
 C32 C25 H25 113.8 . . ?
 C32 C25 C26 123.6(8) . . ?
 C25 C26 H26A 109.0 . . ?
 C25 C26 H26B 109.0 . . ?
 C25 C26 C27 112.7(7) . . ?
 H26A C26 H26B 107.8 . . ?
 C27 C26 H26A 109.0 . . ?
 C27 C26 H26B 109.0 . . ?
 C26 C27 H27A 109.1 . . ?
 C26 C27 H27B 109.1 . . ?
 H27A C27 H27B 107.8 . . ?
 C28 C27 C26 112.5(7) . . ?
 C28 C27 H27A 109.1 . . ?
 C28 C27 H27B 109.1 . . ?
 Ir6 C28 H28 113.8 . . ?
 C27 C28 Ir6 114.6(5) . . ?
 C27 C28 H28 113.8 . . ?
 C29 C28 Ir6 69.9(5) . . ?
 C29 C28 C27 123.6(8) . . ?
 C29 C28 H28 113.8 . . ?
 Ir6 C29 H29 113.8 . . ?
 C28 C29 Ir6 71.8(5) . . ?
 C28 C29 H29 113.8 . . ?
 C28 C29 C30 124.2(8) . . ?
 C30 C29 Ir6 112.3(6) . . ?
 C30 C29 H29 113.8 . . ?
 C29 C30 H30A 109.2 . . ?
 C29 C30 H30B 109.2 . . ?
 C29 C30 C31 112.1(7) . . ?
 H30A C30 H30B 107.9 . . ?
 C31 C30 H30A 109.2 . . ?
 C31 C30 H30B 109.2 . . ?
 C30 C31 H31A 109.0 . . ?
 C30 C31 H31B 109.0 . . ?
 H31A C31 H31B 107.8 . . ?
 C32 C31 C30 112.7(7) . . ?
 C32 C31 H31A 109.0 . . ?
 C32 C31 H31B 109.0 . . ?
 Ir6 C32 H32 115.0 . . ?
 C25 C32 Ir6 68.9(5) . . ?
 C25 C32 C31 121.6(8) . . ?
 C25 C32 H32 115.0 . . ?
 C31 C32 Ir6 113.1(5) . . ?
 C31 C32 H32 115.0 . . ?
 Ir5 C33 H33 113.8 . . ?
 C34 C33 Ir5 112.2(6) . . ?
 C34 C33 H33 113.8 . . ?
 C40 C33 Ir5 72.7(5) . . ?
 C40 C33 H33 113.8 . . ?
 C40 C33 C34 123.7(8) . . ?
 C33 C34 H34A 109.2 . . ?
 C33 C34 H34B 109.2 . . ?
 H34A C34 H34B 107.9 . . ?
 C35 C34 C33 112.1(7) . . ?
 C35 C34 H34A 109.2 . . ?
 C35 C34 H34B 109.2 . . ?
 C34 C35 H35A 109.1 . . ?
 C34 C35 H35B 109.1 . . ?
 H35A C35 H35B 107.8 . . ?
 C36 C35 C34 112.7(7) . . ?
 C36 C35 H35A 109.1 . . ?
 C36 C35 H35B 109.1 . . ?
 Ir5 C36 H36 114.6 . . ?
 C35 C36 Ir5 114.1(6) . . ?
 C35 C36 H36 114.6 . . ?
 C37 C36 Ir5 68.3(5) . . ?
 C37 C36 C35 122.2(9) . . ?
 C37 C36 H36 114.6 . . ?
 Ir5 C37 H37 113.7 . . ?
 C36 C37 Ir5 72.6(5) . . ?
 C36 C37 H37 113.7 . . ?
 C36 C37 C38 123.5(8) . . ?
 C38 C37 Ir5 113.0(6) . . ?
 C38 C37 H37 113.7 . . ?
 C37 C38 H38A 109.2 . . ?
 C37 C38 H38B 109.2 . . ?
 H38A C38 H38B 107.9 . . ?
 C39 C38 C37 112.3(7) . . ?
 C39 C38 H38A 109.2 . . ?
 C39 C38 H38B 109.2 . . ?
 C38 C39 H39A 109.1 . . ?
 C38 C39 H39B 109.1 . . ?
 C38 C39 C40 112.7(7) . . ?
 H39A C39 H39B 107.8 . . ?
 C40 C39 H39A 109.1 . . ?
 C40 C39 H39B 109.1 . . ?
 Ir5 C40 H40 114.8 . . ?
 C33 C40 Ir5 68.5(5) . . ?
 C33 C40 C39 122.1(8) . . ?
 C33 C40 H40 114.8 . . ?
 C39 C40 Ir5 113.6(6) . . ?
 C39 C40 H40 114.8 . . ?
 Ir4 C41 H41 113.7 . . ?
 C42 C41 Ir4 113.8(7) . . ?
 C42 C41 H41 113.7 . . ?
 C48 C41 Ir4 71.8(5) . . ?
 C48 C41 H41 113.7 . . ?
 C48 C41 C42 123.4(8) . . ?
 C41 C42 H42A 109.5 . . ?
 C41 C42 H42B 109.5 . . ?
 H42A C42 H42B 108.1 . . ?
 C43 C42 C41 110.8(8) . . ?
 C43 C42 H42A 109.5 . . ?
 C43 C42 H42B 109.5 . . ?
 C42 C43 H43A 108.6 . . ?
 C42 C43 H43B 108.6 . . ?
 H43A C43 H43B 107.6 . . ?
 C44 C43 C42 114.6(9) . . ?
 C44 C43 H43A 108.6 . . ?
 C44 C43 H43B 108.6 . . ?
 Ir4 C44 H44 114.9 . . ?
 C43 C44 Ir4 114.1(7) . . ?
 C43 C44 H44 114.9 . . ?
 C45 C44 Ir4 69.9(5) . . ?
 C45 C44 C43 120.5(12) . . ?
 C45 C44 H44 114.9 . . ?
 Ir4 C45 H45 114.3 . . ?
 C44 C45 Ir4 71.8(5) . . ?
 C44 C45 H45 114.3 . . ?
 C44 C45 C46 122.1(11) . . ?
 C46 C45 Ir4 113.2(7) . . ?
 C46 C45 H45 114.3 . . ?
 C45 C46 H46A 108.7 . . ?
 C45 C46 H46B 108.7 . . ?
 H46A C46 H46B 107.6 . . ?
 C47 C46 C45 114.2(9) . . ?
 C47 C46 H46A 108.7 . . ?
 C47 C46 H46B 108.7 . . ?
 C46 C47 H47A 108.6 . . ?
 C46 C47 H47B 108.6 . . ?
 C46 C47 C48 114.7(8) . . ?
 H47A C47 H47B 107.6 . . ?
 C48 C47 H47A 108.6 . . ?
 C48 C47 H47B 108.6 . . ?
 Ir4 C48 H48 114.1 . . ?
 C41 C48 Ir4 69.3(5) . . ?
 C41 C48 C47 123.6(8) . . ?
 C41 C48 H48 114.1 . . ?
 C47 C48 Ir4 113.7(6) . . ?
 C47 C48 H48 114.1 . . ?
 O1 K1 O2 59.86(19) . . ?
 O1 K1 O3 99.45(18) . . ?
 O1 K1 O4 121.8(2) . . ?
 O1 K1 O5 92.52(19) . . ?
 O1 K1 O6 131.02(18) . . ?
 O1 K1 N1 60.8(2) . . ?
 O1 K1 N2 120.2(2) . . ?
 O2 K1 O3 139.2(2) . . ?
 O2 K1 O4 100.35(18) . . ?
 O2 K1 O5 112.82(19) . . ?
 O2 K1 O6 92.96(19) . . ?
 O2 K1 N1 119.9(2) . . ?
 O2 K1 N2 61.27(19) . . ?
 O3 K1 N1 60.05(18) . . ?
 O3 K1 N2 118.44(18) . . ?
 O4 K1 O3 58.71(17) . . ?
 O4 K1 O6 101.50(18) . . ?
 O4 K1 N1 117.98(19) . . ?
 O4 K1 N2 60.56(18) . . ?
 O5 K1 O3 102.04(18) . . ?
 O5 K1 O4 141.50(19) . . ?
 O5 K1 O6 59.28(17) . . ?
 O5 K1 N1 61.4(2) . . ?
 O5 K1 N2 119.4(2) . . ?
 O6 K1 O3 123.69(18) . . ?
 O6 K1 N1 119.5(2) . . ?
 O6 K1 N2 60.9(2) . . ?
 N1 K1 N2 178.47(19) . . ?
 C50 O1 K1 120.2(5) . . ?
 C51 O1 K1 113.8(5) . . ?
 C51 O1 C50 111.5(6) . . ?
 C52 O2 K1 117.3(5) . . ?
 C52 O2 C53 110.5(7) . . ?
 C53 O2 K1 115.4(4) . . ?
 C62 O3 K1 118.8(5) . . ?
 C63 O3 K1 113.4(5) . . ?
 C63 O3 C62 112.4(7) . . ?
 C64 O4 K1 117.9(5) . . ?
 C64 O4 C65 110.8(6) . . ?
 C65 O4 K1 116.9(5) . . ?
 C58 O5 K1 117.7(5) . . ?
 C59 O5 K1 115.2(6) . . ?
 C59 O5 C58 113.2(7) . . ?
 C56 O6 K1 116.2(5) . . ?
 C56 O6 C57 110.8(6) . . ?
 C57 O6 K1 112.6(5) . . ?
 C49 N1 K1 109.3(5) . . ?
 C60 N1 K1 109.4(5) . . ?
 C60 N1 C49 109.7(7) . . ?
 C61 N1 K1 109.8(5) . . ?
 C61 N1 C49 110.3(8) . . ?
 C61 N1 C60 108.3(7) . . ?
 C54 N2 K1 108.0(5) . . ?
 C55 N2 K1 107.6(5) . . ?
 C55 N2 C54 110.9(7) . . ?
 C66 N2 K1 109.1(5) . . ?
 C66 N2 C54 110.4(7) . . ?
 C66 N2 C55 110.7(7) . . ?
 N1 C49 H49A 109.2 . . ?
 N1 C49 H49B 109.2 . . ?
 N1 C49 C50 112.2(8) . . ?
 H49A C49 H49B 107.9 . . ?
 C50 C49 H49A 109.2 . . ?
 C50 C49 H49B 109.2 . . ?
 O1 C50 C49 110.7(7) . . ?
 O1 C50 H50A 109.5 . . ?
 O1 C50 H50B 109.5 . . ?
 C49 C50 H50A 109.5 . . ?
 C49 C50 H50B 109.5 . . ?
 H50A C50 H50B 108.1 . . ?
 O1 C51 H51A 109.7 . . ?
 O1 C51 H51B 109.7 . . ?
 O1 C51 C52 109.8(7) . . ?
 H51A C51 H51B 108.2 . . ?
 C52 C51 H51A 109.7 . . ?
 C52 C51 H51B 109.7 . . ?
 O2 C52 C51 108.5(8) . . ?
 O2 C52 H52A 110.0 . . ?
 O2 C52 H52B 110.0 . . ?
 C51 C52 H52A 110.0 . . ?
 C51 C52 H52B 110.0 . . ?
 H52A C52 H52B 108.4 . . ?
 O2 C53 H53A 110.2 . . ?
 O2 C53 H53B 110.2 . . ?
 O2 C53 C54 107.7(7) . . ?
 H53A C53 H53B 108.5 . . ?
 C54 C53 H53A 110.2 . . ?
 C54 C53 H53B 110.2 . . ?
 N2 C54 C53 115.7(8) . . ?
 N2 C54 H54A 108.3 . . ?
 N2 C54 H54B 108.3 . . ?
 C53 C54 H54A 108.3 . . ?
 C53 C54 H54B 108.3 . . ?
 H54A C54 H54B 107.4 . . ?
 N2 C55 H55A 108.6 . . ?
 N2 C55 H55B 108.6 . . ?
 N2 C55 C56 114.7(7) . . ?
 H55A C55 H55B 107.6 . . ?
 C56 C55 H55A 108.6 . . ?
 C56 C55 H55B 108.6 . . ?
 O6 C56 C55 110.1(7) . . ?
 O6 C56 H56A 109.6 . . ?
 O6 C56 H56B 109.6 . . ?
 C55 C56 H56A 109.6 . . ?
 C55 C56 H56B 109.6 . . ?
 H56A C56 H56B 108.2 . . ?
 O6 C57 H57A 109.9 . . ?
 O6 C57 H57B 109.9 . . ?
 O6 C57 C58 109.1(8) . . ?
 H57A C57 H57B 108.3 . . ?
 C58 C57 H57A 109.9 . . ?
 C58 C57 H57B 109.9 . . ?
 O5 C58 C57 110.2(8) . . ?
 O5 C58 H58A 109.6 . . ?
 O5 C58 H58B 109.6 . . ?
 C57 C58 H58A 109.6 . . ?
 C57 C58 H58B 109.6 . . ?
 H58A C58 H58B 108.1 . . ?
 O5 C59 H59A 109.7 . . ?
 O5 C59 H59B 109.7 . . ?
 O5 C59 C60 109.8(8) . . ?
 H59A C59 H59B 108.2 . . ?
 C60 C59 H59A 109.7 . . ?
 C60 C59 H59B 109.7 . . ?
 N1 C60 C59 114.3(8) . . ?
 N1 C60 H60A 108.7 . . ?
 N1 C60 H60B 108.7 . . ?
 C59 C60 H60A 108.7 . . ?
 C59 C60 H60B 108.7 . . ?
 H60A C60 H60B 107.6 . . ?
 N1 C61 H61A 108.5 . . ?
 N1 C61 H61B 108.5 . . ?
 N1 C61 C62 114.9(8) . . ?
 H61A C61 H61B 107.5 . . ?
 C62 C61 H61A 108.5 . . ?
 C62 C61 H61B 108.5 . . ?
 O3 C62 C61 108.3(8) . . ?
 O3 C62 H62A 110.0 . . ?
 O3 C62 H62B 110.0 . . ?
 C61 C62 H62A 110.0 . . ?
 C61 C62 H62B 110.0 . . ?
 H62A C62 H62B 108.4 . . ?
 O3 C63 H63A 109.4 . . ?
 O3 C63 H63B 109.4 . . ?
 O3 C63 C64 111.1(8) . . ?
 H63A C63 H63B 108.0 . . ?
 C64 C63 H63A 109.4 . . ?
 C64 C63 H63B 109.4 . . ?
 O4 C64 C63 109.6(7) . . ?
 O4 C64 H64A 109.8 . . ?
 O4 C64 H64B 109.8 . . ?
 C63 C64 H64A 109.8 . . ?
 C63 C64 H64B 109.8 . . ?
 H64A C64 H64B 108.2 . . ?
 O4 C65 H65A 110.0 . . ?
 O4 C65 H65B 110.0 . . ?
 O4 C65 C66 108.4(7) . . ?
 H65A C65 H65B 108.4 . . ?
 C66 C65 H65A 110.0 . . ?
 C66 C65 H65B 110.0 . . ?
 N2 C66 C65 116.9(8) . . ?
 N2 C66 H66A 108.1 . . ?
 N2 C66 H66B 108.1 . . ?
 C65 C66 H66A 108.1 . . ?
 C65 C66 H66B 108.1 . . ?
 H66A C66 H66B 107.3 . . ?
 O7 K2 O8 59.45(17) . . ?
 O7 K2 O9 98.95(19) . . ?
 O7 K2 O11 100.31(18) . . ?
 O7 K2 O12 121.9(2) . . ?
 O7 K2 N3 61.07(19) . . ?
 O7 K2 N4 118.27(19) . . ?
 O8 K2 O9 120.96(18) . . ?
 O8 K2 N3 119.53(18) . . ?
 O8 K2 N4 59.61(18) . . ?
 O9 K2 N3 59.63(19) . . ?
 O9 K2 N4 119.8(2) . . ?
 O10 K2 O7 137.27(19) . . ?
 O10 K2 O8 98.31(18) . . ?
 O10 K2 O9 59.34(18) . . ?
 O10 K2 O11 116.72(18) . . ?
 O10 K2 O12 95.65(18) . . ?
 O10 K2 N3 118.4(2) . . ?
 O10 K2 N4 61.2(2) . . ?
 O11 K2 O8 139.8(2) . . ?
 O11 K2 O9 94.90(18) . . ?
 O11 K2 N3 61.35(18) . . ?
 O11 K2 N4 119.94(19) . . ?
 O12 K2 O8 98.71(19) . . ?
 O12 K2 O9 134.23(18) . . ?
 O12 K2 O11 60.69(18) . . ?
 O12 K2 N3 121.21(19) . . ?
 O12 K2 N4 60.07(19) . . ?
 N4 K2 N3 178.7(2) . . ?
 C76 O7 K2 117.6(5) . . ?
 C77 O7 K2 117.6(5) . . ?
 C77 O7 C76 110.3(6) . . ?
 C74 O8 K2 117.0(4) . . ?
 C75 O8 K2 111.5(5) . . ?
 C75 O8 C74 112.0(7) . . ?
 C68 O9 K2 113.2(5) . . ?
 C68 O9 C69 111.3(7) . . ?
 C69 O9 K2 110.3(5) . . ?
 C70 O10 K2 119.8(5) . . ?
 C71 O10 K2 118.2(5) . . ?
 C71 O10 C70 111.2(7) . . ?
 C80 O11 K2 114.4(4) . . ?
 C81 O11 K2 113.7(5) . . ?
 C81 O11 C80 110.1(7) . . ?
 C82 O12 K2 114.2(5) . . ?
 C82 O12 C83 112.5(6) . . ?
 C83 O12 K2 120.9(5) . . ?
 C67 N3 K2 111.3(5) . . ?
 C67 N3 C78 110.2(7) . . ?
 C67 N3 C79 108.8(7) . . ?
 C78 N3 K2 108.0(5) . . ?
 C78 N3 C79 110.1(7) . . ?
 C79 N3 K2 108.3(5) . . ?
 C72 N4 K2 107.2(5) . . ?
 C73 N4 K2 110.1(5) . . ?
 C73 N4 C72 110.1(7) . . ?
 C84 N4 K2 109.0(5) . . ?
 C84 N4 C72 109.4(7) . . ?
 C84 N4 C73 110.9(8) . . ?
 N3 C67 H67A 108.9 . . ?
 N3 C67 H67B 108.9 . . ?
 N3 C67 C68 113.2(7) . . ?
 H67A C67 H67B 107.8 . . ?
 C68 C67 H67A 108.9 . . ?
 C68 C67 H67B 108.9 . . ?
 O9 C68 C67 110.4(7) . . ?
 O9 C68 H68A 109.6 . . ?
 O9 C68 H68B 109.6 . . ?
 C67 C68 H68A 109.6 . . ?
 C67 C68 H68B 109.6 . . ?
 H68A C68 H68B 108.1 . . ?
 O9 C69 H69A 109.9 . . ?
 O9 C69 H69B 109.9 . . ?
 O9 C69 C70 109.0(7) . . ?
 H69A C69 H69B 108.3 . . ?
 C70 C69 H69A 109.9 . . ?
 C70 C69 H69B 109.9 . . ?
 O10 C70 C69 108.9(7) . . ?
 O10 C70 H70A 109.9 . . ?
 O10 C70 H70B 109.9 . . ?
 C69 C70 H70A 109.9 . . ?
 C69 C70 H70B 109.9 . . ?
 H70A C70 H70B 108.3 . . ?
 O10 C71 H71A 109.9 . . ?
 O10 C71 H71B 109.9 . . ?
 O10 C71 C72 108.8(8) . . ?
 H71A C71 H71B 108.3 . . ?
 C72 C71 H71A 109.9 . . ?
 C72 C71 H71B 109.9 . . ?
 N4 C72 C71 114.5(7) . . ?
 N4 C72 H72A 108.6 . . ?
 N4 C72 H72B 108.6 . . ?
 C71 C72 H72A 108.6 . . ?
 C71 C72 H72B 108.6 . . ?
 H72A C72 H72B 107.6 . . ?
 N4 C73 H73A 108.7 . . ?
 N4 C73 H73B 108.7 . . ?
 N4 C73 C74 114.1(8) . . ?
 H73A C73 H73B 107.6 . . ?
 C74 C73 H73A 108.7 . . ?
 C74 C73 H73B 108.7 . . ?
 O8 C74 C73 108.3(8) . . ?
 O8 C74 H74A 110.0 . . ?
 O8 C74 H74B 110.0 . . ?
 C73 C74 H74A 110.0 . . ?
 C73 C74 H74B 110.0 . . ?
 H74A C74 H74B 108.4 . . ?
 O8 C75 H75A 109.7 . . ?
 O8 C75 H75B 109.7 . . ?
 O8 C75 C76 109.8(8) . . ?
 H75A C75 H75B 108.2 . . ?
 C76 C75 H75A 109.7 . . ?
 C76 C75 H75B 109.7 . . ?
 O7 C76 C75 110.6(7) . . ?
 O7 C76 H76A 109.5 . . ?
 O7 C76 H76B 109.5 . . ?
 C75 C76 H76A 109.5 . . ?
 C75 C76 H76B 109.5 . . ?
 H76A C76 H76B 108.1 . . ?
 O7 C77 H77A 110.0 . . ?
 O7 C77 H77B 110.0 . . ?
 O7 C77 C78 108.4(7) . . ?
 H77A C77 H77B 108.4 . . ?
 C78 C77 H77A 110.0 . . ?
 C78 C77 H77B 110.0 . . ?
 N3 C78 C77 116.1(7) . . ?
 N3 C78 H78A 108.3 . . ?
 N3 C78 H78B 108.3 . . ?
 C77 C78 H78A 108.3 . . ?
 C77 C78 H78B 108.3 . . ?
 H78A C78 H78B 107.4 . . ?
 N3 C79 H79A 108.4 . . ?
 N3 C79 H79B 108.4 . . ?
 N3 C79 C80 115.4(7) . . ?
 H79A C79 H79B 107.5 . . ?
 C80 C79 H79A 108.4 . . ?
 C80 C79 H79B 108.4 . . ?
 O11 C80 C79 109.1(7) . . ?
 O11 C80 H80A 109.9 . . ?
 O11 C80 H80B 109.9 . . ?
 C79 C80 H80A 109.9 . . ?
 C79 C80 H80B 109.9 . . ?
 H80A C80 H80B 108.3 . . ?
 O11 C81 H81A 109.6 . . ?
 O11 C81 H81B 109.6 . . ?
 O11 C81 C82 110.1(8) . . ?
 H81A C81 H81B 108.2 . . ?
 C82 C81 H81A 109.6 . . ?
 C82 C81 H81B 109.6 . . ?
 O12 C82 C81 108.7(7) . . ?
 O12 C82 H82A 110.0 . . ?
 O12 C82 H82B 110.0 . . ?
 C81 C82 H82A 110.0 . . ?
 C81 C82 H82B 110.0 . . ?
 H82A C82 H82B 108.3 . . ?
 O12 C83 H83A 110.0 . . ?
 O12 C83 H83B 110.0 . . ?
 O12 C83 C84 108.4(7) . . ?
 H83A C83 H83B 108.4 . . ?
 C84 C83 H83A 110.0 . . ?
 C84 C83 H83B 110.0 . . ?
 N4 C84 C83 116.6(9) . . ?
 N4 C84 H84A 108.1 . . ?
 N4 C84 H84B 108.1 . . ?
 C83 C84 H84A 108.1 . . ?
 C83 C84 H84B 108.1 . . ?
 H84A C84 H84B 107.3 . . ?
 H85A C85 H85B 109.5 . . ?
 H85A C85 H85C 109.5 . . ?
 H85B C85 H85C 109.5 . . ?
 C86 C85 H85A 109.5 . . ?
 C86 C85 H85B 109.5 . . ?
 C86 C85 H85C 109.5 . . ?
 C87 C86 C85 122.3(10) . . ?
 C87 C86 C91 118.1(10) . . ?
 C91 C86 C85 119.5(9) . . ?
 C86 C87 H87 119.0 . . ?
 C88 C87 C86 122.1(10) . . ?
 C88 C87 H87 119.0 . . ?
 C87 C88 H88 119.9 . . ?
 C87 C88 C89 120.3(10) . . ?
 C89 C88 H88 119.9 . . ?
 C88 C89 H89 120.5 . . ?
 C90 C89 C88 118.9(11) . . ?
 C90 C89 H89 120.5 . . ?
 C89 C90 H90 119.4 . . ?
 C89 C90 C91 121.3(11) . . ?
 C91 C90 H90 119.4 . . ?
 C86 C91 C90 119.3(10) . . ?
 C86 C91 H91 120.4 . . ?
 C90 C91 H91 120.4 . . ?
 H92A C92 H92B 109.5 . . ?
 H92A C92 H92C 109.5 . . ?
 H92B C92 H92C 109.5 . . ?
 C93 C92 H92A 109.5 . . ?
 C93 C92 H92B 109.5 . . ?
 C93 C92 H92C 109.5 . . ?
 C94 C93 C92 119.2(10) . . ?
 C94 C93 C98 117.8(10) . . ?
 C98 C93 C92 122.9(10) . . ?
 C93 C94 H94 119.5 . . ?
 C95 C94 C93 121.0(11) . . ?
 C95 C94 H94 119.5 . . ?
 C94 C95 H95 120.1 . . ?
 C94 C95 C96 119.9(12) . . ?
 C96 C95 H95 120.1 . . ?
 C95 C96 H96 120.2 . . ?
 C97 C96 C95 119.6(12) . . ?
 C97 C96 H96 120.2 . . ?
 C96 C97 H97 119.2 . . ?
 C96 C97 C98 121.7(10) . . ?
 C98 C97 H97 119.2 . . ?
 C93 C98 H98 120.0 . . ?
 C97 C98 C93 120.0(10) . . ?
 C97 C98 H98 120.0 . . ?

loop_
  _geom_torsion_atom_site_label_1
  _geom_torsion_atom_site_label_2
  _geom_torsion_atom_site_label_3
  _geom_torsion_atom_site_label_4
  _geom_torsion
  _geom_torsion_site_symmetry_1
  _geom_torsion_site_symmetry_2
  _geom_torsion_site_symmetry_3
  _geom_torsion_site_symmetry_4
  _geom_torsion_publ_flag
 Ir1 C17 C18 C19 27.7(11) . . . . ?
 Ir1 C17 C24 C23 -106.7(8) . . . . ?
 Ir1 C20 C21 C22 106.6(9) . . . . ?
 Ir1 C21 C22 C23 33.2(11) . . . . ?
 Ir2 C1 C2 C3 105.4(8) . . . . ?
 Ir2 C1 C8 C7 -31.9(9) . . . . ?
 Ir2 C2 C3 C4 -11.8(10) . . . . ?
 Ir2 C5 C6 C7 105.7(7) . . . . ?
 Ir2 C6 C7 C8 -12.3(9) . . . . ?
 Ir3 C9 C10 C11 -32.0(10) . . . . ?
 Ir3 C9 C16 C15 105.7(8) . . . . ?
 Ir3 C12 C13 C14 -105.9(8) . . . . ?
 Ir3 C13 C14 C15 -30.9(9) . . . . ?
 C1 C2 C3 C4 -91.4(10) . . . . ?
 C2 C1 C8 C7 50.7(11) . . . . ?
 C2 C3 C4 C5 26.7(11) . . . . ?
 C3 C4 C5 Ir2 -29.5(10) . . . . ?
 C3 C4 C5 C6 52.3(12) . . . . ?
 C4 C5 C6 Ir2 -105.6(8) . . . . ?
 C4 C5 C6 C7 0.1(13) . . . . ?
 C5 C6 C7 C8 -92.7(10) . . . . ?
 C6 C7 C8 C1 28.8(10) . . . . ?
 C8 C1 C2 Ir2 -104.9(7) . . . . ?
 C8 C1 C2 C3 0.5(12) . . . . ?
 C9 C10 C11 C12 28.6(11) . . . . ?
 C10 C9 C16 Ir3 -105.5(8) . . . . ?
 C10 C9 C16 C15 0.2(13) . . . . ?
 C10 C11 C12 Ir3 -12.3(10) . . . . ?
 C10 C11 C12 C13 -92.2(10) . . . . ?
 C11 C12 C13 Ir3 105.8(8) . . . . ?
 C11 C12 C13 C14 -0.1(13) . . . . ?
 C12 C13 C14 C15 51.5(11) . . . . ?
 C13 C14 C15 C16 27.5(10) . . . . ?
 C14 C15 C16 Ir3 -11.7(9) . . . . ?
 C14 C15 C16 C9 -91.9(10) . . . . ?
 C16 C9 C10 C11 50.9(12) . . . . ?
 C17 C18 C19 C20 -24.0(13) . . . . ?
 C18 C17 C24 Ir1 105.2(8) . . . . ?
 C18 C17 C24 C23 -1.5(13) . . . . ?
 C18 C19 C20 Ir1 8.6(11) . . . . ?
 C18 C19 C20 C21 86.9(12) . . . . ?
 C19 C20 C21 Ir1 -103.8(8) . . . . ?
 C19 C20 C21 C22 2.8(15) . . . . ?
 C20 C21 C22 C23 -51.8(14) . . . . ?
 C21 C22 C23 C24 -29.2(13) . . . . ?
 C22 C23 C24 Ir1 12.5(11) . . . . ?
 C22 C23 C24 C17 93.4(11) . . . . ?
 C24 C17 C18 C19 -53.9(12) . . . . ?
 Ir4 C41 C42 C43 -28.3(12) . . . . ?
 Ir4 C41 C48 C47 105.4(8) . . . . ?
 Ir4 C44 C45 C46 -106.5(9) . . . . ?
 Ir4 C45 C46 C47 -22.3(16) . . . . ?
 Ir5 C33 C34 C35 32.0(9) . . . . ?
 Ir5 C33 C40 C39 -105.1(8) . . . . ?
 Ir5 C36 C37 C38 106.4(8) . . . . ?
 Ir5 C37 C38 C39 31.6(9) . . . . ?
 Ir6 C25 C26 C27 30.6(9) . . . . ?
 Ir6 C25 C32 C31 -104.9(7) . . . . ?
 Ir6 C28 C29 C30 105.0(8) . . . . ?
 Ir6 C29 C30 C31 33.3(9) . . . . ?
 C25 C26 C27 C28 -26.6(11) . . . . ?
 C26 C25 C32 Ir6 105.7(8) . . . . ?
 C26 C25 C32 C31 0.9(12) . . . . ?
 C26 C27 C28 Ir6 10.7(9) . . . . ?
 C26 C27 C28 C29 92.0(10) . . . . ?
 C27 C28 C29 Ir6 -106.8(8) . . . . ?
 C27 C28 C29 C30 -1.8(13) . . . . ?
 C28 C29 C30 C31 -49.3(11) . . . . ?
 C29 C30 C31 C32 -30.4(10) . . . . ?
 C30 C31 C32 Ir6 13.5(9) . . . . ?
 C30 C31 C32 C25 92.2(10) . . . . ?
 C32 C25 C26 C27 -52.6(11) . . . . ?
 C33 C34 C35 C36 -29.1(11) . . . . ?
 C34 C33 C40 Ir5 105.5(8) . . . . ?
 C34 C33 C40 C39 0.4(13) . . . . ?
 C34 C35 C36 Ir5 13.2(10) . . . . ?
 C34 C35 C36 C37 91.9(10) . . . . ?
 C35 C36 C37 Ir5 -105.6(8) . . . . ?
 C35 C36 C37 C38 0.8(13) . . . . ?
 C36 C37 C38 C39 -52.1(11) . . . . ?
 C37 C38 C39 C40 -28.8(11) . . . . ?
 C38 C39 C40 Ir5 13.3(9) . . . . ?
 C38 C39 C40 C33 91.9(10) . . . . ?
 C40 C33 C34 C35 -51.4(11) . . . . ?
 C41 C42 C43 C44 26.0(16) . . . . ?
 C42 C41 C48 Ir4 -107.0(9) . . . . ?
 C42 C41 C48 C47 -1.7(14) . . . . ?
 C42 C43 C44 Ir4 -12.1(16) . . . . ?
 C42 C43 C44 C45 -92.1(13) . . . . ?
 C43 C44 C45 Ir4 106.8(9) . . . . ?
 C43 C44 C45 C46 0.3(15) . . . . ?
 C44 C45 C46 C47 60.1(16) . . . . ?
 C45 C46 C47 C48 16.6(17) . . . . ?
 C46 C47 C48 Ir4 -3.1(12) . . . . ?
 C46 C47 C48 C41 -83.2(13) . . . . ?
 C48 C41 C42 C43 55.0(14) . . . . ?
 K1 O1 C50 C49 40.6(10) . . . . ?
 K1 O1 C51 C52 -53.7(10) . . . . ?
 K1 O2 C52 C51 -40.9(9) . . . . ?
 K1 O2 C53 C54 55.2(8) . . . . ?
 K1 O3 C62 C61 42.0(10) . . . . ?
 K1 O3 C63 C64 -51.0(8) . . . . ?
 K1 O4 C64 C63 -41.8(9) . . . . ?
 K1 O4 C65 C66 49.0(9) . . . . ?
 K1 O5 C58 C57 -39.8(8) . . . . ?
 K1 O5 C59 C60 51.9(8) . . . . ?
 K1 O6 C56 C55 46.6(8) . . . . ?
 K1 O6 C57 C58 -54.5(9) . . . . ?
 K1 N1 C49 C50 48.1(8) . . . . ?
 K1 N1 C60 C59 41.6(9) . . . . ?
 K1 N1 C61 C62 49.1(10) . . . . ?
 K1 N2 C54 C53 40.3(9) . . . . ?
 K1 N2 C55 C56 47.6(8) . . . . ?
 K1 N2 C66 C65 42.0(9) . . . . ?
 O1 C51 C52 O2 62.5(11) . . . . ?
 O2 C53 C54 N2 -65.8(9) . . . . ?
 O3 C63 C64 O4 62.4(10) . . . . ?
 O4 C65 C66 N2 -63.1(11) . . . . ?
 O5 C59 C60 N1 -64.6(10) . . . . ?
 O6 C57 C58 O5 62.9(10) . . . . ?
 N1 C49 C50 O1 -60.3(11) . . . . ?
 N1 C61 C62 O3 -62.4(11) . . . . ?
 N2 C55 C56 O6 -66.4(10) . . . . ?
 C49 N1 C60 C59 161.4(8) . . . . ?
 C49 N1 C61 C62 -71.3(10) . . . . ?
 C50 O1 C51 C52 166.4(9) . . . . ?
 C51 O1 C50 C49 177.7(8) . . . . ?
 C52 O2 C53 C54 -168.8(7) . . . . ?
 C53 O2 C52 C51 -176.0(7) . . . . ?
 C54 N2 C55 C56 -70.3(10) . . . . ?
 C54 N2 C66 C65 160.5(8) . . . . ?
 C55 N2 C54 C53 158.0(8) . . . . ?
 C55 N2 C66 C65 -76.3(10) . . . . ?
 C56 O6 C57 C58 173.5(8) . . . . ?
 C57 O6 C56 C55 176.7(8) . . . . ?
 C58 O5 C59 C60 -168.7(7) . . . . ?
 C59 O5 C58 C57 -178.2(7) . . . . ?
 C60 N1 C49 C50 -71.8(9) . . . . ?
 C60 N1 C61 C62 168.5(9) . . . . ?
 C61 N1 C49 C50 168.9(7) . . . . ?
 C61 N1 C60 C59 -78.1(10) . . . . ?
 C62 O3 C63 C64 170.7(7) . . . . ?
 C63 O3 C62 C61 177.9(8) . . . . ?
 C64 O4 C65 C66 -172.0(8) . . . . ?
 C65 O4 C64 C63 179.7(8) . . . . ?
 C66 N2 C54 C53 -78.9(10) . . . . ?
 C66 N2 C55 C56 166.7(7) . . . . ?
 K2 O7 C76 C75 42.9(9) . . . . ?
 K2 O7 C77 C78 -50.3(9) . . . . ?
 K2 O8 C74 C73 -47.8(9) . . . . ?
 K2 O8 C75 C76 52.1(8) . . . . ?
 K2 O9 C68 C67 -53.0(8) . . . . ?
 K2 O9 C69 C70 54.6(8) . . . . ?
 K2 O10 C70 C69 41.6(8) . . . . ?
 K2 O10 C71 C72 -48.5(8) . . . . ?
 K2 O11 C80 C79 -55.1(8) . . . . ?
 K2 O11 C81 C82 49.7(8) . . . . ?
 K2 O12 C82 C81 48.1(9) . . . . ?
 K2 O12 C83 C84 -40.8(10) . . . . ?
 K2 N3 C67 C68 -43.2(8) . . . . ?
 K2 N3 C78 C77 -41.6(9) . . . . ?
 K2 N3 C79 C80 -39.3(8) . . . . ?
 K2 N4 C72 C71 -45.6(8) . . . . ?
 K2 N4 C73 C74 -47.7(9) . . . . ?
 K2 N4 C84 C83 -46.2(9) . . . . ?
 O7 C77 C78 N3 63.5(11) . . . . ?
 O8 C75 C76 O7 -64.1(10) . . . . ?
 O9 C69 C70 O10 -64.5(9) . . . . ?
 O10 C71 C72 N4 64.9(10) . . . . ?
 O11 C81 C82 O12 -65.9(10) . . . . ?
 O12 C83 C84 N4 59.2(11) . . . . ?
 N3 C67 C68 O9 67.4(10) . . . . ?
 N3 C79 C80 O11 65.7(9) . . . . ?
 N4 C73 C74 O8 65.5(10) . . . . ?
 C67 N3 C78 C77 80.2(10) . . . . ?
 C67 N3 C79 C80 -160.5(7) . . . . ?
 C68 O9 C69 C70 -178.8(7) . . . . ?
 C69 O9 C68 C67 -178.1(7) . . . . ?
 C70 O10 C71 C72 167.2(7) . . . . ?
 C71 O10 C70 C69 -174.8(7) . . . . ?
 C72 N4 C73 C74 -165.7(8) . . . . ?
 C72 N4 C84 C83 70.9(10) . . . . ?
 C73 N4 C72 C71 74.2(10) . . . . ?
 C73 N4 C84 C83 -167.5(8) . . . . ?
 C74 O8 C75 C76 -174.5(7) . . . . ?
 C75 O8 C74 C73 -178.4(7) . . . . ?
 C76 O7 C77 C78 171.1(8) . . . . ?
 C77 O7 C76 C75 -178.5(8) . . . . ?
 C78 N3 C67 C68 -163.0(7) . . . . ?
 C78 N3 C79 C80 78.6(9) . . . . ?
 C79 N3 C67 C68 76.1(9) . . . . ?
 C79 N3 C78 C77 -159.7(8) . . . . ?
 C80 O11 C81 C82 179.5(7) . . . . ?
 C81 O11 C80 C79 175.4(7) . . . . ?
 C82 O12 C83 C84 179.4(8) . . . . ?
 C83 O12 C82 C81 -169.3(8) . . . . ?
 C84 N4 C72 C71 -163.7(8) . . . . ?
 C84 N4 C73 C74 73.0(10) . . . . ?
 C85 C86 C87 C88 -175.7(10) . . . . ?
 C85 C86 C91 C90 176.2(10) . . . . ?
 C86 C87 C88 C89 -0.7(18) . . . . ?
 C87 C86 C91 C90 -1.8(16) . . . . ?
 C87 C88 C89 C90 -1.2(18) . . . . ?
 C88 C89 C90 C91 1.6(19) . . . . ?
 C89 C90 C91 C86 0.0(18) . . . . ?
 C91 C86 C87 C88 2.2(16) . . . . ?
 C92 C93 C94 C95 -178.0(12) . . . . ?
 C92 C93 C98 C97 177.0(12) . . . . ?
 C93 C94 C95 C96 2.0(19) . . . . ?
 C94 C93 C98 C97 0.8(18) . . . . ?
 C94 C95 C96 C97 -1(2) . . . . ?
 C95 C96 C97 C98 1(2) . . . . ?
 C96 C97 C98 C93 0(2) . . . . ?
 C98 C93 C94 C95 -1.6(17) . . . . ?

_shelx_res_file
;
TITL asx002_a.res in P-1
    asx002.res
    created by SHELXL-2018/3 at 15:13:40 on 04-Feb-2022
REM Old TITL
REM SHELXT solution in P-1
REM R1 0.093, Rweak 0.004, Alpha 0.053, Orientation as input
REM Formula found by SHELXT: Ir18 K2 C49 N9 O3
CELL 0.71073 13.8451 14.0517 30.9905 86.264 78.263 82.948
ZERR 2 0.0005 0.0005 0.0011 0.003 0.003 0.003
LATT 1
SFAC C H Bi Ir K N O
UNIT 196 318 24 12 4 8 24

L.S. 6 0 0
PLAN  46
TEMP -173.15
CONF
list 4
MORE -1
BOND $H
fmap 2 53
acta
OMIT -1 -1 2
OMIT 0 1 1
OMIT 0 1 0
OMIT -1 0 2
OMIT 2 0 0
OMIT 1 0 1
OMIT 1 1 0
OMIT -1 0 1
OMIT -1 1 0
OMIT 0 2 0
OMIT 1 -1 2
REM <olex2.extras>
REM <HklSrc "%.\\asx002.hkl">
REM </olex2.extras>

WGHT    0.022200
FVAR       0.05577
BI1   3   -0.597224    0.335710    0.652598    11.00000    0.01572    0.02233 =
         0.02127   -0.00169   -0.00165   -0.00169
BI2   3   -0.384426    0.386615    0.652395    11.00000    0.01948    0.01982 =
         0.01993   -0.00187   -0.00141   -0.00574
BI3   3   -0.452509    0.406654    0.562728    11.00000    0.01582    0.01925 =
         0.02380    0.00271   -0.00488   -0.00312
BI4   3   -0.491962    0.118165    0.630621    11.00000    0.02049    0.01841 =
         0.02254    0.00113   -0.00664   -0.00471
BI5   3   -0.360321    0.185326    0.544648    11.00000    0.01628    0.02254 =
         0.02094   -0.00334   -0.00284   -0.00183
BI6   3   -0.279800    0.166901    0.635052    11.00000    0.01681    0.02088 =
         0.02356    0.00108   -0.00540   -0.00094
IR1   4   -0.457024    0.224185    0.696698    11.00000    0.01873    0.02111 =
         0.01871    0.00086   -0.00373   -0.00592
IR2   4   -0.564293    0.251500    0.569993    11.00000    0.01441    0.01931 =
         0.01954    0.00002   -0.00392   -0.00291
IR3   4   -0.262333    0.323988    0.573782    11.00000    0.01403    0.02098 =
         0.01995    0.00042   -0.00272   -0.00311
C1    1   -0.676429    0.352648    0.550128    11.00000    0.01832    0.02090 =
         0.01779    0.00062   -0.00589   -0.00725
AFIX  13
H1    2   -0.670220    0.420848    0.555478    11.00000   -1.20000
AFIX   0
C2    1   -0.612823    0.316707    0.511380    11.00000    0.02547    0.02200 =
         0.02174    0.00664   -0.00097    0.00313
AFIX  13
H2    2   -0.569023    0.363603    0.494489    11.00000   -1.20000
AFIX   0
C3    1   -0.642753    0.245041    0.483027    11.00000    0.02652    0.03746 =
         0.02329    0.00012   -0.00383   -0.00127
AFIX  23
H3A   2   -0.715630    0.255192    0.485343    11.00000   -1.20000
H3B   2   -0.611461    0.257440    0.451808    11.00000   -1.20000
AFIX   0
C4    1   -0.613014    0.141619    0.496196    11.00000    0.02136    0.03404 =
         0.02357   -0.00599   -0.00415   -0.00954
AFIX  23
H4A   2   -0.662562    0.101490    0.490356    11.00000   -1.20000
H4B   2   -0.548138    0.119309    0.477635    11.00000   -1.20000
AFIX   0
C5    1   -0.605236    0.127572    0.544052    11.00000    0.02062    0.02937 =
         0.01482   -0.00633   -0.00582   -0.00250
AFIX  13
H5    2   -0.566208    0.065930    0.551197    11.00000   -1.20000
AFIX   0
C6    1   -0.682474    0.160922    0.579304    11.00000    0.02816    0.01726 =
         0.01681    0.00032   -0.00358   -0.00608
AFIX  13
H6    2   -0.688689    0.118725    0.606761    11.00000   -1.20000
AFIX   0
C7    1   -0.780006    0.213863    0.570723    11.00000    0.02049    0.01952 =
         0.02399    0.00252   -0.00518   -0.00622
AFIX  23
H7A   2   -0.834592    0.197271    0.594985    11.00000   -1.20000
H7B   2   -0.793288    0.191932    0.542991    11.00000   -1.20000
AFIX   0
C8    1   -0.779487    0.322690    0.567147    11.00000    0.00704    0.02894 =
         0.02553    0.00115   -0.00031    0.00290
AFIX  23
H8A   2   -0.823748    0.350416    0.547053    11.00000   -1.20000
H8B   2   -0.806273    0.349164    0.596570    11.00000   -1.20000
AFIX   0
C9    1   -0.213837    0.464036    0.568935    11.00000    0.01980    0.01428 =
         0.03278    0.00331   -0.00925   -0.00811
AFIX  13
H9    2   -0.262939    0.512652    0.586173    11.00000   -1.20000
AFIX   0
C10   1   -0.175795    0.497203    0.522032    11.00000    0.01796    0.02417 =
         0.02834    0.00629   -0.00504   -0.00210
AFIX  23
H10A  2   -0.231927    0.531213    0.509833    11.00000   -1.20000
H10B  2   -0.127387    0.543591    0.521922    11.00000   -1.20000
AFIX   0
C11   1   -0.127257    0.417446    0.492783    11.00000    0.03251    0.03107 =
         0.03036    0.00657   -0.01383   -0.00538
AFIX  23
H11A  2   -0.055044    0.409195    0.492403    11.00000   -1.20000
H11B  2   -0.136750    0.434500    0.462305    11.00000   -1.20000
AFIX   0
C12   1   -0.170153    0.321975    0.508338    11.00000    0.01723    0.04527 =
         0.01992   -0.00413   -0.00079   -0.00842
AFIX  13
H12   2   -0.199037    0.293093    0.485859    11.00000   -1.20000
AFIX   0
C13   1   -0.127894    0.252677    0.537852    11.00000    0.01466    0.02951 =
         0.03263   -0.01292    0.00048    0.00205
AFIX  13
H13   2   -0.132319    0.184438    0.531857    11.00000   -1.20000
AFIX   0
C14   1   -0.037135    0.267010    0.556355    11.00000    0.02438    0.04179 =
         0.03097    0.00638   -0.00943   -0.00262
AFIX  23
H14A  2    0.022332    0.262782    0.532330    11.00000   -1.20000
H14B  2   -0.026748    0.215319    0.578772    11.00000   -1.20000
AFIX   0
C15   1   -0.049931    0.366029    0.577666    11.00000    0.02426    0.03592 =
         0.01943    0.00043   -0.00999   -0.00927
AFIX  23
H15A  2   -0.013518    0.360361    0.602262    11.00000   -1.20000
H15B  2   -0.019608    0.413162    0.555452    11.00000   -1.20000
AFIX   0
C16   1   -0.157226    0.403643    0.595057    11.00000    0.02153    0.03108 =
         0.01714   -0.00349   -0.00771   -0.01171
AFIX  13
H16   2   -0.173079    0.417370    0.627144    11.00000   -1.20000
AFIX   0
C17   1   -0.439126    0.089233    0.732051    11.00000    0.02690    0.02333 =
         0.02715    0.00255   -0.00891   -0.00497
AFIX  13
H17   2   -0.424669    0.032224    0.713122    11.00000   -1.20000
AFIX   0
C18   1   -0.371388    0.089974    0.764254    11.00000    0.04613    0.02968 =
         0.04617    0.01350   -0.02844   -0.01039
AFIX  23
H18A  2   -0.302957    0.065895    0.749861    11.00000   -1.20000
H18B  2   -0.392520    0.045867    0.789737    11.00000   -1.20000
AFIX   0
C19   1   -0.371431    0.190476    0.780907    11.00000    0.04947    0.04459 =
         0.02336    0.00346   -0.02289   -0.01241
AFIX  23
H19A  2   -0.417278    0.195913    0.809879    11.00000   -1.20000
H19B  2   -0.303997    0.196930    0.785661    11.00000   -1.20000
AFIX   0
C20   1   -0.400485    0.270999    0.751568    11.00000    0.03500    0.03024 =
         0.02158    0.00231   -0.01386   -0.01370
AFIX  13
H20   2   -0.351214    0.318729    0.743226    11.00000   -1.20000
AFIX   0
C21   1   -0.501188    0.309464    0.752942    11.00000    0.04280    0.02774 =
         0.01966    0.00332    0.00179   -0.00754
AFIX  13
H21   2   -0.508591    0.379804    0.745137    11.00000   -1.20000
AFIX   0
C22   1   -0.590838    0.277641    0.785022    11.00000    0.03542    0.03866 =
         0.02093   -0.00321    0.00828    0.00512
AFIX  23
H22A  2   -0.652224    0.309951    0.776463    11.00000   -1.20000
H22B  2   -0.589656    0.297152    0.815019    11.00000   -1.20000
AFIX   0
C23   1   -0.592021    0.168649    0.785604    11.00000    0.03197    0.05877 =
         0.02639    0.01087   -0.00478   -0.02825
AFIX  23
H23A  2   -0.557792    0.138228    0.808947    11.00000   -1.20000
H23B  2   -0.661642    0.153599    0.792894    11.00000   -1.20000
AFIX   0
C24   1   -0.542237    0.127204    0.742077    11.00000    0.03279    0.03025 =
         0.02911    0.00186   -0.00917   -0.01845
AFIX  13
H24   2   -0.586298    0.092428    0.728288    11.00000   -1.20000
AFIX   0

BI7   3   -0.036828    0.066625    0.929623    11.00000    0.01729    0.01998 =
         0.02515    0.00454   -0.00570   -0.00463
BI8   3   -0.092922    0.066121    0.838081    11.00000    0.02083    0.01947 =
         0.02202   -0.00228   -0.00115   -0.00604
BI9   3    0.116891    0.123620    0.840721    11.00000    0.01681    0.02490 =
         0.02395   -0.00226   -0.00187   -0.00219
BI10  3    0.006416    0.343152    0.851323    11.00000    0.02174    0.01893 =
         0.02168    0.00257   -0.00683   -0.00688
BI11  3   -0.200399    0.285954    0.844116    11.00000    0.01902    0.01977 =
         0.02401    0.00145   -0.00644   -0.00254
BI12  3   -0.134826    0.289895    0.937140    11.00000    0.01709    0.02102 =
         0.02170   -0.00238   -0.00300   -0.00357
IR4   4   -0.016096    0.220931    0.788918    11.00000    0.02076    0.02353 =
         0.01856    0.00082   -0.00358   -0.00800
IR5   4   -0.224845    0.141183    0.911820    11.00000    0.01528    0.01931 =
         0.01977    0.00063   -0.00319   -0.00412
IR6   4    0.070354    0.225750    0.919144    11.00000    0.01576    0.01947 =
         0.01987    0.00172   -0.00390   -0.00379
C25   1    0.101476    0.356755    0.942549    11.00000    0.02058    0.01725 =
         0.02736    0.00120   -0.00126   -0.00678
AFIX  13
H25   2    0.061814    0.415312    0.932535    11.00000   -1.20000
AFIX   0
C26   1    0.100186    0.350892    0.991794    11.00000    0.02472    0.02867 =
         0.02262   -0.00253   -0.00256   -0.01072
AFIX  23
H26A  2    0.032282    0.372238    1.007790    11.00000   -1.20000
H26B  2    0.145208    0.395229    0.998295    11.00000   -1.20000
AFIX   0
C27   1    0.132041    0.249845    1.008624    11.00000    0.02633    0.02904 =
         0.02306    0.00194   -0.00433   -0.00914
AFIX  23
H27A  2    0.203899    0.243542    1.008953    11.00000   -1.20000
H27B  2    0.095988    0.239862    1.039315    11.00000   -1.20000
AFIX   0
C28   1    0.111931    0.172814    0.980483    11.00000    0.01182    0.02915 =
         0.01642    0.00484   -0.00646   -0.00125
AFIX  13
H28   2    0.068598    0.125473    0.997315    11.00000   -1.20000
AFIX   0
C29   1    0.181805    0.133962    0.944645    11.00000    0.02006    0.02149 =
         0.03542    0.00371   -0.01269   -0.00215
AFIX  13
H29   2    0.179052    0.064158    0.941147    11.00000   -1.20000
AFIX   0
C30   1    0.284314    0.165747    0.928794    11.00000    0.01997    0.02521 =
         0.02277    0.00090   -0.00693   -0.00437
AFIX  23
H30A  2    0.315040    0.136257    0.900377    11.00000   -1.20000
H30B  2    0.326411    0.142637    0.950456    11.00000   -1.20000
AFIX   0
C31   1    0.280952    0.275943    0.922648    11.00000    0.01203    0.03244 =
         0.02637    0.00395   -0.00340   -0.00398
AFIX  23
H31A  2    0.287898    0.302641    0.950505    11.00000   -1.20000
H31B  2    0.337955    0.291984    0.899514    11.00000   -1.20000
AFIX   0
C32   1    0.186139    0.322364    0.909888    11.00000    0.01849    0.02075 =
         0.02973    0.00786   -0.00527   -0.01034
AFIX  13
H32   2    0.195101    0.360630    0.881281    11.00000   -1.20000
AFIX   0
C33   1   -0.270030    0.001296    0.920573    11.00000    0.02631    0.02103 =
         0.02682    0.00056   -0.00740   -0.01004
AFIX  13
H33   2   -0.219059   -0.049176    0.905738    11.00000   -1.20000
AFIX   0
C34   1   -0.312878   -0.024425    0.969475    11.00000    0.01883    0.03115 =
         0.03386    0.01149   -0.01175   -0.01060
AFIX  23
H34A  2   -0.360324   -0.072366    0.970916    11.00000   -1.20000
H34B  2   -0.258259   -0.053857    0.983921    11.00000   -1.20000
AFIX   0
C35   1   -0.365172    0.062642    0.994244    11.00000    0.02108    0.04143 =
         0.01353    0.00023   -0.00104   -0.00627
AFIX  23
H35A  2   -0.436516    0.068998    0.992892    11.00000   -1.20000
H35B  2   -0.359742    0.053003    1.025629    11.00000   -1.20000
AFIX   0
C36   1   -0.322754    0.154292    0.975856    11.00000    0.02355    0.02595 =
         0.02814    0.00288   -0.00280   -0.00539
AFIX  13
H36   2   -0.297562    0.189612    0.997522    11.00000   -1.20000
AFIX   0
C37   1   -0.361411    0.214229    0.942710    11.00000    0.01988    0.02137 =
         0.03422   -0.00484   -0.00549   -0.00201
AFIX  13
H37   2   -0.358947    0.284271    0.945714    11.00000   -1.20000
AFIX   0
C38   1   -0.449404    0.192297    0.923309    11.00000    0.02112    0.03487 =
         0.03103   -0.00232   -0.00506   -0.00602
AFIX  23
H38A  2   -0.510774    0.200291    0.946217    11.00000   -1.20000
H38B  2   -0.457760    0.238952    0.898632    11.00000   -1.20000
AFIX   0
C39   1   -0.435347    0.092010    0.906808    11.00000    0.01970    0.03008 =
         0.02861    0.00785   -0.01009   -0.01142
AFIX  23
H39A  2   -0.470157    0.091367    0.881926    11.00000   -1.20000
H39B  2   -0.465963    0.048397    0.930691    11.00000   -1.20000
AFIX   0
C40   1   -0.326624    0.054789    0.891603    11.00000    0.02404    0.02594 =
         0.02195   -0.00258   -0.00243   -0.00949
AFIX  13
H40   2   -0.308058    0.035897    0.860179    11.00000   -1.20000
AFIX   0
C41   1    0.033002    0.126265    0.737151    11.00000    0.02536    0.02961 =
         0.02099   -0.00084   -0.00364   -0.00438
AFIX  13
H41   2    0.038998    0.057115    0.747242    11.00000   -1.20000
AFIX   0
C42   1    0.123643    0.154513    0.704044    11.00000    0.03469    0.03690 =
         0.04224    0.01139    0.01097    0.01513
AFIX  23
H42A  2    0.184770    0.121938    0.712745    11.00000   -1.20000
H42B  2    0.121379    0.133291    0.674460    11.00000   -1.20000
AFIX   0
C43   1    0.126494    0.262798    0.702085    11.00000    0.07904    0.06720 =
         0.04833   -0.00420    0.00467   -0.03616
AFIX  23
H43A  2    0.196714    0.276015    0.695698    11.00000   -1.20000
H43B  2    0.095982    0.291201    0.677266    11.00000   -1.20000
AFIX   0
C44   1    0.075745    0.310352    0.742236    11.00000    0.06589    0.05155 =
         0.01958   -0.00641    0.01531   -0.04268
AFIX  13
H44   2    0.117763    0.348630    0.755510    11.00000   -1.20000
AFIX   0
C45   1   -0.025217    0.348209    0.747297    11.00000    0.05333    0.03739 =
         0.02465    0.01572   -0.01925   -0.02287
AFIX  13
H45   2   -0.042488    0.409073    0.763574    11.00000   -1.20000
AFIX   0
C46   1   -0.084063    0.340997    0.712421    11.00000    0.18092    0.04644 =
         0.06243    0.02232   -0.08558   -0.04310
AFIX  23
H46A  2   -0.151857    0.373566    0.722306    11.00000   -1.20000
H46B  2   -0.053158    0.375659    0.685259    11.00000   -1.20000
AFIX   0
C47   1   -0.091609    0.241468    0.701648    11.00000    0.03591    0.03045 =
         0.03052   -0.00350   -0.01427   -0.00415
AFIX  23
H47A  2   -0.047219    0.227527    0.672903    11.00000   -1.20000
H47B  2   -0.160418    0.236927    0.698210    11.00000   -1.20000
AFIX   0
C48   1   -0.065210    0.165303    0.735592    11.00000    0.01436    0.02818 =
         0.02799   -0.00228   -0.00059   -0.00394
AFIX  13
H48   2   -0.115554    0.118907    0.745000    11.00000   -1.20000
AFIX   0

K1    5    0.375034   -0.344216    0.843320    11.00000    0.02182    0.02243 =
         0.02512   -0.00219   -0.00384   -0.00256
O1    7    0.543667   -0.461857    0.856937    11.00000    0.02073    0.02270 =
         0.04443    0.00183   -0.00419    0.00151
O2    7    0.362726   -0.480220    0.913560    11.00000    0.03480    0.02844 =
         0.03541    0.00490   -0.00790    0.00185
O3    7    0.461707   -0.168759    0.815771    11.00000    0.02877    0.02270 =
         0.03262   -0.00077   -0.00608   -0.00135
O4    7    0.307153   -0.173000    0.889913    11.00000    0.02600    0.01766 =
         0.03199   -0.00757    0.00121   -0.00229
O5    7    0.379159   -0.424894    0.762008    11.00000    0.01880    0.02776 =
         0.03339   -0.00042   -0.00304   -0.00620
O6    7    0.196139   -0.388633    0.820335    11.00000    0.02753    0.01958 =
         0.02664   -0.00467   -0.00023   -0.00553
N1    6    0.558663   -0.346441    0.775041    11.00000    0.02990    0.02182 =
         0.03705    0.00003   -0.00148   -0.00580
N2    6    0.188287   -0.336227    0.912549    11.00000    0.03092    0.01794 =
         0.03059   -0.00375   -0.00404   -0.00131
C49   1    0.644931   -0.386006    0.794970    11.00000    0.01855    0.03451 =
         0.04424   -0.01051    0.00659   -0.01053
AFIX  23
H49A  2    0.658985   -0.337836    0.814125    11.00000   -1.20000
H49B  2    0.704118   -0.398394    0.771212    11.00000   -1.20000
AFIX   0
C50   1    0.626804   -0.477540    0.821758    11.00000    0.03683    0.03173 =
         0.03137   -0.00433   -0.00815    0.00173
AFIX  23
H50A  2    0.614666   -0.526595    0.802556    11.00000   -1.20000
H50B  2    0.686431   -0.502012    0.833867    11.00000   -1.20000
AFIX   0
C51   1    0.523045   -0.548239    0.881521    11.00000    0.03240    0.01861 =
         0.05362    0.00337   -0.01003    0.00036
AFIX  23
H51A  2    0.585464   -0.583540    0.887740    11.00000   -1.20000
H51B  2    0.493540   -0.589499    0.864175    11.00000   -1.20000
AFIX   0
C52   1    0.453275   -0.526093    0.923479    11.00000    0.03846    0.02681 =
         0.04019    0.00570   -0.00826   -0.00406
AFIX  23
H52A  2    0.441328   -0.585979    0.941410    11.00000   -1.20000
H52B  2    0.481715   -0.483407    0.940582    11.00000   -1.20000
AFIX   0
C53   1    0.294376   -0.451150    0.953495    11.00000    0.02820    0.02286 =
         0.02363    0.00401   -0.00836   -0.00678
AFIX  23
H53A  2    0.317224   -0.396710    0.965895    11.00000   -1.20000
H53B  2    0.290381   -0.505047    0.975779    11.00000   -1.20000
AFIX   0
C54   1    0.195139   -0.421964    0.941966    11.00000    0.02908    0.03300 =
         0.03212   -0.00187   -0.00994   -0.01448
AFIX  23
H54A  2    0.176285   -0.476251    0.927854    11.00000   -1.20000
H54B  2    0.145852   -0.410464    0.969638    11.00000   -1.20000
AFIX   0
C55   1    0.105024   -0.334948    0.890072    11.00000    0.03263    0.02650 =
         0.02502    0.00411   -0.01047   -0.00435
AFIX  23
H55A  2    0.093789   -0.270591    0.875755    11.00000   -1.20000
H55B  2    0.044582   -0.344913    0.912426    11.00000   -1.20000
AFIX   0
C56   1    0.118612   -0.408730    0.855927    11.00000    0.02738    0.03647 =
         0.02576   -0.00480   -0.00267   -0.00742
AFIX  23
H56A  2    0.134692   -0.473230    0.869231    11.00000   -1.20000
H56B  2    0.056157   -0.408571    0.845026    11.00000   -1.20000
AFIX   0
C57   1    0.213794   -0.461372    0.788626    11.00000    0.03519    0.03915 =
         0.02935   -0.01091   -0.00168   -0.00278
AFIX  23
H57A  2    0.150918   -0.470331    0.779683    11.00000   -1.20000
H57B  2    0.239631   -0.523020    0.801716    11.00000   -1.20000
AFIX   0
C58   1    0.286420   -0.432431    0.749894    11.00000    0.03595    0.03279 =
         0.03060   -0.01139   -0.00896   -0.00206
AFIX  23
H58A  2    0.295751   -0.480430    0.726968    11.00000   -1.20000
H58B  2    0.261221   -0.369807    0.737442    11.00000   -1.20000
AFIX   0
C59   1    0.452255   -0.394198    0.726195    11.00000    0.03650    0.03199 =
         0.03893    0.00201    0.00138    0.00130
AFIX  23
H59A  2    0.434655   -0.325790    0.718248    11.00000   -1.20000
H59B  2    0.454535   -0.432206    0.700136    11.00000   -1.20000
AFIX   0
C60   1    0.551066   -0.406944    0.738910    11.00000    0.03229    0.03011 =
         0.03985   -0.00564    0.00691   -0.00706
AFIX  23
H60A  2    0.566254   -0.475111    0.747972    11.00000   -1.20000
H60B  2    0.601956   -0.392140    0.712712    11.00000   -1.20000
AFIX   0
C61   1    0.571188   -0.248886    0.756751    11.00000    0.03941    0.03917 =
         0.03314    0.00157   -0.00703   -0.01252
AFIX  23
H61A  2    0.521759   -0.230140    0.737837    11.00000   -1.20000
H61B  2    0.637938   -0.249375    0.737682    11.00000   -1.20000
AFIX   0
C62   1    0.560100   -0.173994    0.790487    11.00000    0.03728    0.02955 =
         0.03764   -0.00121    0.01055   -0.00952
AFIX  23
H62A  2    0.608586   -0.191431    0.809962    11.00000   -1.20000
H62B  2    0.572747   -0.110940    0.775617    11.00000   -1.20000
AFIX   0
C63   1    0.445581   -0.103287    0.849044    11.00000    0.03412    0.01870 =
         0.04526   -0.00514   -0.01273   -0.00614
AFIX  23
H63A  2    0.468513   -0.041474    0.836484    11.00000   -1.20000
H63B  2    0.484715   -0.127665    0.871666    11.00000   -1.20000
AFIX   0
C64   1    0.338184   -0.087427    0.870113    11.00000    0.04030    0.01911 =
         0.02121   -0.00228   -0.00829   -0.00404
AFIX  23
H64A  2    0.327906   -0.038194    0.892539    11.00000   -1.20000
H64B  2    0.298564   -0.064001    0.847546    11.00000   -1.20000
AFIX   0
C65   1    0.204933   -0.159984    0.910497    11.00000    0.02898    0.02873 =
         0.02791   -0.01166    0.00390    0.00026
AFIX  23
H65A  2    0.163382   -0.146085    0.887858    11.00000   -1.20000
H65B  2    0.192208   -0.105223    0.930199    11.00000   -1.20000
AFIX   0
C66   1    0.179306   -0.250887    0.936807    11.00000    0.02318    0.02872 =
         0.03310   -0.00840    0.00166   -0.00364
AFIX  23
H66A  2    0.222534   -0.263231    0.958845    11.00000   -1.20000
H66B  2    0.110021   -0.239397    0.953268    11.00000   -1.20000
AFIX   0

K2    5    0.139849   -0.199596    0.669951    11.00000    0.02436    0.02299 =
         0.02497   -0.00149   -0.00400   -0.00191
O7    7    0.225777   -0.356679    0.618985    11.00000    0.03335    0.01994 =
         0.03271   -0.00299    0.00107   -0.00239
O8    7    0.060553   -0.382419    0.687179    11.00000    0.03318    0.02362 =
         0.03069   -0.00571    0.00214   -0.00793
O9    7    0.313582   -0.162551    0.704595    11.00000    0.02722    0.02936 =
         0.02480    0.00125   -0.00726   -0.00648
O10   7    0.119228   -0.148366    0.756820    11.00000    0.02824    0.03133 =
         0.02636   -0.00132   -0.01026   -0.00953
O11   7    0.157429   -0.050780    0.605093    11.00000    0.02107    0.03053 =
         0.02404    0.00377   -0.00657   -0.00157
O12   7   -0.031536   -0.086198    0.654237    11.00000    0.02428    0.02846 =
         0.03123   -0.00661   -0.01017    0.00327
N3    6    0.336387   -0.187611    0.609105    11.00000    0.02062    0.02506 =
         0.02648    0.00094   -0.00355   -0.00210
N4    6   -0.054228   -0.215397    0.731720    11.00000    0.02897    0.02099 =
         0.02810   -0.00440   -0.00236   -0.00330
C67   1    0.415404   -0.188114    0.633476    11.00000    0.01273    0.03785 =
         0.03299    0.00703   -0.00304   -0.00776
AFIX  23
H67A  2    0.474511   -0.166359    0.613386    11.00000   -1.20000
H67B  2    0.433659   -0.254725    0.643902    11.00000   -1.20000
AFIX   0
C68   1    0.387739   -0.125227    0.672331    11.00000    0.02960    0.03302 =
         0.03250    0.00450   -0.01413   -0.00774
AFIX  23
H68A  2    0.447059   -0.120954    0.685042    11.00000   -1.20000
H68B  2    0.363348   -0.059728    0.662648    11.00000   -1.20000
AFIX   0
C69   1    0.283422   -0.101404    0.741667    11.00000    0.02621    0.02822 =
         0.03594   -0.00272   -0.01822   -0.00461
AFIX  23
H69A  2    0.256027   -0.037115    0.731818    11.00000   -1.20000
H69B  2    0.341424   -0.093840    0.754763    11.00000   -1.20000
AFIX   0
C70   1    0.206100   -0.145703    0.775340    11.00000    0.03063    0.01915 =
         0.03424   -0.00476   -0.01086   -0.00329
AFIX  23
H70A  2    0.232052   -0.211590    0.783806    11.00000   -1.20000
H70B  2    0.188891   -0.107441    0.802105    11.00000   -1.20000
AFIX   0
C71   1    0.040475   -0.181824    0.788700    11.00000    0.03295    0.02772 =
         0.03046   -0.00768    0.00123   -0.00163
AFIX  23
H71A  2    0.033233   -0.148638    0.816585    11.00000   -1.20000
H71B  2    0.054917   -0.251595    0.794811    11.00000   -1.20000
AFIX   0
C72   1   -0.053423   -0.162096    0.771201    11.00000    0.02535    0.03521 =
         0.03385   -0.00898    0.00023   -0.00179
AFIX  23
H72A  2   -0.109487   -0.178430    0.794775    11.00000   -1.20000
H72B  2   -0.064632   -0.092504    0.763869    11.00000   -1.20000
AFIX   0
C73   1   -0.065922   -0.316422    0.744114    11.00000    0.02544    0.03415 =
         0.03778    0.00376   -0.00010   -0.01182
AFIX  23
H73A  2   -0.135163   -0.321126    0.759723    11.00000   -1.20000
H73B  2   -0.021838   -0.339373    0.764988    11.00000   -1.20000
AFIX   0
C74   1   -0.043005   -0.380540    0.706259    11.00000    0.03261    0.02404 =
         0.04117   -0.00207   -0.00304   -0.00862
AFIX  23
H74A  2   -0.058917   -0.446093    0.716430    11.00000   -1.20000
H74B  2   -0.083311   -0.356409    0.684037    11.00000   -1.20000
AFIX   0
C75   1    0.088535   -0.440935    0.649493    11.00000    0.04777    0.02254 =
         0.03099   -0.01741   -0.01128   -0.00355
AFIX  23
H75A  2    0.054661   -0.412409    0.625705    11.00000   -1.20000
H75B  2    0.067877   -0.505814    0.657490    11.00000   -1.20000
AFIX   0
C76   1    0.195566   -0.447946    0.633990    11.00000    0.04093    0.02178 =
         0.02670   -0.00539   -0.00709   -0.00069
AFIX  23
H76A  2    0.229243   -0.473627    0.658275    11.00000   -1.20000
H76B  2    0.215269   -0.492937    0.609629    11.00000   -1.20000
AFIX   0
C77   1    0.329074   -0.364452    0.603021    11.00000    0.02909    0.02621 =
         0.04224   -0.00454   -0.00140    0.00292
AFIX  23
H77A  2    0.348954   -0.416050    0.581635    11.00000   -1.20000
H77B  2    0.364543   -0.380526    0.627699    11.00000   -1.20000
AFIX   0
C78   1    0.355502   -0.269246    0.580808    11.00000    0.03012    0.02609 =
         0.02712   -0.00963    0.00510    0.00033
AFIX  23
H78A  2    0.426957   -0.276711    0.567061    11.00000   -1.20000
H78B  2    0.317919   -0.254319    0.556773    11.00000   -1.20000
AFIX   0
C79   1    0.330486   -0.098092    0.582559    11.00000    0.02606    0.02577 =
         0.02330    0.00565   -0.00164   -0.01078
AFIX  23
H79A  2    0.384805   -0.103408    0.556262    11.00000   -1.20000
H79B  2    0.342094   -0.045551    0.600015    11.00000   -1.20000
AFIX   0
C80   1    0.234989   -0.070972    0.567508    11.00000    0.02590    0.02370 =
         0.02686    0.00373    0.00056   -0.00457
AFIX  23
H80A  2    0.240181   -0.013645    0.547195    11.00000   -1.20000
H80B  2    0.219806   -0.124181    0.551461    11.00000   -1.20000
AFIX   0
C81   1    0.067214   -0.017389    0.591297    11.00000    0.03357    0.02761 =
         0.02598    0.00414   -0.00802   -0.00259
AFIX  23
H81A  2    0.049371   -0.066498    0.573706    11.00000   -1.20000
H81B  2    0.075598    0.041799    0.572420    11.00000   -1.20000
AFIX   0
C82   1   -0.012917    0.002690    0.630053    11.00000    0.03146    0.02305 =
         0.04471    0.00279   -0.00270    0.00288
AFIX  23
H82A  2    0.007005    0.047616    0.649088    11.00000   -1.20000
H82B  2   -0.073927    0.032733    0.620396    11.00000   -1.20000
AFIX   0
C83   1   -0.120449   -0.076456    0.687915    11.00000    0.02164    0.03093 =
         0.03758   -0.00113   -0.00908    0.00437
AFIX  23
H83A  2   -0.178514   -0.053366    0.674460    11.00000   -1.20000
H83B  2   -0.114624   -0.029312    0.709377    11.00000   -1.20000
AFIX   0
C84   1   -0.133716   -0.171638    0.710585    11.00000    0.02668    0.04288 =
         0.03939   -0.00580   -0.00595   -0.00644
AFIX  23
H84A  2   -0.195644   -0.164934    0.733218    11.00000   -1.20000
H84B  2   -0.143114   -0.216191    0.688700    11.00000   -1.20000
AFIX   0

C85   1   -0.126854   -0.072569    0.536387    11.00000    0.05280    0.04463 =
         0.05062    0.00747   -0.02950   -0.00874
AFIX 137
H85A  2   -0.060727   -0.093541    0.519384    11.00000   -1.50000
H85B  2   -0.123699   -0.015852    0.552635    11.00000   -1.50000
H85C  2   -0.173216   -0.056528    0.516272    11.00000   -1.50000
AFIX   0
C86   1   -0.161974   -0.151930    0.568369    11.00000    0.03840    0.03471 =
         0.03795   -0.00901   -0.02381   -0.00551
C87   1   -0.110118   -0.242644    0.568328    11.00000    0.02731    0.04859 =
         0.04157   -0.01600   -0.00760   -0.00323
AFIX  43
H87   2   -0.047923   -0.254105    0.548720    11.00000   -1.20000
AFIX   0
C88   1   -0.145314   -0.315685    0.595405    11.00000    0.05493    0.03849 =
         0.03839    0.00019   -0.01077    0.00518
AFIX  43
H88   2   -0.108122   -0.377271    0.594297    11.00000   -1.20000
AFIX   0
C89   1   -0.235602   -0.300793    0.624776    11.00000    0.05387    0.05302 =
         0.04235   -0.00065   -0.01808   -0.01371
AFIX  43
H89   2   -0.261143   -0.352070    0.643395    11.00000   -1.20000
AFIX   0
C90   1   -0.286930   -0.211387    0.626434    11.00000    0.04682    0.08369 =
         0.04057   -0.02211   -0.01136    0.00683
AFIX  43
H90   2   -0.347861   -0.200330    0.646950    11.00000   -1.20000
AFIX   0
C91   1   -0.251515   -0.135560    0.598463    11.00000    0.03053    0.04958 =
         0.04084   -0.01314   -0.00690    0.00052
AFIX  43
H91   2   -0.288063   -0.073655    0.599966    11.00000   -1.20000
AFIX   0

C92   1   -0.468181    0.710191    0.956680    11.00000    0.05057    0.08017 =
         0.07151   -0.01910    0.00448   -0.01563
AFIX 137
H92A  2   -0.478240    0.773024    0.969896    11.00000   -1.50000
H92B  2   -0.477604    0.659846    0.980073    11.00000   -1.50000
H92C  2   -0.516223    0.708149    0.937587    11.00000   -1.50000
AFIX   0
C93   1   -0.366559    0.694471    0.930320    11.00000    0.03602    0.05117 =
         0.02886   -0.00602   -0.00382   -0.01152
C94   1   -0.326340    0.770103    0.905059    11.00000    0.05448    0.03852 =
         0.04901   -0.00193   -0.02359   -0.01627
AFIX  43
H94   2   -0.363755    0.831553    0.905725    11.00000   -1.20000
AFIX   0
C95   1   -0.233835    0.757844    0.879215    11.00000    0.05114    0.07394 =
         0.05069   -0.01401    0.00846   -0.02285
AFIX  43
H95   2   -0.206352    0.810925    0.862753    11.00000   -1.20000
AFIX   0
C96   1   -0.179978    0.667868    0.876996    11.00000    0.03922    0.08574 =
         0.06169   -0.03757   -0.00422    0.00471
AFIX  43
H96   2   -0.116101    0.658664    0.858510    11.00000   -1.20000
AFIX   0
C97   1   -0.218455    0.593962    0.901050    11.00000    0.05873    0.04679 =
         0.07950   -0.02347   -0.02469    0.02326
AFIX  43
H97   2   -0.180833    0.532580    0.899599    11.00000   -1.20000
AFIX   0
C98   1   -0.310300    0.604553    0.927588    11.00000    0.05781    0.03169 =
         0.06389    0.00862   -0.02828   -0.00897
AFIX  43
H98   2   -0.336061    0.550866    0.944215    11.00000   -1.20000
AFIX   0
HKLF 4


REM  asx002_a.res in P-1
REM wR2 = 0.056015, GooF = S = 0.90785, Restrained GooF = 0.90785 for all data
REM R1 = 0.029592 for 16611 Fo > 4sig(Fo) and 0.062112 for all 24754 data
REM 1209 parameters refined using 0 restraints

END

WGHT      0.0222      0.0000

REM Highest difference peak  2.051,  deepest hole -0.950,  1-sigma level  0.248
Q1    1  -0.2010  0.3399  0.8601  11.00000  0.05    2.05
Q2    1   0.0211  0.2425  0.9006  11.00000  0.05    1.82
Q3    1  -0.4847  0.2648  0.7198  11.00000  0.05    1.60
Q4    1  -0.3178  0.3549  0.5622  11.00000  0.05    1.54
Q5    1  -0.5534  0.1398  0.6236  11.00000  0.05    1.51
Q6    1  -0.1637  0.1139  0.9163  11.00000  0.05    1.42
Q7    1  -0.5593  0.3211  0.6794  11.00000  0.05    1.40
Q8    1  -0.1826  0.3020  0.9199  11.00000  0.05    1.39
Q9    1   0.0147  0.3947  0.8627  11.00000  0.05    1.39
Q10   1  -0.4647  0.1026  0.6616  11.00000  0.05    1.37
Q11   1  -0.3210  0.1153  0.6380  11.00000  0.05    1.33
Q12   1  -0.3106  0.1977  0.6568  11.00000  0.05    1.32
Q13   1   0.0640  0.3167  0.8601  11.00000  0.05    1.32
Q14   1  -0.6202  0.2806  0.5602  11.00000  0.05    1.32
Q15   1  -0.4880  0.1746  0.6423  11.00000  0.05    1.31
Q16   1  -0.0978  0.0955  0.9230  11.00000  0.05    1.30
Q17   1  -0.6492  0.3635  0.6399  11.00000  0.05    1.30
Q18   1   0.0441  0.1958  0.7984  11.00000  0.05    1.29
Q19   1   0.1219  0.2042  0.9399  11.00000  0.05    1.28
Q20   1  -0.2210  0.2153  0.8825  11.00000  0.05    1.26
Q21   1  -0.3037  0.1051  0.6253  11.00000  0.05    1.23
Q22   1  -0.1878  0.2983  0.8800  11.00000  0.05    1.23
Q23   1  -0.2677  0.3065  0.8342  11.00000  0.05    1.22
Q24   1  -0.3801  0.4431  0.6637  11.00000  0.05    1.22
Q25   1  -0.4190  0.2049  0.7196  11.00000  0.05    1.21
Q26   1  -0.0802  0.2515  0.7829  11.00000  0.05    1.20
Q27   1  -0.5064  0.2441  0.6743  11.00000  0.05    1.19
Q28   1  -0.2391  0.1539  0.6594  11.00000  0.05    1.18
Q29   1   0.0991  0.2675  0.9212  11.00000  0.05    1.17
Q30   1  -0.3320  0.1955  0.6230  11.00000  0.05    1.17
Q31   1  -0.3071  0.1672  0.5574  11.00000  0.05    1.16
Q32   1  -0.2283  0.1853  0.9258  11.00000  0.05    1.13
Q33   1  -0.5258  0.1989  0.6198  11.00000  0.05    1.13
Q34   1  -0.4383  0.3407  0.6427  11.00000  0.05    1.13
Q35   1  -0.0149  0.3276  0.8199  11.00000  0.05    1.13
Q36   1  -0.4372  0.0799  0.6413  11.00000  0.05    1.13
Q37   1  -0.0789  0.2601  0.9406  11.00000  0.05    1.12
Q38   1  -0.2032  0.1227  0.9413  11.00000  0.05    1.12
Q39   1  -0.3304  0.3326  0.6634  11.00000  0.05    1.12
Q40   1   0.0142  0.0398  0.9369  11.00000  0.05    1.12
Q41   1  -0.5416  0.2611  0.6610  11.00000  0.05    1.11
Q42   1  -0.0346  0.3673  0.8830  11.00000  0.05    1.11
Q43   1  -0.3527  0.1933  0.5811  11.00000  0.05    1.10
Q44   1  -0.4769  0.2268  0.6592  11.00000  0.05    1.10
Q45   1  -0.0589  0.0474  0.8627  11.00000  0.05    1.10
Q46   1  -0.0328  0.1188  0.9396  11.00000  0.05    1.09
;
_shelx_res_checksum                33364
_shelx_hkl_file
;
  -1   0   0    2.82    2.74   0
   1   0   0    8.81    2.69   0
   2   0   0 1033.12    4.15   0
  -2   0   0 1036.67    4.18   0
  -3   0   0    2.52    5.96   0
   3   0   0    4.38    5.89   0
  -4   0   0   -1.46    5.13   0
   4   0   0    5.01    5.02   0
   5   0   0   94.74    7.57   0
  -5   0   0   91.48    7.84   0
  -6   0   0  154.34    8.63   0
   6   0   0  150.29    6.05   0
   7   0   0   36.03    9.42   0
  -7   0   0   29.68    9.30   0
   8   0   0  226.83    7.53   0
  -8   0   0  244.56   10.60   0
  -9   0   0   91.81    8.43   0
   9   0   0  109.08    5.41   0
   9   0   0  108.96   10.50   0
  10   0   0   19.21   11.98   0
 -10   0   0   -0.33   12.40   0
  10   0   0    3.83    5.76   0
  11   0   0  157.37    9.67   0
  11   0   0  166.39    6.46   0
 -11   0   0  169.79    9.94   0
  12   0   0  253.87   15.04   0
  12   0   0  265.04    7.94   0
 -12   0   0  289.14   15.35   0
  13   0   0  -12.09   11.56   0
  13   0   0   -4.52    7.71   0
 -13   0   0  -22.54   15.43   0
  14   0   0   45.33    8.99   0
  14   0   0   39.25   17.13   0
 -14   0   0   44.65   13.92   0
  15   0   0   32.98    9.43   0
 -15   0   0   25.90   19.27   0
  15   0   0   31.86   19.48   0
  16   0   0    0.43    3.07   0
  16   0   0    4.97    6.86   0
  16   0   0   15.64   16.82   0
 -17   0   0   59.79   23.84   0
  16  -1   0  209.11   11.68   0
 -16   1   0  214.55   20.90   0
  16  -1   0  206.46   23.87   0
 -15   1   0  296.07   18.31   0
  15  -1   0  307.56   15.85   0
  15  -1   0  273.95   12.02   0
 -15   1   0  269.92   15.83   0
  14  -1   0   12.26   11.02   0
 -14   1   0    1.26   17.18   0
 -14   1   0    1.13   17.77   0
  14  -1   0    0.95   17.44   0
  13  -1   0   16.33    8.82   0
 -13   1   0   16.54   16.92   0
  13  -1   0   12.90   15.03   0
  12  -1   0   43.70   13.88   0
 -12   1   0   50.22   14.47   0
  12  -1   0   62.42    8.45   0
  11  -1   0  527.59    8.36   0
  11  -1   0  513.51   12.56   0
 -11   1   0  530.49   10.33   0
  10  -1   0  132.60   11.85   0
  10  -1   0  118.77    6.08   0
 -10   1   0  106.91   12.40   0
   9  -1   0  626.63    7.55   0
  -9   1   0  626.20   11.87   0
   9  -1   0  615.73    8.99   0
   8  -1   0   81.03    9.66   0
  -8   1   0   70.96    7.24   0
   8  -1   0   80.69    5.96   0
  -7   1   0  446.18    7.50   0
   7  -1   0  464.74    9.59   0
   6  -1   0   11.48    8.22   0
  -6   1   0    5.75    6.12   0
  -5   1   0  827.19    6.53   0
   5  -1   0  860.25    7.96   0
  -4   1   0   98.09    4.45   0
   4  -1   0  101.97    6.26   0
  -3   1   0  406.52    4.45   0
   3  -1   0  416.52    5.70   0
   2  -1   0   80.04    4.08   0
  -2   1   0   75.56    4.31   0
  -2   1   0   82.33    5.40   0
   1  -1   0  443.79    2.79   0
   1  -1   0  458.88    2.61   0
  -1   1   0  442.86    3.50   0
  -1   1   0  427.42    2.10   0
   0   1   0  265.87    2.75   0
   0   1   0  243.19    1.05   0
   0  -1   0  249.20    1.00   0
   0  -1   0  264.51    2.62   0
  -1  -1   0 4577.06    5.46   0
   1   1   0 4484.68    4.08   0
   1   1   0 4594.39    5.44   0
  -1  -1   0 4581.58    3.94   0
  -2  -1   0   -7.71    4.75   0
   2   1   0   -0.46    1.92   0
   2   1   0   -4.42    4.84   0
   3   1   0  378.18    6.47   0
  -3  -1   0  343.84    4.83   0
  -4  -1   0    2.13    7.04   0
   4   1   0   -3.07    4.69   0
  -5  -1   0  578.57    6.41   0
   5   1   0  575.15    8.35   0
   6   1   0    7.87    8.35   0
  -6  -1   0   14.33    6.00   0
  -7  -1   0   -6.50    7.15   0
   7   1   0   17.07    9.37   0
   8   1   0   17.11    7.20   0
  -8  -1   0   28.32    9.79   0
  -9  -1   0  884.18   12.28   0
   9   1   0  902.45   12.29   0
  10   1   0   67.35   12.48   0
  10   1   0   57.09    4.84   0
 -10  -1   0   63.01    8.97   0
  11   1   0   61.29    5.54   0
  11   1   0   86.37   12.97   0
 -11  -1   0   67.75   13.97   0
 -12  -1   0   74.75   14.24   0
  12   1   0   67.92    6.09   0
  12   1   0   67.10   11.16   0
  13   1   0  376.46   17.12   0
  13   1   0  374.86    7.11   0
 -13  -1   0  371.75   16.64   0
 -14  -1   0   28.35   17.39   0
  14   1   0   12.95    3.98   0
  14   1   0   35.57   18.16   0
  14   1   0   34.39    7.09   0
  15   1   0  101.95   14.55   0
 -16  -1   0    3.79   16.28   0
  17   1   0    3.01   25.70   0
  16  -2   0   -2.56   14.29   0
 -16   2   0    4.56   19.12   0
  16  -2   0    4.70   16.46   0
 -16   2   0   -4.58   23.05   0
 -15   2   0 1084.33   21.03   0
  15  -2   0 1076.41   14.61   0
 -15   2   0 1149.28   24.73   0
  15  -2   0 1136.95   23.19   0
  14  -2   0  389.30   14.67   0
  14  -2   0  406.51   12.08   0
 -14   2   0  386.75   18.66   0
 -14   2   0  395.26   20.54   0
 -13   2   0   63.13   12.15   0
  13  -2   0   69.44   10.53   0
  13  -2   0   55.88   16.08   0
 -13   2   0   59.23   11.24   0
  12  -2   0   12.77   13.32   0
  12  -2   0    9.92    8.65   0
 -12   2   0   13.75   14.00   0
 -12   2   0    7.40   10.52   0
  11  -2   0   93.66    8.74   0
  11  -2   0  109.00    9.32   0
 -11   2   0   82.86   13.40   0
 -11   2   0   89.37   13.55   0
 -10   2   0  -18.80   11.30   0
 -10   2   0  -12.46   12.82   0
  10  -2   0  -15.65   11.44   0
  10  -2   0    7.82    8.21   0
  -9   2   0   30.11   11.02   0
   9  -2   0   34.34    9.85   0
   9  -2   0   14.57    6.99   0
  -9   2   0   16.10   11.46   0
   8  -2   0   13.41    7.03   0
   8  -2   0   13.13    8.78   0
  -8   2   0   -8.15   10.35   0
  -8   2   0    1.98    9.40   0
  -7   2   0  451.29    9.44   0
   7  -2   0  462.49    8.90   0
   7  -2   0  429.59    5.96   0
  -7   2   0  387.38   10.12   0
   6  -2   0  102.10    5.72   0
   6  -2   0  106.34    5.70   0
  -6   2   0   98.27    8.41   0
  -6   2   0  109.54    9.42   0
   5  -2   0  627.63    7.63   0
  -5   2   0  590.46    9.12   0
  -5   2   0  604.94    6.25   0
  -4   2   0  177.70    5.92   0
   4  -2   0  182.34    5.86   0
  -4   2   0  178.21    5.52   0
   3  -2   0   37.59    4.96   0
  -3   2   0   24.29    5.28   0
  -3   2   0   38.03    6.32   0
  -2   2   0  227.43    3.91   0
   2  -2   0  219.18    5.79   0
  -2   2   0  225.03    3.05   0
   2  -2   0  232.07    3.88   0
   2  -2   0  227.18    3.91   0
  -1   2   0   -1.93    4.07   0
   1  -2   0    1.92    4.75   0
   1  -2   0    0.82    2.62   0
  -1   2   0    1.88    2.27   0
   1  -2   0    7.00    3.02   0
   0  -2   0 5236.58    7.18   0
   0   2   0 5111.89    3.51   0
   0   2   0 5162.15    6.61   0
   0  -2   0 5104.44    3.42   0
   1   2   0   31.56    3.74   0
  -1  -2   0   22.08    2.97   0
  -1  -2   0   19.40    3.62   0
   1   2   0   25.57    3.51   0
   2   2   0  312.46    3.63   0
   2   2   0  315.70    5.26   0
  -2  -2   0  322.52    3.25   0
  -2  -2   0  305.10    3.97   0
   3   2   0    1.42    4.33   0
   3   2   0   10.52    3.20   0
  -3  -2   0    3.11    6.10   0
  -3  -2   0    6.90    2.20   0
   4   2   0  107.89    7.11   0
  -4  -2   0  115.87    5.32   0
   4   2   0  111.86    3.18   0
   5   2   0   -9.92    7.83   0
   5   2   0    0.70    2.65   0
  -5  -2   0    0.71    7.88   0
   6   2   0  220.46    6.64   0
   6   2   0  182.59    2.75   0
  -6  -2   0  215.96    6.69   0
  -7  -2   0   14.70    9.83   0
   7   2   0   13.16    9.83   0
  -8  -2   0   -2.88   10.56   0
   8   2   0   12.62   10.51   0
   9   2   0   40.90   11.04   0
  -9  -2   0   52.45   11.47   0
  10   2   0   71.58    9.12   0
  10   2   0   51.55    3.50   0
 -10  -2   0   61.98   12.28   0
  10   2   0   78.41    3.69   0
  11   2   0   15.37    4.33   0
  11   2   0   37.31    9.76   0
 -11  -2   0   21.24   12.76   0
  11   2   0   14.30    4.17   0
  12   2   0   12.55   15.30   0
  12   2   0    1.57    3.83   0
 -12  -2   0    4.71   10.52   0
  12   2   0    0.50    4.33   0
 -13  -2   0   70.18   16.91   0
  13   2   0   95.14   16.78   0
  14   2   0  111.88   17.25   0
 -14  -2   0   90.86   13.23   0
  15   2   0   83.30   14.88   0
  16   2   0  332.81   22.04   0
  17   2   0    9.75   24.62   0
 -16   3   0   28.48   20.21   0
  16  -3   0   55.67   15.41   0
 -16   3   0   59.20   18.62   0
  16  -3   0   43.13   16.75   0
 -15   3   0  139.91   21.68   0
 -15   3   0  141.07   19.35   0
  15  -3   0  158.88   22.08   0
  15  -3   0  170.64   14.96   0
 -14   3   0  373.26   18.87   0
  14  -3   0  429.05   15.15   0
 -14   3   0  393.32   20.90   0
  14  -3   0  408.55   14.24   0
  13  -3   0   26.89   15.58   0
  13  -3   0    3.81   10.53   0
 -13   3   0   11.73   17.32   0
 -13   3   0  -10.78   15.30   0
  12  -3   0  196.24   10.04   0
 -12   3   0  183.68   14.80   0
  12  -3   0  204.73   14.29   0
 -12   3   0  197.79   14.90   0
  11  -3   0   88.04   12.71   0
 -11   3   0   55.62    9.70   0
 -11   3   0   84.20   12.48   0
  11  -3   0   80.50    8.91   0
  10  -3   0  254.60    8.76   0
 -10   3   0  234.45   13.14   0
 -10   3   0  252.71    9.51   0
  10  -3   0  258.69   11.84   0
   9  -3   0   21.44   10.31   0
   9  -3   0   34.77    7.72   0
  -9   3   0   39.40   10.88   0
  -9   3   0   31.32    8.17   0
  -8   3   0   61.78    9.83   0
  -8   3   0   53.82    7.06   0
   8  -3   0   58.02    7.68   0
   8  -3   0   48.82    8.97   0
   7  -3   0  149.58    5.99   0
  -7   3   0  169.84    8.73   0
   7  -3   0  162.45    6.69   0
  -7   3   0  165.64    9.48   0
  -6   3   0  180.37    7.78   0
  -6   3   0  176.02    8.61   0
   6  -3   0  183.03    6.98   0
   6  -3   0  179.25    5.24   0
   5  -3   0   -3.77    6.60   0
   5  -3   0    5.42    4.73   0
  -5   3   0   -5.68    8.01   0
  -5   3   0   -3.15    7.22   0
   4  -3   0  109.54    5.96   0
   4  -3   0  115.78    5.78   0
  -4   3   0  123.48    5.86   0
  -4   3   0  119.98    6.37   0
   4  -3   0  113.62    5.38   0
  -3   3   0  275.33    6.22   0
   3  -3   0  268.89    5.27   0
   3  -3   0  263.86    6.23   0
   3  -3   0  273.58    4.33   0
  -3   3   0  256.92    4.73   0
   2  -3   0  327.24    5.88   0
   2  -3   0  328.96    3.51   0
   2  -3   0  333.53    4.57   0
  -2   3   0  324.90    3.76   0
  -2   3   0  317.02    5.54   0
   1  -3   0   11.44    4.67   0
   1  -3   0   12.95    2.60   0
   1  -3   0   -4.23    5.19   0
  -1   3   0    0.13    2.68   0
  -1   3   0    2.71    3.55   0
   0  -3   0    8.93    5.54   0
   0  -3   0   15.04    2.18   0
   0  -3   0   15.69    3.61   0
   0   3   0   10.94    5.69   0
   0   3   0   11.12    2.38   0
  -1  -3   0  680.16    5.63   0
   1   3   0  689.09    3.90   0
  -1  -3   0  686.13    3.11   0
   1   3   0  687.31    5.85   0
  -2  -3   0   43.27    4.72   0
  -2  -3   0   36.42    4.41   0
   2   3   0   44.05    3.24   0
   2   3   0   40.62    5.01   0
   3   3   0  799.24    5.25   0
   3   3   0  833.48    4.81   0
  -3  -3   0  840.55    4.20   0
  -3  -3   0  797.40    6.73   0
   4   3   0    2.28    6.91   0
  -4  -3   0   -3.47    6.98   0
  -4  -3   0    0.03    3.27   0
   4   3   0   -1.85    3.28   0
  -5  -3   0 2500.97   11.00   0
   5   3   0 2516.33   10.96   0
   5   3   0 2476.99    5.66   0
   6   3   0    6.84    9.32   0
  -6  -3   0    6.14    9.27   0
   6   3   0    6.78    3.01   0
   7   3   0  149.68   10.01   0
   7   3   0  165.75    3.55   0
  -7  -3   0  157.18    9.97   0
   8   3   0   13.49   10.16   0
   8   3   0   12.69    3.30   0
  -8  -3   0   16.80    7.41   0
  -9  -3   0  285.31   11.83   0
   9   3   0  312.30    9.04   0
   9   3   0  288.90    3.68   0
  10   3   0    7.19    2.71   0
 -10  -3   0    9.17   12.98   0
  10   3   0    6.05   12.43   0
  11   3   0  142.10   13.15   0
 -11  -3   0  115.00   13.78   0
 -12  -3   0    5.79   15.26   0
  12   3   0   -9.97   15.41   0
  13   3   0   -2.88   16.94   0
 -13  -3   0   19.00   12.00   0
 -14  -3   0    2.86   17.10   0
  14   3   0   -2.87   18.27   0
  15   3   0  144.90   15.30   0
  16   3   0   12.16   16.60   0
 -16  -3   0   -5.05   16.17   0
 -16   4   0   10.64   18.43   0
 -16   4   0    4.28   19.01   0
  16  -4   0    6.68   15.44   0
  15  -4   0   53.99   20.93   0
 -15   4   0   56.14   20.80   0
  15  -4   0   29.39   15.10   0
 -15   4   0   60.59   17.76   0
 -14   4   0  244.67   21.01   0
  14  -4   0  252.87   17.75   0
  14  -4   0  256.74   14.62   0
 -14   4   0  260.15   17.05   0
 -13   4   0   -5.19   17.73   0
 -13   4   0    8.29   15.84   0
  13  -4   0    6.21   13.51   0
  13  -4   0   25.24   11.89   0
 -12   4   0   15.23   13.22   0
  12  -4   0    2.97   12.72   0
  12  -4   0   14.15   10.51   0
 -12   4   0   -4.50   15.94   0
 -11   4   0  145.38   12.98   0
  11  -4   0  152.79   10.51   0
 -11   4   0  139.33   14.20   0
  11  -4   0  147.42    9.34   0
 -10   4   0  213.59   10.10   0
  10  -4   0  229.86    9.98   0
  10  -4   0  244.18   11.03   0
 -10   4   0  235.06   12.70   0
   9  -4   0  146.05    9.05   0
  -9   4   0  145.25   11.08   0
   9  -4   0  146.04   10.10   0
  -9   4   0  134.19   10.92   0
   8  -4   0  521.46    7.40   0
  -8   4   0  493.97   10.95   0
  -8   4   0  538.88   10.55   0
   8  -4   0  522.81    9.01   0
   7  -4   0   76.32    5.60   0
   7  -4   0   64.83    7.78   0
  -7   4   0   78.43    9.17   0
  -7   4   0   64.26    8.63   0
  -6   4   0   -1.96    8.25   0
   6  -4   0   10.85    7.37   0
  -6   4   0  -15.78    7.58   0
   6  -4   0   -0.21    6.75   0
  -5   4   0    6.15    7.53   0
   5  -4   0    0.57    5.19   0
  -5   4   0    8.12    6.47   0
   5  -4   0   -2.31    5.83   0
  -4   4   0  228.17    7.24   0
   4  -4   0  228.60    8.61   0
   4  -4   0  235.05    5.64   0
   4  -4   0  245.04    4.77   0
  -4   4   0  232.15    5.64   0
  -3   4   0    7.54    4.29   0
  -3   4   0    6.90    6.01   0
   3  -4   0    4.29    3.89   0
   3  -4   0   -0.56    4.84   0
   3  -4   0    4.06    7.02   0
  -2   4   0 1118.48    4.36   0
   2  -4   0 1134.05    7.29   0
   2  -4   0 1144.91    4.03   0
   2  -4   0 1136.43    6.47   0
  -2   4   0 1155.28    7.03   0
  -1   4   0  219.70    2.98   0
  -1   4   0  207.06    5.87   0
   1  -4   0  222.00    6.50   0
  -1   4   0  213.10    2.73   0
   1  -4   0  215.24    4.25   0
   0  -4   0  837.28    2.66   0
   0   4   0  822.73    2.91   0
   0   4   0  826.54    5.56   0
   0  -4   0  828.45    6.73   0
   0  -4   0  833.03    6.93   0
   1   4   0   93.48    3.88   0
   1   4   0   91.80    4.23   0
  -1  -4   0   97.49    2.79   0
  -1  -4   0   89.92    5.67   0
   2   4   0 1903.24    6.12   0
  -2  -4   0 1946.68    6.92   0
   2   4   0 1944.05    7.47   0
  -2  -4   0 1995.37    5.62   0
   3   4   0   55.78    5.84   0
  -3  -4   0   51.30    4.65   0
   3   4   0   62.76    4.78   0
  -3  -4   0   57.24    5.44   0
  -4  -4   0  173.60    5.48   0
   4   4   0  176.66    6.93   0
  -4  -4   0  181.36    3.95   0
   4   4   0  170.83    5.48   0
  -5  -4   0   17.98    3.78   0
  -5  -4   0    2.65    8.32   0
   5   4   0   15.59    5.89   0
   5   4   0   20.78    3.75   0
  -6  -4   0   13.64    9.09   0
   6   4   0    8.91    3.92   0
   6   4   0    7.85    6.30   0
  -7  -4   0    6.18    8.82   0
   7   4   0    5.84    9.48   0
   7   4   0    8.79    3.48   0
   8   4   0  749.48    4.31   0
  -8  -4   0  761.31   11.44   0
   8   4   0  793.32   11.60   0
   9   4   0  -10.31    9.03   0
  -9  -4   0    6.55   11.59   0
   9   4   0    1.15    2.98   0
 -10  -4   0  204.28   12.92   0
  10   4   0  211.41   10.44   0
 -11  -4   0    1.34   13.88   0
  11   4   0    8.75   10.28   0
  12   4   0   20.31   15.00   0
 -12  -4   0   -0.23   15.07   0
 -13  -4   0    4.55   16.92   0
  13   4   0    4.22   17.73   0
  14   4   0   17.47   19.80   0
 -14  -4   0   -9.57   17.47   0
  15   4   0   -2.16   21.80   0
 -15  -4   0   -0.02   14.52   0
  16   4   0   26.69   22.99   0
  17   4   0   11.54   21.07   0
 -15   5   0    7.76   17.52   0
 -15   5   0    7.24   23.87   0
  15  -5   0   10.68   16.23   0
  14  -5   0    4.74   18.02   0
 -14   5   0    9.35   16.12   0
 -14   5   0   16.06   20.55   0
  14  -5   0   -3.22   15.06   0
  13  -5   0   13.38   15.21   0
 -13   5   0   -3.06   16.99   0
  13  -5   0   11.09   13.55   0
 -13   5   0   14.61   16.96   0
 -12   5   0   95.40   15.83   0
  12  -5   0  114.40   12.19   0
  12  -5   0  114.02   14.31   0
 -12   5   0   67.93   14.89   0
  11  -5   0    3.20   11.16   0
 -11   5   0    5.74   13.47   0
  11  -5   0    3.00   12.08   0
 -11   5   0   16.09   14.07   0
  10  -5   0  621.57   11.49   0
 -10   5   0  630.08   13.84   0
 -10   5   0  597.42   10.31   0
  10  -5   0  674.86   12.57   0
   9  -5   0   11.43    9.62   0
  -9   5   0   12.06   10.93   0
   9  -5   0    9.23    9.59   0
  -9   5   0    2.94   11.46   0
   8  -5   0  231.82    8.72   0
  -8   5   0  221.20    9.80   0
   8  -5   0  204.27    9.65   0
  -8   5   0  232.16   10.13   0
  -7   5   0   30.96    8.81   0
   7  -5   0   37.93    7.07   0
   7  -5   0   35.23    8.54   0
  -7   5   0   39.95    7.91   0
  -6   5   0    7.04    7.49   0
   6  -5   0    2.91    7.69   0
  -6   5   0    4.11    5.87   0
   6  -5   0    3.27    6.28   0
   5  -5   0  163.55    8.09   0
  -5   5   0  139.55    6.68   0
   5  -5   0  147.19    5.67   0
   5  -5   0  143.10    9.15   0
  -5   5   0  152.15    7.51   0
   4  -5   0   12.96    8.30   0
   4  -5   0    0.40    4.85   0
  -4   5   0    9.66    7.33   0
  -4   5   0    9.67    5.13   0
   4  -5   0    1.28    8.26   0
   3  -5   0    9.07    3.66   0
   3  -5   0    4.82    8.04   0
  -3   5   0    5.64    4.96   0
   3  -5   0    5.83    7.51   0
  -3   5   0   -4.87    4.81   0
   2  -5   0   34.41    7.64   0
   2  -5   0   31.34    7.04   0
  -2   5   0   34.10    6.67   0
  -2   5   0   33.67    3.05   0
   1  -5   0  131.85    7.53   0
   1  -5   0  128.39    4.87   0
  -1   5   0  128.59    2.98   0
  -1   5   0  124.85    2.20   0
   0  -5   0   12.26    2.51   0
   0   5   0    8.34    2.84   0
   0  -5   0    8.62    7.25   0
   0  -5   0   12.48    4.74   0
   0   5   0   27.15    7.51   0
  -1  -5   0  541.58    5.65   0
   1   5   0  532.21    4.37   0
   1   5   0  558.99    7.07   0
  -1  -5   0  544.85    3.10   0
  -2  -5   0 1063.68    7.27   0
  -2  -5   0 1063.71    5.06   0
   2   5   0 1029.86    5.90   0
   2   5   0 1073.55    7.37   0
   3   5   0 2729.29    8.57   0
  -3  -5   0 2713.62    7.76   0
  -3  -5   0 2753.03    8.34   0
   3   5   0 2738.66    8.59   0
  -4  -5   0    8.86    4.81   0
  -4  -5   0    8.04    6.31   0
   4   5   0    8.56    5.26   0
   4   5   0    1.85    6.56   0
   5   5   0   -3.02    4.64   0
   5   5   0   -1.19    5.75   0
  -5  -5   0    6.51    3.97   0
  -5  -5   0    5.58    7.75   0
  -6  -5   0   -7.06    8.37   0
  -6  -5   0   -2.53    3.50   0
   6   5   0    2.22    6.21   0
   6   5   0    3.39    4.09   0
  -7  -5   0  109.14    9.47   0
   7   5   0   87.71    3.83   0
   7   5   0  104.40    9.84   0
   8   5   0   57.80    8.01   0
  -8  -5   0   56.91    7.70   0
   8   5   0   51.42    4.18   0
   9   5   0   12.04    3.70   0
  -9  -5   0   -1.19    8.77   0
   9   5   0    2.85   11.85   0
 -10  -5   0    5.39   12.95   0
  10   5   0   17.52   13.50   0
 -11  -5   0 1332.15   13.15   0
  11   5   0 1404.30   17.60   0
 -12  -5   0   17.94   15.30   0
  12   5   0   21.29   15.35   0
  13   5   0 1189.04   16.51   0
 -13  -5   0 1199.33   20.01   0
 -14  -5   0   -1.73   19.05   0
  14   5   0    9.96   14.43   0
  15   5   0    3.63   21.92   0
  16   5   0    7.98   24.36   0
 -15   6   0  278.16   23.32   0
 -15   6   0  273.68   20.24   0
  15  -6   0  276.07   20.71   0
 -14   6   0   35.03   16.11   0
 -14   6   0    9.54   17.27   0
  14  -6   0   30.91   17.37   0
 -13   6   0   48.61   13.52   0
  13  -6   0   63.25   15.18   0
  13  -6   0   55.70   15.21   0
 -13   6   0   42.87   17.23   0
 -12   6   0   41.11   11.73   0
  12  -6   0   33.10   14.10   0
  12  -6   0   43.70   14.18   0
 -12   6   0   26.34   15.28   0
 -11   6   0   38.19   13.42   0
  11  -6   0   58.61   13.26   0
 -11   6   0   48.27    9.82   0
  11  -6   0   37.79    9.05   0
  10  -6   0  122.13   11.39   0
 -10   6   0   91.19    9.30   0
  10  -6   0  108.96   12.53   0
 -10   6   0  105.61   12.82   0
  -9   6   0  516.44   12.83   0
  -9   6   0  505.62    9.73   0
   9  -6   0  511.94   11.21   0
   9  -6   0  515.32   12.15   0
  -8   6   0  308.25   10.80   0
   8  -6   0  312.48    8.74   0
  -8   6   0  328.54   10.44   0
   8  -6   0  314.33   10.89   0
   7  -6   0   20.30    9.84   0
  -7   6   0   35.72    8.72   0
   7  -6   0   19.25    7.61   0
  -7   6   0   27.53    9.46   0
   6  -6   0   31.56    6.71   0
   6  -6   0   32.50    7.16   0
  -6   6   0   32.80    8.52   0
  -6   6   0   31.36    7.48   0
   6  -6   0   38.87    6.69   0
   5  -6   0   89.96    8.64   0
  -5   6   0   71.85    6.34   0
   5  -6   0   74.22    5.55   0
   5  -6   0   78.36    9.24   0
  -5   6   0   83.22    7.68   0
  -4   6   0   -7.47    4.97   0
   4  -6   0    7.08    7.82   0
   4  -6   0    2.90    4.42   0
  -4   6   0  -11.86    7.23   0
   4  -6   0   -3.11    6.20   0
   3  -6   0   73.95    8.04   0
  -3   6   0   91.32    7.45   0
   3  -6   0   95.26    9.00   0
   3  -6   0   86.24    4.28   0
  -3   6   0  100.81    3.90   0
  -2   6   0  370.67    3.72   0
  -2   6   0  337.21    5.85   0
   2  -6   0  325.22    6.03   0
  -2   6   0  337.80    3.68   0
   2  -6   0  332.14    6.61   0
   1  -6   0   -4.14    7.97   0
  -1   6   0    1.18    2.30   0
  -1   6   0    0.07    2.93   0
   1  -6   0    2.08    7.42   0
   0  -6   0   19.29    7.89   0
   0   6   0   10.59    2.87   0
   0  -6   0   -2.20    7.33   0
   1   6   0    2.01    8.27   0
  -1  -6   0   14.88    7.67   0
  -1  -6   0    6.12    2.57   0
   1   6   0    3.57    4.27   0
   2   6   0 2647.86    7.44   0
  -2  -6   0 2793.89   10.18   0
  -2  -6   0 2768.59    5.76   0
   2   6   0 2706.08    9.30   0
   3   6   0 2381.45    9.98   0
   3   6   0 2403.45    9.03   0
  -3  -6   0 2370.16    9.39   0
  -3  -6   0 2407.77    7.10   0
   4   6   0  171.28    6.84   0
   4   6   0  188.94    6.95   0
  -4  -6   0  197.75    6.45   0
  -4  -6   0  200.76    6.30   0
   5   6   0   57.79    6.01   0
   5   6   0   54.46    8.06   0
  -5  -6   0   56.59    7.56   0
  -5  -6   0   51.08    5.30   0
  -6  -6   0   -4.94    8.44   0
   6   6   0    1.86    5.34   0
  -6  -6   0   -1.32    4.55   0
   6   6   0   14.62    8.84   0
   7   6   0   38.18   10.00   0
   7   6   0   29.22    5.83   0
  -7  -6   0   37.20    9.36   0
  -8  -6   0  691.97   11.68   0
   8   6   0  686.71    5.97   0
   8   6   0  707.28   12.36   0
   9   6   0    8.69   11.79   0
   9   6   0    4.17    5.04   0
  -9  -6   0    0.81   11.14   0
  10   6   0   76.69   10.52   0
 -10  -6   0   79.16   12.55   0
 -11  -6   0   57.01   14.34   0
  11   6   0   42.69   11.17   0
  12   6   0  550.98   13.54   0
 -12  -6   0  528.40   12.96   0
  13   6   0   13.96   18.41   0
 -13  -6   0  -14.90   18.16   0
 -14  -6   0  397.42   20.60   0
  14   6   0  377.87   22.81   0
  15   6   0   -3.93   25.29   0
  16   6   0   12.71   26.69   0
 -14   7   0  158.33   22.02   0
  14  -7   0  120.06   20.04   0
 -14   7   0  121.22   18.85   0
 -13   7   0   13.54   19.47   0
 -13   7   0    8.45   17.00   0
  13  -7   0   15.29   17.38   0
  13  -7   0   21.04   16.66   0
 -12   7   0  625.01   17.49   0
 -12   7   0  631.38   18.80   0
  12  -7   0  652.19   17.25   0
  11  -7   0   -6.60   15.03   0
  11  -7   0   -3.98   12.71   0
 -11   7   0    0.17   10.28   0
 -11   7   0   12.90   14.41   0
  10  -7   0    3.53    9.68   0
 -10   7   0   -4.87   13.03   0
 -10   7   0   18.28   12.23   0
  10  -7   0   20.29   11.08   0
   9  -7   0   12.18    9.90   0
   9  -7   0    3.96   12.56   0
  -9   7   0   17.74   11.38   0
  -9   7   0   -3.98   11.66   0
  -8   7   0   12.08   10.17   0
   8  -7   0   -6.12    8.67   0
   8  -7   0   11.04   12.45   0
  -8   7   0   -7.58    8.44   0
  -7   7   0   54.92    8.24   0
  -7   7   0   45.05    9.89   0
   7  -7   0   65.16    7.50   0
   7  -7   0   68.20   11.17   0
   6  -7   0   94.32    9.84   0
  -6   7   0   83.77    7.83   0
   6  -7   0   96.73    6.71   0
   6  -7   0  100.97   10.89   0
  -6   7   0   86.42    6.72   0
   5  -7   0   48.58    9.74   0
  -5   7   0   47.28    6.82   0
   5  -7   0   67.99    5.86   0
  -5   7   0   60.05    8.72   0
   5  -7   0   53.30    7.27   0
   4  -7   0  302.63    9.09   0
   4  -7   0  330.14    5.16   0
  -4   7   0  319.84    6.56   0
  -4   7   0  339.46    6.43   0
   4  -7   0  336.38    9.72   0
   3  -7   0  508.99    9.91   0
  -3   7   0  501.45    4.61   0
  -3   7   0  528.71    6.49   0
   3  -7   0  501.43    8.54   0
  -3   7   0  521.12    4.51   0
  -2   7   0 1789.12    5.17   0
  -2   7   0 1907.94    5.57   0
   2  -7   0 1806.34    8.79   0
   2  -7   0 1862.89    9.89   0
  -1   7   0  883.23    4.07   0
  -1   7   0  816.44    3.24   0
   1  -7   0  848.99    7.18   0
   1  -7   0  898.50   10.57   0
   0  -7   0  107.31    5.82   0
   0   7   0  109.37    2.28   0
   0   7   0  106.46    3.28   0
   0  -7   0  123.97    8.39   0
  -1  -7   0   -0.61    2.84   0
  -1  -7   0    6.19    8.44   0
   1   7   0   -2.43    3.99   0
  -2  -7   0  631.54    4.12   0
   2   7   0  615.93    9.10   0
  -2  -7   0  605.39    8.45   0
   2   7   0  591.60    5.15   0
   3   7   0 2046.10    9.02   0
  -3  -7   0 1869.50    6.09   0
   3   7   0 2065.78    7.82   0
  -3  -7   0 2051.23   10.15   0
   4   7   0  358.72    8.12   0
   4   7   0  353.76    6.93   0
  -4  -7   0  374.57    5.81   0
  -4  -7   0  369.82    7.04   0
   5   7   0   95.34    7.66   0
  -5  -7   0   99.70    6.23   0
  -5  -7   0   90.79    6.87   0
   5   7   0   97.99    7.19   0
  -6  -7   0   56.20    6.80   0
   6   7   0   45.74    9.05   0
  -6  -7   0   41.15    8.16   0
   6   7   0   64.96    7.89   0
  -7  -7   0   68.09    6.78   0
   7   7   0   77.56    6.63   0
  -7  -7   0   72.26    5.55   0
   7   7   0   88.13   10.30   0
  -8  -7   0   -2.82   10.08   0
   8   7   0    1.76   11.08   0
   8   7   0    8.02    6.56   0
  -9  -7   0   20.99   11.94   0
   9   7   0   19.85   12.62   0
 -10  -7   0   -5.01   13.45   0
  10   7   0    3.23   10.96   0
  11   7   0  708.45   13.17   0
 -11  -7   0  736.92   15.73   0
 -12  -7   0    9.97   16.37   0
  12   7   0   22.37   17.25   0
  13   7   0  416.35   21.39   0
 -13  -7   0  423.23   13.77   0
  14   7   0  -15.80   23.61   0
  15   7   0   20.08   25.96   0
  16   7   0    2.75   28.46   0
 -14   8   0   43.23   21.75   0
 -14   8   0   14.62   17.66   0
  14  -8   0    7.51   22.26   0
 -13   8   0  208.32   20.13   0
 -13   8   0  203.62   17.05   0
  13  -8   0  238.89   17.38   0
  13  -8   0  197.82   18.93   0
 -12   8   0   65.16   17.89   0
  12  -8   0   60.82   16.33   0
 -12   8   0   74.44   15.74   0
 -11   8   0  114.13   14.58   0
 -11   8   0  130.49   16.28   0
  11  -8   0  125.59   15.91   0
 -10   8   0   28.39   13.89   0
  10  -8   0   49.89   11.66   0
  10  -8   0   36.82   14.52   0
 -10   8   0   29.15   12.68   0
  -9   8   0  290.16   12.43   0
  -9   8   0  292.63   12.49   0
   9  -8   0  294.54   10.12   0
   9  -8   0  273.47   14.75   0
   8  -8   0   -0.38   13.36   0
  -8   8   0  -12.37   10.28   0
   8  -8   0   10.52    8.06   0
  -8   8   0   -6.37    8.57   0
  -7   8   0   22.98   11.52   0
   7  -8   0    1.05   12.30   0
  -7   8   0   15.21    8.77   0
   7  -8   0   22.31    7.41   0
   7  -8   0    7.44    9.87   0
   6  -8   0   20.97   11.32   0
  -6   8   0   26.99    7.50   0
   6  -8   0   24.10    6.37   0
  -6   8   0   34.48    7.19   0
   6  -8   0   19.52   11.23   0
   5  -8   0    3.33    7.55   0
  -5   8   0   14.89    9.09   0
  -5   8   0    7.20    7.51   0
   5  -8   0   -1.09    5.64   0
   5  -8   0    4.78    8.49   0
  -4   8   0   87.41    9.09   0
  -4   8   0   80.01    5.56   0
   4  -8   0   87.92   10.65   0
  -4   8   0   82.54    5.09   0
   4  -8   0   73.88    9.84   0
  -3   8   0  455.70    4.50   0
  -3   8   0  441.45    7.17   0
   3  -8   0  432.59    8.26   0
  -3   8   0  415.73    4.51   0
   3  -8   0  425.06    9.63   0
  -2   8   0   59.83    3.88   0
   2  -8   0   68.10    7.49   0
   2  -8   0   58.68    8.83   0
  -2   8   0   63.10    3.39   0
   1  -8   0 1127.42    9.91   0
  -1   8   0 1100.46    4.16   0
   1  -8   0 1159.15   11.52   0
  -1   8   0 1085.12    3.79   0
   0  -8   0   12.83    9.44   0
   0  -8   0    7.92    8.54   0
   0   8   0    9.85    2.20   0
   0   8   0   16.56    3.47   0
  -1  -8   0   46.48    6.19   0
   1   8   0   46.94    4.68   0
  -1  -8   0   43.90    8.62   0
  -1  -8   0   53.04    2.81   0
  -2  -8   0  271.92    8.49   0
   2   8   0  274.21    5.30   0
  -2  -8   0  290.23    3.58   0
  -3  -8   0  118.62    4.56   0
   3   8   0  114.34    6.47   0
   3   8   0  114.26    9.07   0
  -3  -8   0  108.83    8.37   0
  -4  -8   0   21.41    6.06   0
   4   8   0   24.20    8.70   0
   4   8   0   16.66    6.71   0
  -4  -8   0   13.47    5.50   0
  -5  -8   0   -2.41    6.92   0
  -5  -8   0   -2.64    6.94   0
   5   8   0    4.63    8.43   0
   5   8   0    0.97    7.88   0
  -6  -8   0   35.90    8.04   0
   6   8   0   28.63    9.56   0
   6   8   0   35.84    9.40   0
  -6  -8   0   39.00    7.30   0
   7   8   0   77.90   10.74   0
   7   8   0   98.19    7.77   0
  -7  -8   0   89.63    6.52   0
  -7  -8   0   94.31    9.53   0
  -8  -8   0    4.56    5.69   0
  -8  -8   0    4.49   10.47   0
   8   8   0    1.22   11.10   0
  -9  -8   0    6.25   12.37   0
   9   8   0    2.81   13.38   0
 -10  -8   0   16.54   13.32   0
  10   8   0   35.51   14.49   0
  11   8   0   14.11   16.16   0
 -11  -8   0   27.28   14.96   0
  12   8   0  122.78   13.99   0
 -12  -8   0   95.37   16.11   0
  13   8   0   26.18   19.41   0
 -13  -8   0   18.87   17.35   0
  14   8   0   10.52   22.16   0
 -14  -8   0   10.46   14.67   0
 -15  -8   0   18.66   22.30   0
  15   8   0   11.09   26.18   0
  16   8   0  277.49   30.48   0
  13  -9   0   12.07   19.85   0
  13  -9   0   -6.39   16.28   0
 -13   9   0   19.34   21.56   0
 -13   9   0   -0.25   17.24   0
  12  -9   0  791.17   19.57   0
 -12   9   0  824.82   18.45   0
 -12   9   0  816.51   19.16   0
 -11   9   0   12.18   14.89   0
 -11   9   0   16.00   16.62   0
  11  -9   0   -8.81   18.68   0
  11  -9   0   27.69   12.35   0
  10  -9   0   50.18   11.58   0
 -10   9   0   26.73   12.90   0
 -10   9   0   55.11   14.44   0
  10  -9   0   35.22   15.18   0
   9  -9   0   53.19   11.57   0
  -9   9   0   70.86   13.22   0
  -9   9   0   80.16   13.83   0
   9  -9   0   59.87   10.48   0
  -8   9   0   94.74   12.53   0
   8  -9   0  100.76   10.32   0
   8  -9   0   84.73   13.94   0
  -8   9   0   84.29   12.42   0
  -7   9   0   41.15   11.24   0
   7  -9   0   60.34   13.49   0
   7  -9   0   39.85   10.05   0
   7  -9   0   46.13    7.46   0
  -7   9   0   47.21    8.98   0
  -6   9   0   81.49    7.83   0
   6  -9   0   68.51   12.81   0
   6  -9   0   88.41    9.30   0
  -6   9   0   62.86   11.45   0
  -5   9   0    3.00   10.26   0
  -5   9   0    4.96    7.46   0
   5  -9   0   -0.81    8.54   0
   5  -9   0   -1.76   11.07   0
  -5   9   0    1.31    6.56   0
  -4   9   0  211.72    5.95   0
   4  -9   0  195.87   10.45   0
   4  -9   0  214.66   11.89   0
  -4   9   0  200.19    6.70   0
  -4   9   0  205.78   10.17   0
   3  -9   0  477.87   11.67   0
  -3   9   0  460.24    5.32   0
   3  -9   0  487.65   10.04   0
  -3   9   0  484.59    5.39   0
   2  -9   0  393.91   11.63   0
  -2   9   0  401.63    4.29   0
  -2   9   0  379.98    3.99   0
   2  -9   0  393.02    9.60   0
   1  -9   0  229.64    7.61   0
  -1   9   0  225.65    4.16   0
  -1   9   0  223.28    3.13   0
   1  -9   0  231.04    9.54   0
   0  -9   0   14.06    6.75   0
   0   9   0    7.61    2.24   0
   0  -9   0    6.05    6.22   0
   0   9   0   13.10    3.75   0
  -1  -9   0  226.75    9.86   0
  -1  -9   0  245.52    3.17   0
   1   9   0  221.85    5.06   0
  -1  -9   0  229.07    6.71   0
  -2  -9   0  521.06    7.84   0
  -2  -9   0  518.46    4.36   0
   2   9   0  520.58    5.81   0
  -3  -9   0  516.16    9.61   0
   3   9   0  521.05    7.01   0
  -3  -9   0  523.78    4.52   0
   4   9   0  302.54    8.79   0
  -4  -9   0  311.39    8.54   0
  -4  -9   0  317.80    6.37   0
  -5  -9   0   17.02    6.45   0
  -5  -9   0    7.21    8.15   0
   5   9   0   10.03    9.67   0
  -6  -9   0  214.25    7.83   0
   6   9   0  222.25    9.43   0
  -6  -9   0  214.47    8.40   0
   7   9   0   10.82   10.81   0
  -7  -9   0    6.47    7.49   0
  -7  -9   0   20.61    8.76   0
   8   9   0   50.55   11.85   0
  -8  -9   0   50.21    6.77   0
  -8  -9   0   44.43   10.59   0
   9   9   0    7.65   13.88   0
  -9  -9   0  -10.78   11.85   0
  10   9   0    0.78   15.86   0
 -10  -9   0    9.58   13.28   0
  11   9   0   14.85   17.32   0
 -11  -9   0   12.32   14.17   0
  12   9   0  -10.13   19.75   0
 -12  -9   0   10.45   15.80   0
  13   9   0   98.72   22.70   0
 -13  -9   0   88.98   18.27   0
 -14  -9   0    6.30   20.38   0
  14   9   0   11.68   23.24   0
 -15  -9   0  164.74   22.45   0
  15   9   0  174.43   27.38   0
 -12  10   0   73.28   19.98   0
 -12  10   0   70.58   17.17   0
  12 -10   0   62.93   14.10   0
  12 -10   0   56.02   21.24   0
 -11  10   0   42.18   17.27   0
  11 -10   0   56.37   18.43   0
 -11  10   0   73.10   17.68   0
  11 -10   0   74.18   13.82   0
 -10  10   0   70.53   14.22   0
 -10  10   0   58.13   15.99   0
  10 -10   0   50.80   16.30   0
  10 -10   0   47.71   10.68   0
  -9  10   0  162.79   10.70   0
  -9  10   0  181.10   13.40   0
   9 -10   0  193.03   15.85   0
   9 -10   0  179.02   10.84   0
  -8  10   0   68.27   11.76   0
  -8  10   0   74.34   12.80   0
   8 -10   0   78.92   11.65   0
   8 -10   0   63.26   15.91   0
  -7  10   0  228.02   11.23   0
   7 -10   0  241.29   15.40   0
  -7  10   0  240.87   10.07   0
   7 -10   0  257.86   15.05   0
  -7  10   0  234.70    8.68   0
   6 -10   0  474.46   11.03   0
  -6  10   0  495.82   12.94   0
  -6  10   0  498.22    7.81   0
   6 -10   0  441.34   10.56   0
  -6  10   0  472.04   10.21   0
  -5  10   0  256.90   12.34   0
   5 -10   0  247.50   12.85   0
   5 -10   0  252.25    9.77   0
  -5  10   0  262.97    8.27   0
  -5  10   0  263.16    7.15   0
   4 -10   0   21.48    9.14   0
  -4  10   0   20.58    6.18   0
   4 -10   0   15.93    8.55   0
  -4  10   0   23.91    5.65   0
   3 -10   0   77.12   12.49   0
  -3  10   0   54.46    4.72   0
  -3  10   0   53.95    4.86   0
   3 -10   0   60.27    8.16   0
  -2  10   0   52.53    4.52   0
  -2  10   0   53.98    3.92   0
   2 -10   0   52.80   10.35   0
   2 -10   0   43.43   12.16   0
  -1  10   0   66.00    4.18   0
  -1  10   0   68.68    2.82   0
   1 -10   0   78.92   11.32   0
   1 -10   0   67.91   10.54   0
   0  10   0   17.68    2.17   0
   0 -10   0   23.99   11.29   0
   0 -10   0   22.01   10.22   0
   0  10   0   16.44    4.53   0
  -1 -10   0  748.71   12.11   0
   1  10   0  760.79    5.58   0
  -1 -10   0  714.88    9.17   0
  -2 -10   0  118.99    3.27   0
  -2 -10   0  117.24    7.60   0
   2  10   0  133.45    5.04   0
  -2 -10   0  117.43    8.03   0
  -3 -10   0  817.69    5.38   0
  -3 -10   0  811.01   11.38   0
   3  10   0  814.26    7.65   0
   4  10   0  600.21    7.42   0
  -4 -10   0  601.91    6.33   0
  -4 -10   0  609.84    8.21   0
  -5 -10   0   78.46    5.97   0
   5  10   0   62.02    9.23   0
  -5 -10   0   71.72    9.55   0
  -6 -10   0   -3.35    8.92   0
  -6 -10   0   -2.38    8.51   0
   6  10   0    0.80   10.37   0
   7  10   0   33.73   12.42   0
  -7 -10   0   50.44    8.75   0
  -7 -10   0   31.79    8.94   0
   8  10   0    7.08   11.77   0
  -8 -10   0    1.35    8.00   0
  -8 -10   0    0.63    9.86   0
  -9 -10   0   32.07   11.85   0
  -9 -10   0   28.29    7.42   0
   9  10   0   28.86   14.50   0
  10  10   0   37.22   16.54   0
 -10 -10   0    8.71   13.53   0
  11  10   0   41.19   19.19   0
 -11 -10   0   24.11   15.10   0
 -12 -10   0   88.99   17.64   0
  12  10   0   84.91   20.54   0
  13  10   0   49.34   17.60   0
 -13 -10   0   23.33   18.35   0
 -14 -10   0   -0.88   21.77   0
  14  10   0   30.83   26.75   0
 -15 -10   0   18.55   21.56   0
  15  10   0   48.68   30.19   0
 -12  11   0   20.37   18.60   0
 -12  11   0    1.11   18.52   0
 -11  11   0   -5.88   17.34   0
  11 -11   0  -26.28   22.33   0
 -11  11   0   11.00   17.83   0
 -10  11   0   17.50   15.22   0
 -10  11   0  -13.44   17.13   0
  10 -11   0    3.44   20.50   0
   9 -11   0   40.00   19.28   0
  -9  11   0   38.25   14.90   0
  -9  11   0   37.04   11.67   0
  -9  11   0   18.77   10.98   0
   8 -11   0   16.81   17.52   0
  -8  11   0   12.12   12.08   0
  -8  11   0   14.91   13.96   0
   8 -11   0    1.65   15.47   0
  -8  11   0    7.53    9.31   0
  -7  11   0   26.65   12.90   0
   7 -11   0    7.33   15.46   0
   7 -11   0   16.52   15.58   0
  -7  11   0   16.85    9.69   0
  -7  11   0   11.58    8.02   0
  -6  11   0   42.73    7.04   0
  -6  11   0   36.30    9.66   0
   6 -11   0   24.03   13.81   0
   6 -11   0   44.97   14.55   0
  -6  11   0   39.79   13.22   0
   5 -11   0   74.62    9.64   0
   5 -11   0   88.36   13.92   0
  -5  11   0   82.02    6.95   0
  -5  11   0   84.84    8.02   0
   4 -11   0  126.10   12.74   0
   4 -11   0  108.64   10.16   0
  -4  11   0  114.08    6.42   0
  -4  11   0  112.27    5.98   0
  -3  11   0   15.76    5.36   0
   3 -11   0   18.88   13.91   0
   3 -11   0    9.11   11.13   0
  -3  11   0   18.11    5.20   0
   2 -11   0    0.24   13.19   0
   2 -11   0    7.51   10.94   0
  -2  11   0    3.76    4.21   0
  -2  11   0    4.42    4.79   0
   1 -11   0   13.36   11.09   0
  -1  11   0   17.45    4.70   0
   1 -11   0   34.80   12.02   0
  -1  11   0   12.60    2.71   0
   0 -11   0  333.41    9.71   0
   0 -11   0  331.74   11.12   0
   1  11   0   -1.26    2.20   0
  -1 -11   0   -4.83    7.67   0
   1  11   0   -1.35    3.43   0
  -1 -11   0   19.04    8.78   0
  -2 -11   0  758.66   13.10   0
  -2 -11   0  735.81   12.33   0
   2  11   0  738.91    5.58   0
  -2 -11   0  785.91    4.20   0
  -3 -11   0  400.76    4.53   0
   3  11   0  402.12    6.05   0
  -3 -11   0  400.18   11.77   0
  -4 -11   0 1344.71    7.05   0
   4  11   0 1345.06    9.03   0
  -4 -11   0 1358.29   13.81   0
  -5 -11   0   19.11    6.57   0
   5  11   0   15.91    7.75   0
  -5 -11   0   16.39   10.75   0
  -6 -11   0  209.42   10.08   0
   6  11   0  227.39   10.66   0
  -6 -11   0  215.82    7.22   0
  -7 -11   0    8.72    9.61   0
   7  11   0   10.81   11.12   0
  -7 -11   0   10.87    8.70   0
  -8 -11   0   25.53    9.49   0
  -8 -11   0   29.12   10.52   0
   8  11   0   25.93   13.48   0
  -9 -11   0   10.22   11.82   0
   9  11   0    8.88   15.16   0
  -9 -11   0   13.45    8.84   0
  10  11   0   59.67   16.07   0
 -10 -11   0   73.41   13.57   0
 -11 -11   0   -1.91   14.16   0
  11  11   0    0.20   19.83   0
 -12 -11   0   65.35   17.26   0
  12  11   0   84.88   20.87   0
  13  11   0  154.44   23.14   0
 -13 -11   0  139.40   17.70   0
 -14 -11   0   55.42   20.49   0
  14  11   0   50.41   27.56   0
 -11  12   0  260.85   16.40   0
  11 -12   0  256.82   24.04   0
 -11  12   0  259.13   20.81   0
 -11  12   0  257.08   18.91   0
 -10  12   0   -1.21   18.28   0
 -10  12   0    2.31   12.75   0
 -10  12   0   15.94   16.02   0
  10 -12   0    8.23   16.95   0
  -9  12   0    6.78   10.59   0
  -9  12   0    7.67   14.06   0
   9 -12   0   -1.73   19.81   0
  -9  12   0   21.43   15.92   0
  -8  12   0   19.42   15.72   0
   8 -12   0   40.85   18.29   0
   8 -12   0   33.11   20.67   0
  -8  12   0   22.62    9.74   0
  -8  12   0   31.27   14.33   0
   7 -12   0  166.63   13.75   0
   7 -12   0  174.61   17.18   0
  -7  12   0  187.33   11.94   0
  -7  12   0  185.72    8.52   0
  -6  12   0  195.11    9.02   0
   6 -12   0  218.16   15.95   0
   6 -12   0  221.34   17.88   0
  -6  12   0  214.54    8.40   0
   5 -12   0  300.48   15.67   0
  -5  12   0  333.62    8.76   0
  -5  12   0  335.96    7.34   0
   5 -12   0  342.39   16.66   0
   4 -12   0   10.26   14.09   0
  -4  12   0    1.01    6.32   0
  -4  12   0    5.20    7.21   0
   4 -12   0   -5.85   14.66   0
  -3  12   0  349.77    5.88   0
   3 -12   0  335.18   13.42   0
   3 -12   0  315.01   15.26   0
  -3  12   0  309.21    5.75   0
   2 -12   0    5.03   12.38   0
  -2  12   0   -0.74    3.50   0
   2 -12   0    8.90   10.75   0
  -2  12   0    8.68    4.58   0
   1 -12   0   10.68   10.22   0
   1 -12   0   13.44   12.25   0
   0 -12   0    7.19   11.16   0
   0 -12   0    1.49   13.54   0
  -1 -12   0  220.72    9.18   0
  -1 -12   0  212.86   13.68   0
  -2 -12   0   -7.02   11.98   0
  -2 -12   0   -1.99   13.01   0
   2  12   0    4.30    3.63   0
  -3 -12   0  136.53   12.43   0
  -3 -12   0  133.86    4.42   0
  -3 -12   0  108.44   12.40   0
   3  12   0  130.53    5.71   0
   4  12   0  115.87    7.11   0
  -4 -12   0  139.33   11.94   0
  -4 -12   0  127.94    5.46   0
   5  12   0  169.93    8.93   0
  -5 -12   0  166.90   12.18   0
  -5 -12   0  181.29    6.61   0
  -6 -12   0   93.16    7.30   0
   6  12   0   78.56   11.15   0
  -6 -12   0  104.58   10.92   0
   7  12   0  244.87   11.55   0
  -7 -12   0  257.88   11.89   0
  -7 -12   0  237.47    8.70   0
  -8 -12   0  155.84   10.80   0
   8  12   0  132.03   13.89   0
  -8 -12   0  139.56   10.45   0
   9  12   0   53.93   17.06   0
  -9 -12   0   76.70   11.94   0
  -9 -12   0   60.37   10.63   0
 -10 -12   0  219.35   14.62   0
  10  12   0  202.58   17.95   0
  11  12   0   23.29   18.82   0
 -11 -12   0    3.48   15.32   0
 -12 -12   0  -12.67   15.99   0
  12  12   0    7.05   23.68   0
  13  12   0   97.52   24.60   0
 -13 -12   0   95.57   20.21   0
 -10  13   0   75.31   19.23   0
 -10  13   0   57.56   19.15   0
 -10  13   0   77.76   14.43   0
  -9  13   0   22.70   16.10   0
   9 -13   0   44.17   22.40   0
  -9  13   0   35.22   12.82   0
  -8  13   0   70.25   11.35   0
  -8  13   0   62.97   14.56   0
   8 -13   0   72.76   21.71   0
   7 -13   0   11.88   17.65   0
  -7  13   0   15.57    9.88   0
  -7  13   0   -4.42   11.99   0
   7 -13   0    1.01   20.66   0
  -6  13   0    6.07   10.57   0
  -6  13   0   -1.72    9.05   0
   6 -13   0   -0.25   19.19   0
   6 -13   0    2.91   16.73   0
  -5  13   0   -2.05    8.29   0
   5 -13   0    9.22   18.60   0
  -5  13   0    4.78    7.15   0
   5 -13   0    1.18   16.11   0
   4 -13   0   36.69   11.55   0
  -4  13   0   36.21    7.75   0
  -4  13   0   40.58    6.01   0
   4 -13   0   41.92   17.10   0
   3 -13   0  149.25   12.54   0
   3 -13   0  139.26   14.15   0
  -3  13   0  144.88    5.30   0
  -3  13   0  127.56    5.35   0
   2 -13   0   39.28   14.84   0
   2 -13   0   32.15   14.12   0
   1 -13   0  144.63   10.08   0
   1 -13   0  141.29   14.94   0
   0 -13   0   23.77   13.64   0
   0 -13   0   36.09   10.93   0
  -1 -13   0   27.75    9.97   0
  -1 -13   0   29.87   13.24   0
  -2 -13   0   95.31   13.67   0
  -2 -13   0  119.19   10.64   0
  -3 -13   0   27.23    3.75   0
  -3 -13   0   33.87   13.17   0
   3  13   0   17.12    4.43   0
  -3 -13   0   16.39   10.34   0
   4  13   0  204.62    7.16   0
  -4 -13   0  204.39    5.61   0
  -4 -13   0  191.88   10.46   0
  -4 -13   0  201.22   14.68   0
   5  13   0   12.64    7.94   0
  -5 -13   0   19.74   13.03   0
  -5 -13   0   11.06    6.24   0
   6  13   0  505.70    9.69   0
  -6 -13   0  491.65   13.15   0
  -6 -13   0  496.71    8.06   0
   7  13   0   63.29   12.31   0
  -7 -13   0   59.48    9.01   0
  -7 -13   0   86.20   12.81   0
   8  13   0   91.48   15.89   0
  -8 -13   0   87.59   12.52   0
  -8 -13   0   79.95    9.94   0
  -9 -13   0    0.58   13.16   0
   9  13   0    3.73   15.94   0
  -9 -13   0   -1.82   13.24   0
  10  13   0  585.28   19.12   0
 -10 -13   0  539.99   14.99   0
 -10 -13   0  549.34   11.37   0
 -11 -13   0    6.03   15.43   0
  11  13   0    3.27   22.06   0
  12  13   0    0.81   21.75   0
 -12 -13   0  -15.23   17.90   0
  -8  14   0  125.08   11.79   0
   8 -14   0  122.81   23.91   0
  -8  14   0  153.70   14.46   0
   8 -14   0  130.19   18.83   0
   7 -14   0   -5.24   16.28   0
   7 -14   0   16.08   23.84   0
  -7  14   0   -6.50   11.67   0
  -7  14   0   -1.46   10.03   0
   6 -14   0   64.08   19.55   0
  -6  14   0   46.42   10.34   0
  -6  14   0   57.11    8.84   0
   5 -14   0   31.06   13.63   0
  -5  14   0   35.65    8.87   0
  -5  14   0   26.89    6.94   0
  -4  14   0   39.54    5.11   0
  -4  14   0   49.52    5.50   0
   4 -14   0   40.47   19.21   0
   4 -14   0   39.36   18.00   0
   3 -14   0   10.33   12.31   0
   2 -14   0   53.76   18.04   0
   2 -14   0   26.12   15.99   0
   1 -14   0  446.74   15.31   0
   1 -14   0  461.24   18.82   0
   0 -14   0   25.55   11.01   0
   0 -14   0   27.74   16.39   0
  -1 -14   0  776.46   13.19   0
  -1 -14   0  793.93   18.45   0
  -2 -14   0    6.34   11.03   0
  -2 -14   0  -25.85   15.20   0
  -3 -14   0   27.86   15.60   0
  -3 -14   0    8.57   14.69   0
  -4 -14   0  -12.75   11.14   0
  -4 -14   0   -6.32    4.73   0
  -4 -14   0  -19.06   10.78   0
   4  14   0   -0.97    5.52   0
  -5 -14   0   15.72   13.98   0
  -5 -14   0   14.67    6.19   0
   5  14   0    5.03    7.20   0
  -6 -14   0    1.21   15.17   0
  -6 -14   0    5.32    7.09   0
   6  14   0   -4.23    9.89   0
  -7 -14   0  110.02   14.80   0
   7  14   0  108.16   12.07   0
  -7 -14   0   98.24    7.75   0
  -8 -14   0   63.00   13.60   0
   8  14   0   46.10   15.38   0
  -8 -14   0   47.23    9.62   0
  -9 -14   0  139.85   13.92   0
   9  14   0  127.93   17.99   0
  -9 -14   0  125.69   11.38   0
 -10 -14   0  119.61   13.02   0
  10  14   0  125.92   18.35   0
 -10 -14   0  110.37   14.19   0
 -11 -14   0   24.45   15.16   0
  11  14   0   29.80   23.71   0
   7 -15   0   41.71   18.33   0
   7 -15   0   25.49   25.47   0
  -7  15   0   50.00    9.44   0
  -7  15   0   38.87   11.39   0
  -6  15   0   11.05    7.97   0
   6 -15   0   -4.08   22.48   0
   6 -15   0    8.40   18.43   0
  -6  15   0    6.75    8.84   0
   5 -15   0   18.80   15.96   0
   5 -15   0    5.88   19.72   0
   4 -15   0  102.57   17.78   0
   3 -15   0    5.70   17.18   0
   2 -15   0   -5.49   18.85   0
   1 -15   0    9.27   18.03   0
   0 -15   0  138.16   17.72   0
  -1 -15   0   -4.72   18.34   0
  -1 -15   0   -3.80   15.34   0
  -2 -15   0  196.20   12.73   0
  -2 -15   0  214.41   18.34   0
  -3 -15   0    6.73   16.64   0
  -3 -15   0   10.49   17.15   0
  -4 -15   0  211.36   17.56   0
  -4 -15   0  225.85   15.65   0
   5  15   0  168.08    7.00   0
  -5 -15   0  164.82    6.04   0
  -5 -15   0  161.60   13.27   0
  -5 -15   0  146.13   17.81   0
  -6 -15   0  189.63    7.11   0
  -6 -15   0  203.38   15.99   0
   6  15   0  182.09    8.48   0
  -7 -15   0   40.66   14.82   0
   7  15   0   31.14   10.44   0
  -7 -15   0   24.50    8.08   0
  -8 -15   0    3.32   14.66   0
  -8 -15   0    8.18    9.52   0
   8  15   0    4.33   14.33   0
   9  15   0   25.49   17.44   0
  -9 -15   0   25.84   14.11   0
  -9 -15   0   14.22   11.87   0
  10  15   0  349.82   18.97   0
 -10 -15   0  362.67   15.74   0
 -10 -15   0  363.01   14.54   0
   5 -16   0   93.25   17.75   0
   4 -16   0  123.88   19.62   0
   4 -16   0   93.98   18.05   0
   3 -16   0   -8.14   18.82   0
   2 -16   0    1.41   18.40   0
   2 -16   0   16.41   17.45   0
   1 -16   0   23.20   14.25   0
   1 -16   0   19.12   15.88   0
   0 -16   0   14.91   18.33   0
   0 -16   0   18.68   16.36   0
  -1 -16   0  -17.63   19.52   0
  -2 -16   0   -3.50   17.73   0
  -2 -16   0    4.06   15.52   0
  -3 -16   0   13.70   14.68   0
  -3 -16   0   -0.97   14.57   0
  -4 -16   0   13.24   14.76   0
  -5 -16   0   24.34   14.99   0
  -5 -16   0   32.02   13.89   0
   6  16   0   14.79    7.49   0
  -6 -16   0   15.66    6.22   0
  -6 -16   0   22.84   20.77   0
  -6 -16   0   12.09   13.51   0
  -7 -16   0  232.73    8.96   0
   7  16   0  232.46   10.38   0
  -7 -16   0  234.79   17.22   0
  -7 -16   0  260.42   19.37   0
   8  16   0   -2.02   13.63   0
  -8 -16   0    4.46    9.79   0
  -8 -16   0    1.96   17.63   0
  -9 -16   0   52.53   11.59   0
  -9 -16   0   33.74   15.50   0
   9  16   0   36.15   15.23   0
   2 -17   0   32.08   21.07   0
   1 -17   0   33.31   21.41   0
   0 -17   0  153.27   16.27   0
  -1 -17   0    9.58   21.20   0
  -1 -17   0    1.76   17.38   0
  -2 -17   0  196.83   23.40   0
  -2 -17   0  192.68   20.61   0
  -3 -17   0   22.17   23.77   0
  -3 -17   0   -8.07   17.09   0
  -4 -17   0  112.59   22.87   0
  -4 -17   0  111.01   21.67   0
  -5 -17   0  135.48   20.24   0
  -5 -17   0  125.90   24.34   0
  -6 -17   0  343.54   16.18   0
  -6 -17   0  274.87   19.14   0
  -6 -17   1   29.31   24.12   0
  -6 -17   1   53.97   19.17   0
  -5 -17   1  442.90   18.66   0
  -5 -17   1  492.66   17.14   0
  -4 -17   1    9.30   21.14   0
  -4 -17   1    8.79   22.49   0
  -3 -17   1  132.28   21.39   0
  -3 -17   1  124.80   23.54   0
  -2 -17   1   17.78   22.88   0
  -2 -17   1   17.08   23.38   0
  -1 -17   1  144.73   22.32   0
  -1 -17   1  141.70   17.15   0
   0 -17   1  188.59   20.81   0
   1 -17   1   41.12   20.61   0
   2 -17   1   -7.23   22.21   0
  -8 -16   1  121.32   17.94   0
  -8 -16   1  112.64   10.76   0
   8  16  -1   96.80   12.07   0
   7  16  -1    3.64    9.22   0
  -7 -16   1    1.11    7.86   0
  -7 -16   1   -0.58   20.92   0
  -7 -16   1  -15.07   18.81   0
   6  16  -1  109.01    6.01   0
  -6 -16   1  114.15   15.48   0
  -6 -16   1  108.95   16.92   0
  -6 -16   1  113.84    5.73   0
  -5 -16   1   39.10   20.06   0
  -5 -16   1   59.43   18.78   0
  -4 -16   1  197.93   14.81   0
  -4 -16   1  177.35   20.21   0
  -3 -16   1   16.83   19.43   0
  -3 -16   1   15.79   20.03   0
  -2 -16   1  -14.03   18.85   0
  -2 -16   1    0.61   17.67   0
  -1 -16   1    0.93   15.73   0
  -1 -16   1    0.21   14.65   0
   0 -16   1   42.59   19.85   0
   1 -16   1   16.43   20.74   0
   2 -16   1    2.92   18.99   0
   3 -16   1   80.57   15.65   0
   3 -16   1   59.66   17.23   0
   4 -16   1    7.42   16.20   0
   5 -16   1  121.59   17.39   0
  10  15  -1  -16.76   20.22   0
 -10 -15   1    2.74   13.12   0
 -10 -15   1   -0.28   14.71   0
  -9 -15   1   13.01   15.33   0
  -9 -15   1   -0.88   10.74   0
   9  15  -1    2.93   14.25   0
  -8 -15   1  -10.10   14.32   0
   8  15  -1    1.39   13.91   0
  -8 -15   1    3.42   10.77   0
  -7 -15   1  191.33    8.77   0
   7  15  -1  202.36   10.38   0
  -7 -15   1  195.64   16.80   0
  -6 -15   1   82.66   19.33   0
  -6 -15   1   93.00   15.10   0
   6  15  -1   89.19    8.17   0
  -6 -15   1   76.95    7.00   0
  -5 -15   1  252.77   17.87   0
  -5 -15   1  276.46    5.05   0
  -5 -15   1  242.12   17.42   0
   5  15  -1  269.72    5.35   0
  -4 -15   1   16.89   16.84   0
  -4 -15   1   11.76   16.64   0
  -3 -15   1   -0.01   17.30   0
  -3 -15   1   16.51   15.79   0
  -2 -15   1  -12.17   17.13   0
  -2 -15   1   13.09   17.44   0
  -1 -15   1   69.44   19.68   0
  -1 -15   1   48.74   16.76   0
   0 -15   1   24.40   12.82   0
   0 -15   1   10.53   13.78   0
   1 -15   1   91.12   13.26   0
   2 -15   1   53.06   13.66   0
   3 -15   1   62.60   14.66   0
   4 -15   1   48.25   18.35   0
   5 -15   1    0.26   21.14   0
   5 -15   1  -10.87   21.92   0
  -6  15  -1   69.83    6.16   0
  -6  15  -1   86.82    6.37   0
   6 -15   1   74.73   22.43   0
  -7  15  -1    7.67    8.89   0
   7 -15   1   -1.64   22.01   0
  -7  15  -1   -1.62    9.67   0
  11  14  -1  -11.26   21.35   0
 -11 -14   1    7.92   16.58   0
  10  14  -1  327.49   18.18   0
 -10 -14   1  290.90   13.43   0
 -10 -14   1  312.65   13.35   0
  -9 -14   1   90.12   14.07   0
  -9 -14   1  106.76   11.94   0
   9  14  -1  104.91   17.03   0
  -8 -14   1    4.76   13.59   0
  -8 -14   1   -2.03    9.49   0
   8  14  -1   -2.36   14.44   0
  -7 -14   1   42.97   13.38   0
   7  14  -1   46.70   11.16   0
  -7 -14   1   40.94    8.61   0
  -6 -14   1   85.13    7.71   0
   6  14  -1   78.74    8.62   0
  -6 -14   1   91.44   13.84   0
  -5 -14   1   17.55   16.41   0
  -5 -14   1   19.27    5.72   0
  -5 -14   1   23.41   15.41   0
   5  14  -1   23.90    6.89   0
  -4 -14   1   82.26    4.10   0
  -4 -14   1   86.85   14.48   0
  -4 -14   1   74.26   15.42   0
   4  14  -1   87.01    4.15   0
  -3 -14   1   18.60   14.45   0
  -3 -14   1   10.53   10.79   0
  -2 -14   1  216.44   15.37   0
  -2 -14   1  230.61   16.47   0
  -1 -14   1   42.55   16.96   0
  -1 -14   1   24.19   15.94   0
   0 -14   1 1080.83   18.10   0
   0 -14   1 1099.80   18.63   0
   1 -14   1   -5.54   12.42   0
   1 -14   1    7.42   15.79   0
   2 -14   1    1.19   15.23   0
   2 -14   1   16.05   13.25   0
   3 -14   1   13.93   15.61   0
   4 -14   1   87.87   14.08   0
   4 -14   1   85.28   18.06   0
  -5  14  -1   11.16    6.49   0
  -5  14  -1    8.16    6.10   0
   5 -14   1   13.70   13.47   0
  -6  14  -1    6.11   10.48   0
   6 -14   1   -7.66   19.62   0
  -6  14  -1   -1.87    7.65   0
  -7  14  -1   88.89    8.89   0
  -7  14  -1   97.11   10.93   0
   7 -14   1   81.89   18.24   0
   7 -14   1  102.88   19.62   0
  -8  14  -1  193.43   13.69   0
   8 -14   1  164.18   22.29   0
  -8  14  -1  195.47   11.44   0
   8 -14   1  197.30   24.70   0
  -9  14  -1    2.12   14.93   0
 -12 -13   1   -0.52   17.65   0
  12  13  -1    8.55   23.50   0
  11  13  -1   13.32   21.36   0
 -11 -13   1    5.06   14.48   0
 -10 -13   1   11.64   10.87   0
 -10 -13   1   25.87   12.84   0
  10  13  -1   21.05   17.09   0
  -9 -13   1  -12.00   12.44   0
  -9 -13   1   -4.05   11.89   0
   9  13  -1   18.30   15.05   0
   8  13  -1   -5.06   12.49   0
  -8 -13   1    0.68   11.26   0
  -8 -13   1   -6.33   13.03   0
  -7 -13   1  587.96   12.66   0
  -7 -13   1  585.33    9.76   0
   7  13  -1  579.74   12.32   0
  -6 -13   1   13.31   13.15   0
   6  13  -1    6.39    9.11   0
  -6 -13   1    7.99    7.02   0
  -5 -13   1   22.24    6.24   0
  -5 -13   1    3.03   12.98   0
   5  13  -1   10.90    7.91   0
  -4 -13   1   -0.37   13.83   0
   4  13  -1   14.93    5.35   0
  -4 -13   1   20.65   13.41   0
  -4 -13   1   11.65    4.50   0
   3  13  -1   92.57    2.70   0
  -3 -13   1   75.93   14.23   0
  -3 -13   1   77.86   13.78   0
  -2 -13   1    1.21   10.14   0
  -2 -13   1   16.25   14.06   0
  -1 -13   1   48.40   14.05   0
  -1 -13   1   49.58   10.00   0
   0 -13   1  242.76   15.55   0
   0 -13   1  224.83   10.60   0
   1 -13   1  210.70   14.15   0
   1 -13   1  205.59   12.00   0
   2 -13   1  214.93   11.88   0
   2 -13   1  193.04   13.68   0
   3 -13   1  429.43   17.23   0
   3 -13   1  444.87   15.99   0
   4 -13   1    1.33   14.83   0
  -4  13  -1    0.05    6.15   0
  -4  13  -1    3.49    5.02   0
   4 -13   1   24.96   12.61   0
   5 -13   1    3.33   16.94   0
  -5  13  -1    4.11    6.49   0
   5 -13   1   11.25   15.29   0
  -5  13  -1    8.12    8.49   0
   6 -13   1   34.34   17.48   0
  -6  13  -1   26.15   10.63   0
   6 -13   1   37.10   17.71   0
  -6  13  -1   16.31    7.86   0
   7 -13   1  113.47   14.43   0
   7 -13   1  138.41   16.06   0
  -7  13  -1  117.80   11.62   0
  -7  13  -1  121.31    9.03   0
  -8  13  -1   57.57   12.37   0
  -8  13  -1   57.09   11.09   0
   8 -13   1   77.45   23.40   0
   8 -13   1   63.05   21.01   0
  -9  13  -1  101.63   15.71   0
  -9  13  -1  119.51   19.91   0
  -9  13  -1   78.11   12.59   0
   9 -13   1   91.79   22.30   0
 -10  13  -1   25.03   16.96   0
 -10  13  -1    6.10   21.22   0
 -10  13  -1   24.57   14.68   0
 -13 -12   1   26.77   17.88   0
  13  12  -1   27.89   26.68   0
 -12 -12   1   26.54   17.93   0
  12  12  -1   25.29   21.07   0
 -11 -12   1   87.04   15.53   0
  11  12  -1   80.79   20.20   0
 -10 -12   1   97.76    8.94   0
  10  12  -1  110.06   17.38   0
 -10 -12   1   97.40   13.30   0
  -9 -12   1   85.82   11.23   0
  -9 -12   1   84.44   11.89   0
   9  12  -1   74.37   13.89   0
  -8 -12   1    4.21   11.25   0
  -8 -12   1    5.86   10.21   0
   8  12  -1    7.47   14.23   0
  -7 -12   1  293.52   13.07   0
  -7 -12   1  274.38   10.01   0
   7  12  -1  296.40   10.95   0
  -6 -12   1  393.74   11.61   0
  -6 -12   1  392.87    8.50   0
   6  12  -1  368.83    9.26   0
  -5 -12   1   17.13   11.08   0
  -5 -12   1   26.42    6.38   0
   5  12  -1   21.25    7.43   0
  -4 -12   1   79.94    4.93   0
   4  12  -1   81.70    6.40   0
  -4 -12   1   78.58   12.10   0
  -3 -12   1   12.78   12.08   0
   3  12  -1   20.74    4.63   0
  -3 -12   1   15.62    4.00   0
  -3 -12   1   19.45   13.07   0
  -2 -12   1  296.42   12.96   0
  -2 -12   1  299.10   13.68   0
  -1 -12   1  -12.84   11.27   0
  -1 -12   1   15.85   13.05   0
   0 -12   1    3.64   13.09   0
   0 -12   1   11.44   12.25   0
   1 -12   1   63.55   13.60   0
   1 -12   1   71.79    8.92   0
   2 -12   1   74.53   13.47   0
   2 -12   1   31.71    8.92   0
   3 -12   1  109.39    9.47   0
  -3  12  -1  117.83    4.40   0
  -3  12  -1  106.27    5.08   0
   3 -12   1  132.05   14.93   0
  -4  12  -1    8.74    6.92   0
   4 -12   1    1.00   11.11   0
  -4  12  -1   -2.15    5.89   0
   4 -12   1   -0.86   13.40   0
   5 -12   1   10.37   14.99   0
  -5  12  -1   35.11    9.13   0
  -5  12  -1   37.26    7.04   0
   5 -12   1   44.70   14.18   0
   6 -12   1  374.16   13.63   0
  -6  12  -1  394.14   10.62   0
  -6  12  -1  395.59    8.16   0
   6 -12   1  370.31   16.57   0
  -7  12  -1   59.48    8.80   0
   7 -12   1   51.19   16.73   0
   7 -12   1   35.84   17.44   0
  -7  12  -1   42.14   11.68   0
  -7  12  -1   41.00   15.25   0
  -8  12  -1   -0.99    9.37   0
  -8  12  -1   -8.71   15.85   0
  -8  12  -1   -1.57   12.38   0
   8 -12   1   17.61   20.10   0
   8 -12   1    1.82   13.31   0
  -9  12  -1   -2.84   10.37   0
  -9  12  -1    9.04   13.41   0
   9 -12   1   -0.47   21.27   0
  -9  12  -1   17.62   13.63   0
 -10  12  -1  125.25   19.37   0
 -10  12  -1  124.67   12.52   0
  10 -12   1  111.40   23.11   0
 -10  12  -1  111.04   16.97   0
  11 -12   1   84.04   25.46   0
 -11  12  -1   85.65   14.57   0
 -11  12  -1   92.55   18.50   0
 -11  12  -1   79.87   21.16   0
  14  11  -1  399.80   28.01   0
 -14 -11   1  407.22   20.07   0
 -13 -11   1   66.09   19.12   0
  13  11  -1   65.61   22.73   0
 -12 -11   1   49.23   17.14   0
  12  11  -1   55.80   22.04   0
  11  11  -1   50.72   17.91   0
 -11 -11   1   68.69   15.27   0
 -10 -11   1   38.20   13.66   0
  10  11  -1   33.62   16.83   0
   9  11  -1   32.77   14.66   0
  -9 -11   1   22.57    9.28   0
  -9 -11   1   33.28   12.08   0
  -8 -11   1    1.92    9.26   0
   8  11  -1   -0.56   14.09   0
  -8 -11   1    1.84   11.59   0
  -7 -11   1  185.04    9.01   0
   7  11  -1  169.42   10.92   0
  -7 -11   1  183.47    9.80   0
  -6 -11   1  144.26    9.69   0
  -6 -11   1  131.23    8.17   0
   6  11  -1  149.79    8.76   0
  -5 -11   1  277.95   10.70   0
  -5 -11   1  303.47    6.14   0
   5  11  -1  302.59    8.88   0
   4  11  -1  290.28    6.73   0
  -4 -11   1  285.18   11.78   0
  -4 -11   1  285.88    5.48   0
   3  11  -1  259.99    5.08   0
  -3 -11   1  260.71    9.02   0
  -3 -11   1  267.90    4.22   0
   2  11  -1  329.01    3.45   0
  -2 -11   1  356.64    3.11   0
  -2 -11   1  322.40   11.74   0
  -2 -11   1  314.41   11.54   0
  -1 -11   1   22.09   11.27   0
  -1 -11   1   32.23    7.90   0
   0 -11   1    2.13   10.18   0
   0 -11   1    2.73    8.93   0
   1 -11   1   13.43   12.03   0
   1 -11   1   14.60    8.16   0
  -2  11  -1   62.34    3.47   0
   2 -11   1   59.08   12.99   0
   2 -11   1   84.89   11.06   0
  -2  11  -1   66.88    3.91   0
   3 -11   1  265.43   12.69   0
  -3  11  -1  251.63    5.13   0
   3 -11   1  263.74   14.29   0
  -3  11  -1  282.01    4.94   0
  -4  11  -1   24.57    5.72   0
   4 -11   1   16.08   11.70   0
   4 -11   1   15.38   10.39   0
  -4  11  -1   17.93    6.84   0
  -5  11  -1  204.64    7.88   0
   5 -11   1  191.25   10.19   0
   5 -11   1  218.35   14.57   0
  -5  11  -1  215.68    6.57   0
  -6  11  -1   37.48   13.78   0
  -6  11  -1   31.44    6.69   0
   6 -11   1   30.07   11.23   0
  -6  11  -1   25.32    8.16   0
   6 -11   1   28.14   14.51   0
  -7  11  -1  672.19    8.82   0
   7 -11   1  674.92   16.60   0
  -7  11  -1  652.07   11.97   0
  -7  11  -1  650.96   10.95   0
   7 -11   1  663.64   16.20   0
  -8  11  -1  124.87   10.87   0
  -8  11  -1  129.83   10.74   0
  -8  11  -1  107.22   12.25   0
   8 -11   1   95.31   12.50   0
   8 -11   1  128.04   16.48   0
  -9  11  -1   25.36   14.94   0
   9 -11   1   30.57   19.45   0
  -9  11  -1   26.66   15.63   0
  10 -11   1    8.99   20.56   0
 -10  11  -1    9.29   12.83   0
 -10  11  -1   -3.80   15.17   0
  11 -11   1   31.46   20.31   0
  11 -11   1   17.49   13.43   0
 -11  11  -1   30.11   17.35   0
 -11  11  -1   14.95   17.18   0
  12 -11   1    8.11   22.38   0
  12 -11   1   26.91   16.49   0
 -12  11  -1   34.02   19.16   0
 -12  11  -1   28.06   19.86   0
 -15 -10   1   35.93   24.15   0
 -14 -10   1  113.86   19.61   0
  14  10  -1  104.18   26.78   0
  13  10  -1  167.01   21.91   0
 -13 -10   1  146.50   13.38   0
  12  10  -1   32.69   21.98   0
 -12 -10   1   21.88   13.02   0
 -11 -10   1   24.17   15.39   0
  11  10  -1   14.63   16.98   0
 -10 -10   1    8.57   13.36   0
  10  10  -1    8.92   15.93   0
   9  10  -1  107.07   13.45   0
  -9 -10   1  129.54   12.08   0
  -9 -10   1  118.69    7.58   0
  -8 -10   1   13.47   10.20   0
   8  10  -1   24.84   11.96   0
  -8 -10   1   25.59    8.20   0
  -7 -10   1   10.02    8.79   0
   7  10  -1   -3.23    9.82   0
  -7 -10   1    5.35    8.74   0
  -6 -10   1   23.73    8.22   0
   6  10  -1   33.80    8.84   0
  -6 -10   1   32.82    8.72   0
  -5 -10   1  247.55    9.63   0
  -5 -10   1  246.16    6.15   0
   5  10  -1  249.78    8.59   0
  -4 -10   1 1136.05    6.98   0
  -4 -10   1 1117.29   11.45   0
   4  10  -1 1130.24    8.37   0
   3  10  -1    9.22    4.93   0
  -3 -10   1   15.23    6.98   0
  -3 -10   1    4.00    4.21   0
  -2 -10   1 2597.34    5.42   0
   2  10  -1 2569.20    6.22   0
  -2 -10   1 2553.75   12.38   0
  -2 -10   1 2539.35   13.67   0
   1  10  -1    4.47    1.33   0
   1  10  -1    5.18    2.09   0
  -1 -10   1    7.06    7.23   0
  -1 -10   1   -2.51   10.28   0
   0 -10   1  365.09   10.70   0
   0 -10   1  373.97    8.91   0
   1 -10   1    2.75    7.88   0
   1 -10   1    7.38   11.94   0
   2 -10   1   15.59   11.76   0
  -2  10  -1   34.82    3.41   0
  -2  10  -1   31.18    3.24   0
   2 -10   1   37.25   10.88   0
   3 -10   1    6.13   12.40   0
  -3  10  -1    9.66    4.63   0
  -3  10  -1    4.67    4.45   0
   3 -10   1   -9.60   11.34   0
   4 -10   1   14.20    8.73   0
  -4  10  -1   24.08    5.86   0
  -4  10  -1   16.18    5.14   0
   4 -10   1   23.39    9.02   0
   5 -10   1  115.73   12.42   0
   5 -10   1  101.74   12.23   0
  -5  10  -1  117.18   11.66   0
  -5  10  -1  117.19    8.30   0
  -5  10  -1  123.81    7.02   0
   6 -10   1  358.44   10.56   0
  -6  10  -1  378.63    8.32   0
   6 -10   1  389.61   10.83   0
  -6  10  -1  371.55   13.07   0
  -6  10  -1  382.67    9.81   0
  -7  10  -1   89.04    9.66   0
   7 -10   1  103.98   14.74   0
  -7  10  -1  103.00   12.28   0
   7 -10   1   64.74   13.89   0
   8 -10   1  224.69    9.32   0
  -8  10  -1  217.07   12.83   0
   8 -10   1  226.46   12.25   0
   8 -10   1  180.16   15.96   0
  -8  10  -1  218.42   10.84   0
  -9  10  -1   66.85   14.43   0
  -9  10  -1   89.28   13.05   0
   9 -10   1   72.48   10.11   0
   9 -10   1   69.77   15.88   0
 -10  10  -1   -1.69   11.11   0
  10 -10   1   10.30   16.29   0
  10 -10   1    2.95   11.21   0
 -10  10  -1   -8.26   14.45   0
  11 -10   1   42.21   12.75   0
 -11  10  -1   74.08   17.35   0
 -11  10  -1   28.70   16.25   0
  11 -10   1   30.70   18.79   0
  12 -10   1    3.78   20.66   0
 -12  10  -1    4.47   17.04   0
  12 -10   1   29.86   15.10   0
 -12  10  -1    8.54   19.06   0
  13 -10   1   39.62   17.48   0
 -13  10  -1   33.70   21.25   0
  13 -10   1   20.62   22.66   0
 -13  10  -1   39.48   19.99   0
 -15  -9   1   -7.25   22.17   0
  15   9  -1    5.73   26.88   0
 -14  -9   1  191.32   19.93   0
  14   9  -1  169.82   24.37   0
  13   9  -1   19.03   21.56   0
 -13  -9   1   31.60   16.07   0
 -12  -9   1    4.58   16.09   0
  12   9  -1   20.02   18.16   0
  11   9  -1   -1.03   16.08   0
 -11  -9   1    4.30   13.53   0
 -10  -9   1   21.00   13.23   0
  10   9  -1    2.96   15.33   0
  -9  -9   1  137.94   11.53   0
   9   9  -1  139.94   12.97   0
   8   9  -1  279.30   12.02   0
  -8  -9   1  271.73    7.10   0
  -8  -9   1  269.05   10.53   0
  -7  -9   1  161.16   10.40   0
   7   9  -1  147.28   10.22   0
  -7  -9   1  175.34    7.54   0
   6   9  -1  100.40    8.84   0
  -6  -9   1  101.15    7.75   0
  -6  -9   1   90.76    7.88   0
  -5  -9   1  202.59    8.49   0
   5   9  -1  219.81    7.58   0
  -5  -9   1  227.68    6.61   0
  -4  -9   1  548.38    9.43   0
   4   9  -1  546.38    6.86   0
  -4  -9   1  547.70    6.74   0
  -3  -9   1   -0.47    6.06   0
  -3  -9   1    1.76    4.31   0
   3   9  -1    5.29    4.41   0
  -2  -9   1  607.25   10.25   0
   2   9  -1  610.00    4.88   0
  -2  -9   1  595.22    3.89   0
  -1  -9   1  107.72    6.85   0
  -1  -9   1  109.99    9.75   0
   1   9  -1  112.81    2.86   0
   0   9  -1   23.98    1.14   0
   0  -9   1   29.41    6.22   0
   0   9  -1   37.01    2.20   0
   0  -9   1   25.61    9.51   0
  -1   9  -1  149.12    3.05   0
  -1   9  -1  139.89    2.17   0
   1  -9   1  156.22    6.67   0
   1  -9   1  148.29   10.51   0
  -2   9  -1  474.36    3.83   0
   2  -9   1  466.04   10.35   0
  -2   9  -1  509.71    3.99   0
   2  -9   1  475.68   10.90   0
  -3   9  -1  667.07    4.97   0
   3  -9   1  693.37   12.09   0
   3  -9   1  652.99   11.16   0
  -3   9  -1  643.13    5.18   0
   4  -9   1   43.72   10.80   0
  -4   9  -1   37.97    5.92   0
  -4   9  -1   37.59   10.23   0
   4  -9   1   59.75    8.68   0
  -4   9  -1   52.37    5.44   0
  -5   9  -1  136.28    7.50   0
   5  -9   1  142.02   11.82   0
  -5   9  -1  146.84   10.24   0
  -5   9  -1  155.61    6.36   0
   5  -9   1  135.16   11.70   0
  -6   9  -1   51.79    7.56   0
   6  -9   1   51.67   12.56   0
   6  -9   1   61.69    7.16   0
   6  -9   1   56.10   11.71   0
  -6   9  -1   59.69   11.31   0
   7  -9   1  258.15    7.53   0
  -7   9  -1  245.06    9.54   0
  -7   9  -1  231.10    9.24   0
   7  -9   1  213.60   14.52   0
   7  -9   1  248.53   13.68   0
  -8   9  -1   18.53   10.17   0
   8  -9   1   17.88   10.65   0
   8  -9   1   20.88    8.09   0
  -8   9  -1    9.21   12.27   0
   9  -9   1  161.19   10.33   0
  -9   9  -1  168.85   13.43   0
   9  -9   1  155.38   14.95   0
  -9   9  -1  159.99   12.80   0
  10  -9   1   17.93   10.41   0
 -10   9  -1   22.62   14.09   0
  10  -9   1   23.88   11.64   0
 -10   9  -1   18.64   14.57   0
  11  -9   1  954.71   14.90   0
  11  -9   1  933.85   20.09   0
 -11   9  -1  888.66   16.95   0
 -11   9  -1  891.84   18.25   0
 -12   9  -1   54.59   16.96   0
  12  -9   1   68.59   17.77   0
 -12   9  -1   47.60   13.53   0
  13  -9   1   29.22   19.00   0
 -13   9  -1   53.11   21.64   0
 -13   9  -1   58.49   19.12   0
 -15  -8   1  181.62   23.65   0
  15   8  -1  197.90   27.55   0
 -14  -8   1   -4.86   20.30   0
  14   8  -1  -12.44   23.95   0
  13   8  -1   69.33   15.06   0
 -13  -8   1   56.64   12.97   0
 -12  -8   1   65.56   16.33   0
  12   8  -1   38.65   18.84   0
  11   8  -1   99.88   17.04   0
 -11  -8   1   74.11   14.82   0
  10   8  -1  -13.66   13.90   0
 -10  -8   1   -4.62   13.22   0
   9   8  -1   75.83   13.05   0
  -9  -8   1   69.22    9.16   0
  -8  -8   1   69.48    6.25   0
   8   8  -1   57.00   11.61   0
  -8  -8   1   53.34   10.14   0
   7   8  -1   37.70   10.15   0
  -7  -8   1   45.21    9.33   0
  -7  -8   1   46.55    6.30   0
   6   8  -1  123.88    8.96   0
  -6  -8   1  131.23    8.03   0
  -6  -8   1  127.90    8.18   0
   5   8  -1    9.06    7.65   0
  -5  -8   1   -1.78    6.93   0
  -5  -8   1    0.94    6.95   0
  -4  -8   1   17.08    7.11   0
   4   8  -1    2.19    6.01   0
  -4  -8   1    4.55    5.24   0
  -3  -8   1    9.95    8.10   0
   3   8  -1   15.31    5.33   0
  -3  -8   1   10.26    4.26   0
   2   8  -1   73.19    3.86   0
  -2  -8   1   72.07    3.29   0
  -2  -8   1   76.40    8.18   0
  -1  -8   1   46.85    6.23   0
  -1  -8   1   52.64    6.32   0
   1   8  -1   38.98    3.29   0
  -1  -8   1   50.36    2.39   0
   0   8  -1   20.05    1.51   0
   0  -8   1    7.21    8.58   0
   0  -8   1   29.50    9.07   0
   0   8  -1   24.22    3.11   0
  -1   8  -1  100.13    2.84   0
   1  -8   1   96.68    9.02   0
   1  -8   1  124.50    9.69   0
  -1   8  -1   91.61    2.21   0
   2  -8   1    9.09    8.70   0
  -2   8  -1    4.63    3.23   0
  -2   8  -1    4.08    3.32   0
   2  -8   1    6.24    7.05   0
  -3   8  -1  670.50    7.59   0
  -3   8  -1  702.55    5.01   0
   3  -8   1  661.68    8.63   0
   3  -8   1  636.54    8.07   0
  -3   8  -1  651.58    5.29   0
   4  -8   1  247.60    9.96   0
   4  -8   1  242.49   10.50   0
  -4   8  -1  281.37    9.61   0
  -4   8  -1  249.50    5.55   0
   5  -8   1   12.68    7.19   0
   5  -8   1   15.57   10.74   0
   5  -8   1   28.17    5.26   0
  -5   8  -1   25.54    9.39   0
  -5   8  -1   22.20    7.50   0
   6  -8   1  144.06   11.65   0
   6  -8   1  139.34    8.75   0
  -6   8  -1  121.31    7.91   0
   6  -8   1  132.01    6.56   0
  -6   8  -1  127.64   10.61   0
   7  -8   1    2.90    7.52   0
  -7   8  -1    0.82    8.98   0
   7  -8   1   -0.01   11.61   0
   7  -8   1    4.97   13.12   0
  -7   8  -1  -17.80   11.68   0
   8  -8   1  256.65    8.32   0
   8  -8   1  245.26    9.93   0
  -8   8  -1  244.34   12.52   0
  -8   8  -1  240.25   10.61   0
   9  -8   1   15.62   10.42   0
   9  -8   1   18.01    9.41   0
  -9   8  -1    3.47   12.01   0
  -9   8  -1    4.47   13.02   0
 -10   8  -1   15.18   12.74   0
 -10   8  -1    6.65   13.25   0
  10  -8   1   32.08   14.75   0
  10  -8   1   -0.52   11.48   0
  11  -8   1   94.55   15.17   0
 -11   8  -1   85.66   14.58   0
  11  -8   1  101.73   13.34   0
 -11   8  -1   86.13   14.90   0
  12  -8   1  736.39   19.13   0
 -12   8  -1  731.78   19.01   0
  12  -8   1  794.80   16.10   0
 -12   8  -1  702.21   18.80   0
  13  -8   1   22.07   19.33   0
 -13   8  -1   41.68   19.96   0
 -13   8  -1   14.37   18.19   0
  13  -8   1   17.18   15.39   0
 -14   8  -1    4.17   18.16   0
 -14   8  -1   -0.65   19.93   0
  14  -8   1   -1.86   20.86   0
 -16  -7   1  129.61   22.97   0
  16   7  -1  143.55   21.11   0
  15   7  -1  -19.89   25.33   0
  14   7  -1   82.70   23.56   0
  13   7  -1   -0.49   19.02   0
 -13  -7   1    1.75   17.94   0
  12   7  -1 1601.32   16.84   0
 -12  -7   1 1644.56   18.47   0
 -11  -7   1   51.47   14.95   0
  11   7  -1   67.37   16.28   0
 -10  -7   1   29.50   12.66   0
  10   7  -1    1.59   14.58   0
   9   7  -1   12.06   12.39   0
  -9  -7   1    0.97   12.33   0
  -8  -7   1    8.76    9.49   0
   8   7  -1    4.28    7.58   0
  -7  -7   1   27.29    8.80   0
   7   7  -1   19.43    9.19   0
  -7  -7   1   27.94    6.32   0
  -6  -7   1  133.24    7.88   0
  -6  -7   1  135.86    7.02   0
   6   7  -1  134.63    8.25   0
  -5  -7   1    7.40    5.95   0
   5   7  -1    4.40    8.06   0
  -5  -7   1   -1.34    6.84   0
   4   7  -1  956.30    7.15   0
  -4  -7   1  980.15    7.91   0
  -4  -7   1  942.99    6.65   0
  -3  -7   1 1073.48    8.71   0
   3   7  -1 1027.43    5.80   0
  -3  -7   1 1050.17    5.73   0
   2   7  -1   30.67    3.98   0
  -2  -7   1   33.97    3.13   0
  -2  -7   1   20.89    5.48   0
  -1  -7   1  232.17    8.79   0
   1   7  -1  233.40    3.46   0
  -1  -7   1  235.25    2.51   0
  -1  -7   1  234.27    8.50   0
   0  -7   1   42.49    5.79   0
   0  -7   1   33.37    8.52   0
   0   7  -1   32.96    1.53   0
   0   7  -1   38.50    2.84   0
  -1   7  -1  239.79    2.61   0
  -1   7  -1  218.97    2.33   0
   1  -7   1  232.07    9.45   0
   1  -7   1  236.21    6.22   0
   2  -7   1  277.44    9.35   0
  -2   7  -1  290.17    8.07   0
   2  -7   1  270.20    8.75   0
  -2   7  -1  280.40    3.57   0
  -2   7  -1  249.68    3.48   0
  -3   7  -1  815.45    5.22   0
  -3   7  -1  882.84    5.13   0
  -3   7  -1  839.04    7.25   0
   3  -7   1  813.36    9.38   0
   3  -7   1  843.43   10.39   0
  -4   7  -1   16.33    6.08   0
   4  -7   1   11.25    8.91   0
   4  -7   1    4.35    9.65   0
  -4   7  -1   13.30    5.96   0
   4  -7   1    5.23    4.29   0
   5  -7   1   66.54    9.47   0
   5  -7   1   68.69    9.54   0
   5  -7   1   57.25    5.63   0
  -5   7  -1   59.44    6.72   0
  -5   7  -1   63.78    8.48   0
  -6   7  -1   22.61    9.48   0
  -6   7  -1   16.84    7.67   0
   6  -7   1   15.66   10.33   0
   6  -7   1   17.75    7.34   0
   6  -7   1    8.93   10.73   0
  -7   7  -1   29.85    8.66   0
   7  -7   1   22.36    8.05   0
   7  -7   1   28.54    6.84   0
  -7   7  -1   33.76   10.11   0
   8  -7   1  103.05    8.16   0
  -8   7  -1   88.62   10.25   0
  -8   7  -1   81.81   12.09   0
   8  -7   1   88.44   11.53   0
  -9   7  -1  425.55   13.19   0
   9  -7   1  427.01   10.46   0
  -9   7  -1  430.49   12.30   0
   9  -7   1  400.28    9.99   0
 -10   7  -1   12.05   11.77   0
  10  -7   1   -6.91   10.55   0
  10  -7   1   14.29   13.48   0
 -10   7  -1   -8.99   13.58   0
 -11   7  -1  276.91   14.37   0
 -11   7  -1  286.78   14.88   0
  11  -7   1  312.65   13.77   0
  11  -7   1  288.17   12.83   0
 -12   7  -1  129.63   17.93   0
 -12   7  -1  123.86   11.97   0
  12  -7   1  129.40   15.15   0
 -13   7  -1   24.89   18.94   0
 -13   7  -1   34.57   17.32   0
  13  -7   1   28.51   16.05   0
 -14   7  -1   25.89   21.24   0
 -14   7  -1   20.38   17.71   0
  14  -7   1   51.17   18.82   0
 -15  -6   1    3.91   16.93   0
  15   6  -1    0.66   24.96   0
 -14  -6   1    7.82   14.26   0
  14   6  -1    4.07   22.72   0
  13   6  -1    0.25   13.89   0
 -13  -6   1    3.12   13.53   0
 -12  -6   1   32.78   15.33   0
  12   6  -1   10.28   16.60   0
 -11  -6   1  501.94   15.31   0
  11   6  -1  515.12   16.24   0
 -10  -6   1  -10.33    9.57   0
  10   6  -1   14.48   13.74   0
   9   6  -1  405.42   12.32   0
  -9  -6   1  383.42   12.39   0
   8   6  -1   27.05    7.92   0
  -8  -6   1   34.81   10.07   0
   7   6  -1    9.66    6.69   0
  -7  -6   1   -4.13    9.21   0
  -7  -6   1    0.12    3.79   0
  -6  -6   1    2.52    5.27   0
  -6  -6   1   10.50    8.34   0
   6   6  -1   11.76    4.72   0
   6   6  -1    1.89    5.96   0
   5   6  -1   12.57    6.26   0
  -5  -6   1   10.81    4.92   0
   5   6  -1    5.69    7.44   0
  -5  -6   1   15.38    5.26   0
   4   6  -1  422.81    6.88   0
  -4  -6   1  427.69    6.84   0
   4   6  -1  419.19    6.92   0
  -4  -6   1  424.31    6.47   0
  -3  -6   1 4530.76   10.99   0
   3   6  -1 4463.53   11.44   0
  -3  -6   1 4468.43    8.80   0
   3   6  -1 4363.92    9.16   0
   2   6  -1   10.59    4.08   0
  -2  -6   1    2.25    2.88   0
  -2  -6   1   -0.62    5.11   0
   1   6  -1  944.35    4.25   0
  -1  -6   1  930.25    8.60   0
  -1  -6   1  950.50    2.92   0
   0   6  -1   86.12    2.48   0
   0   6  -1   83.04    1.61   0
   0  -6   1   88.99    7.90   0
   0  -6   1   87.60    7.08   0
   1  -6   1    2.70    5.68   0
   1  -6   1   12.32    7.62   0
  -1   6  -1    2.56    2.27   0
  -1   6  -1    9.33    1.96   0
  -2   6  -1   54.10    2.44   0
  -2   6  -1   53.38    5.46   0
   2  -6   1   66.51    8.49   0
   2  -6   1   62.07    7.89   0
  -2   6  -1   51.73    2.99   0
  -3   6  -1  171.98    3.78   0
   3  -6   1  184.68    8.78   0
  -3   6  -1  190.11    7.97   0
   3  -6   1  187.55    3.98   0
   3  -6   1  177.88    6.10   0
   4  -6   1  143.11    8.90   0
   4  -6   1  134.07    4.39   0
   4  -6   1  132.42    6.10   0
  -4   6  -1  129.56    5.66   0
  -4   6  -1  121.76    5.11   0
   5  -6   1   33.65    8.58   0
  -5   6  -1   34.90    8.24   0
  -5   6  -1   35.05    6.24   0
   5  -6   1   20.84    6.65   0
   5  -6   1   35.57    5.28   0
  -6   6  -1  421.33    9.22   0
   6  -6   1  456.48    7.15   0
   6  -6   1  438.21    7.67   0
   6  -6   1  457.72   11.24   0
  -6   6  -1  435.53    8.31   0
  -7   6  -1   37.40    8.59   0
  -7   6  -1   29.83    7.03   0
   7  -6   1   14.05    9.87   0
   7  -6   1   17.22    5.27   0
   8  -6   1  103.73   10.14   0
  -8   6  -1  106.04   10.18   0
   8  -6   1  104.80    8.67   0
  -8   6  -1  107.24   10.02   0
  -9   6  -1  461.04   12.62   0
  -9   6  -1  444.54   13.13   0
   9  -6   1  471.85   10.70   0
   9  -6   1  450.44    9.56   0
 -10   6  -1   31.61   12.67   0
  10  -6   1   43.12   12.09   0
 -10   6  -1   37.83   12.32   0
  10  -6   1   41.61   11.22   0
  11  -6   1   38.21   11.50   0
 -11   6  -1   41.09   13.82   0
 -11   6  -1   45.05   13.24   0
  11  -6   1   36.69   13.20   0
 -12   6  -1  218.11   12.12   0
 -12   6  -1  163.87   14.41   0
  12  -6   1  202.04   14.64   0
 -13   6  -1   24.27   16.31   0
  13  -6   1   25.50   14.95   0
  13  -6   1   22.74   15.00   0
 -13   6  -1   33.56   16.66   0
 -14   6  -1  180.40   22.45   0
  14  -6   1  197.60   17.70   0
 -14   6  -1  168.97   19.00   0
 -15   6  -1   25.43   24.25   0
  15  -6   1   21.08   18.36   0
 -15   6  -1   17.70   18.24   0
  16   5  -1    8.58   26.61   0
  15   5  -1   -1.31   24.21   0
  14   5  -1   77.89   14.73   0
 -14  -5   1   68.46   14.42   0
  13   5  -1   31.45   17.28   0
 -13  -5   1   16.04   12.47   0
  12   5  -1 2448.13   20.88   0
 -12  -5   1 2313.16   18.99   0
 -11  -5   1   -4.90   10.49   0
  11   5  -1   19.61   14.67   0
  10   5  -1  347.88   10.60   0
 -10  -5   1  350.14   12.90   0
  -9  -5   1   -3.41   11.93   0
   9   5  -1   10.74    8.89   0
  -8  -5   1 1072.89   12.37   0
   8   5  -1 1094.37   12.55   0
  -7  -5   1    1.07    9.25   0
   7   5  -1    2.64    3.46   0
   7   5  -1    4.98    9.24   0
  -6  -5   1  253.96    4.07   0
   6   5  -1  236.55    8.73   0
   6   5  -1  233.78    4.36   0
  -6  -5   1  228.77    6.29   0
  -5  -5   1    4.40    7.60   0
   5   5  -1   -2.87    7.13   0
  -5  -5   1   -7.15    3.79   0
   5   5  -1    4.07    4.73   0
   4   5  -1  733.36    5.73   0
  -4  -5   1  742.29    7.26   0
   4   5  -1  741.12    7.01   0
  -4  -5   1  744.52    5.55   0
   3   5  -1  998.78    6.68   0
  -3  -5   1  986.63    6.37   0
   3   5  -1  968.50    6.03   0
  -3  -5   1  950.32    6.06   0
  -2  -5   1 1246.66    7.09   0
   2   5  -1 1280.96    5.79   0
   2   5  -1 1277.40    7.19   0
  -2  -5   1 1272.36    4.79   0
  -1  -5   1   31.84    2.31   0
  -1  -5   1   38.32    4.63   0
   1   5  -1   31.35    3.25   0
   0  -5   1  433.63    5.60   0
   0  -5   1  447.28    7.32   0
   0   5  -1  448.51    2.53   0
   1  -5   1  291.77    5.32   0
  -1   5  -1  311.82    5.18   0
  -1   5  -1  307.16    2.42   0
  -1   5  -1  300.09    2.45   0
   1  -5   1  312.05    7.67   0
   2  -5   1   30.51    7.63   0
  -2   5  -1   34.44    2.79   0
  -2   5  -1   38.02    6.50   0
   2  -5   1   35.45    7.20   0
   2  -5   1   36.63    3.02   0
   3  -5   1   81.65    3.48   0
   3  -5   1   66.31    5.65   0
  -3   5  -1   71.42    3.91   0
  -3   5  -1   81.26    5.30   0
   3  -5   1   57.80    8.20   0
   4  -5   1  116.34    8.18   0
   4  -5   1  132.68    4.80   0
  -4   5  -1  125.36    5.70   0
   4  -5   1  121.25    8.67   0
  -4   5  -1  125.97    5.56   0
   5  -5   1   27.87    5.56   0
   5  -5   1   38.73    6.34   0
  -5   5  -1   29.81    5.61   0
   5  -5   1   28.88    5.61   0
  -5   5  -1   20.09    6.45   0
  -6   5  -1   50.33    7.46   0
  -6   5  -1   47.66    8.52   0
   6  -5   1   57.61    8.35   0
   6  -5   1   51.33    6.45   0
   7  -5   1   -2.57    8.42   0
  -7   5  -1   11.37    8.20   0
   7  -5   1    0.70    7.16   0
  -7   5  -1   13.30    8.87   0
   8  -5   1    9.53    9.00   0
   8  -5   1   -3.47    8.26   0
  -8   5  -1   15.33    9.37   0
  -8   5  -1   -7.77    9.60   0
   9  -5   1 1257.99   12.00   0
  -9   5  -1 1247.00   13.51   0
   9  -5   1 1227.99   11.65   0
  -9   5  -1 1185.67   13.74   0
  10  -5   1  238.38   11.13   0
 -10   5  -1  245.53   13.29   0
  10  -5   1  248.47   11.06   0
 -10   5  -1  230.31    9.82   0
  11  -5   1  417.52   12.53   0
  11  -5   1  437.21   10.60   0
 -11   5  -1  431.51   14.01   0
 -11   5  -1  423.25   13.95   0
  12  -5   1    7.65   12.95   0
 -12   5  -1    6.71   14.10   0
 -12   5  -1   18.66   15.64   0
  12  -5   1    9.42   12.10   0
  13  -5   1    6.31   11.06   0
  13  -5   1  -11.66   13.57   0
 -13   5  -1    3.85   17.08   0
 -13   5  -1    5.72   17.53   0
 -14   5  -1   14.09   18.34   0
  14  -5   1   -1.96   12.96   0
 -14   5  -1   -7.15   18.59   0
  14  -5   1   12.26   14.38   0
 -15   5  -1   63.67   19.84   0
 -15   5  -1   68.79   17.38   0
  15  -5   1   73.50   16.51   0
  16   4  -1   51.46   18.41   0
 -16  -4   1   46.57   17.47   0
  15   4  -1   32.07   20.49   0
 -14  -4   1   11.46   17.45   0
  14   4  -1   18.01   19.37   0
  13   4  -1  -12.23   17.51   0
 -13  -4   1    0.82   12.51   0
  12   4  -1   17.33   11.17   0
 -12  -4   1   -8.68   14.25   0
  11   4  -1  481.96   14.39   0
 -11  -4   1  461.73   14.83   0
 -10  -4   1   -2.28   12.75   0
  10   4  -1    2.90   12.98   0
  -9  -4   1  288.78   11.11   0
   9   4  -1  294.15   11.94   0
  -8  -4   1    1.16    7.07   0
   8   4  -1    6.35    7.49   0
   7   4  -1   19.59    6.74   0
  -7  -4   1   21.12    9.17   0
   7   4  -1   16.95    2.57   0
  -6  -4   1   22.71    8.70   0
   6   4  -1   16.45    2.89   0
   6   4  -1   15.58    8.28   0
  -5  -4   1  413.10    3.79   0
  -5  -4   1  400.61    6.46   0
   5   4  -1  407.16    3.98   0
   5   4  -1  408.17    6.27   0
  -4  -4   1   21.41    6.46   0
  -4  -4   1   24.15    4.37   0
   4   4  -1    7.30    6.26   0
   4   4  -1   18.81    3.72   0
  -3  -4   1 2156.19    6.26   0
   3   4  -1 2200.50    7.40   0
  -3  -4   1 2135.09    7.70   0
   3   4  -1 2147.69    6.49   0
   2   4  -1  157.76    4.97   0
  -2  -4   1  143.39    3.53   0
  -2  -4   1  146.11    4.16   0
   2   4  -1  149.55    3.90   0
   1   4  -1    2.44    3.21   0
  -1  -4   1    4.76    2.45   0
  -1  -4   1   17.03    5.22   0
   0   4  -1   12.97    1.83   0
   0  -4   1   14.36    1.46   0
   0  -4   1   13.79    6.11   0
   0  -4   1   -0.34    5.84   0
   1  -4   1 2199.72    7.45   0
  -1   4  -1 2050.39    3.34   0
  -1   4  -1 2216.09    7.71   0
   1  -4   1 2184.54    7.85   0
  -1   4  -1 2282.07    3.58   0
   2  -4   1   76.31    3.20   0
   2  -4   1   72.93    4.97   0
   2  -4   1   74.84    6.70   0
  -2   4  -1   93.83    5.79   0
  -2   4  -1   77.27    3.01   0
   3  -4   1  936.11    6.33   0
   3  -4   1  929.11    4.63   0
   3  -4   1  913.21    8.23   0
  -3   4  -1  930.71    6.13   0
  -3   4  -1  919.19    5.27   0
   4  -4   1   26.49    7.42   0
   4  -4   1   31.77    3.49   0
  -4   4  -1   24.85    7.62   0
  -4   4  -1   27.11    5.35   0
   4  -4   1   28.10    8.50   0
  -5   4  -1    7.67    6.68   0
   5  -4   1   12.06    5.86   0
   5  -4   1   20.12    7.44   0
  -5   4  -1    0.52    8.13   0
  -6   4  -1   51.72    7.60   0
   6  -4   1   50.57    7.56   0
   6  -4   1   48.39    6.36   0
  -6   4  -1   54.43    8.53   0
  -7   4  -1  179.87    8.80   0
   7  -4   1  191.31    8.02   0
   7  -4   1  168.21    7.45   0
  -7   4  -1  155.36    9.27   0
   8  -4   1    6.12    8.72   0
  -8   4  -1   -9.81    9.79   0
  -8   4  -1   19.29   10.38   0
   8  -4   1   -3.97    7.60   0
   9  -4   1  618.39    9.97   0
  -9   4  -1  601.63   12.01   0
   9  -4   1  618.18    8.51   0
  -9   4  -1  580.44   11.73   0
  10  -4   1  326.18    9.02   0
 -10   4  -1  335.11    9.89   0
 -10   4  -1  284.25   13.76   0
  10  -4   1  312.44   10.10   0
  11  -4   1   45.38   11.46   0
 -11   4  -1   56.69   13.08   0
  11  -4   1   66.28    9.01   0
 -11   4  -1   51.55   14.46   0
  12  -4   1  205.51   10.97   0
  12  -4   1  193.71   12.20   0
 -12   4  -1  210.49   16.07   0
 -12   4  -1  183.08   14.94   0
  13  -4   1  197.87   16.01   0
 -13   4  -1  171.33   15.33   0
  13  -4   1  201.72   13.02   0
 -13   4  -1  203.20   17.32   0
 -14   4  -1   11.73   16.84   0
  14  -4   1   16.59   18.26   0
 -14   4  -1   30.12   14.38   0
  14  -4   1   43.02   13.25   0
 -15   4  -1   46.81   19.12   0
  15  -4   1   53.69   16.48   0
 -15   4  -1   56.61   20.23   0
  15  -4   1   55.31   14.78   0
 -16   4  -1   29.75   24.44   0
  16  -4   1   13.73   17.52   0
 -16   4  -1   25.45   19.05   0
  16   3  -1  -10.70   23.26   0
  15   3  -1  -10.39   19.09   0
  14   3  -1  121.12   14.62   0
 -14  -3   1  135.94   17.55   0
 -13  -3   1  -13.48   16.61   0
  13   3  -1    7.18   16.81   0
  12   3  -1   86.15   14.67   0
 -12  -3   1   65.86   11.05   0
 -11  -3   1   38.29   13.48   0
  11   3  -1   44.27    9.69   0
  10   3  -1  116.84   12.69   0
 -10  -3   1  124.62   12.58   0
  -9  -3   1    2.01   10.77   0
   9   3  -1   -8.08   11.28   0
  -8  -3   1  220.72    9.84   0
   8   3  -1  211.46    7.69   0
   7   3  -1   12.54    9.44   0
  -7  -3   1  -14.51    9.43   0
   7   3  -1    9.38    1.81   0
  -6  -3   1 1698.70   11.00   0
   6   3  -1 1657.10   11.04   0
   6   3  -1 1577.12    3.50   0
   5   3  -1   22.32    7.88   0
   5   3  -1    9.19    2.36   0
  -5  -3   1    1.77    8.02   0
  -4  -3   1 1475.08    8.12   0
   4   3  -1 1469.12    8.03   0
  -4  -3   1 1505.74    4.03   0
   4   3  -1 1436.73    3.90   0
  -3  -3   1   11.11    3.80   0
   3   3  -1    5.12    5.20   0
   3   3  -1   12.81    3.19   0
  -3  -3   1    4.76    3.03   0
  -2  -3   1  973.36    4.69   0
   2   3  -1  980.37    4.81   0
   2   3  -1  991.49    5.02   0
  -2  -3   1  944.87    5.32   0
  -1  -3   1   25.33    3.19   0
   1   3  -1   18.86    3.24   0
  -1  -3   1   26.79    4.68   0
   0  -3   1   90.74    4.33   0
   0   3  -1  106.31    1.61   0
   0  -3   1  114.63    1.30   0
   0  -3   1   99.86    5.62   0
   1  -3   1   31.08    1.95   0
  -1   3  -1   33.14    5.62   0
   1  -3   1   40.91    5.48   0
   1  -3   1   36.32    4.13   0
  -1   3  -1   28.61    2.18   0
   2  -3   1  708.92    3.60   0
   2  -3   1  716.58    5.10   0
  -2   3  -1  718.81    5.29   0
  -2   3  -1  702.57    3.96   0
   3  -3   1   39.29    3.93   0
  -3   3  -1   42.89    6.33   0
   3  -3   1   40.43    5.19   0
  -3   3  -1   55.68    4.61   0
   4  -3   1  607.90    8.65   0
  -4   3  -1  588.97    6.43   0
  -4   3  -1  585.94    7.65   0
   4  -3   1  605.79    5.84   0
   5  -3   1  149.66    4.90   0
  -5   3  -1  152.93    7.53   0
  -5   3  -1  136.49    6.26   0
  -6   3  -1  192.48    8.07   0
   6  -3   1  179.05    7.32   0
  -6   3  -1  186.78    6.72   0
  -7   3  -1  168.26    9.37   0
   7  -3   1  167.82    6.86   0
  -7   3  -1  188.73    6.52   0
   7  -3   1  186.29    5.97   0
  -8   3  -1    4.73    7.25   0
  -8   3  -1   11.84    9.17   0
   8  -3   1   -0.61    8.67   0
   8  -3   1    9.30    7.00   0
   9  -3   1   70.70    9.58   0
   9  -3   1   72.66    7.84   0
  -9   3  -1   95.73   11.41   0
  -9   3  -1   75.90   11.15   0
  10  -3   1   -5.75    8.20   0
  10  -3   1    3.79    8.22   0
 -10   3  -1   -4.50   12.31   0
 -10   3  -1   -0.42   12.72   0
 -11   3  -1  356.64   14.28   0
 -11   3  -1  352.75   10.43   0
  11  -3   1  378.84   12.34   0
  11  -3   1  366.25    9.47   0
 -12   3  -1   19.68   15.17   0
 -12   3  -1   23.68   15.01   0
  12  -3   1   33.90   13.71   0
  12  -3   1   27.65   10.21   0
 -13   3  -1   37.57   11.54   0
 -13   3  -1   27.76   17.63   0
  13  -3   1   37.85   10.53   0
  13  -3   1   44.78   11.82   0
 -14   3  -1  372.53   14.17   0
 -14   3  -1  390.62   16.25   0
  14  -3   1  372.10   13.50   0
  14  -3   1  407.98   19.91   0
  15  -3   1   77.14   14.85   0
 -15   3  -1   75.98   20.75   0
 -15   3  -1   78.28   18.18   0
 -16   3  -1   28.80   20.53   0
  16  -3   1   19.66   22.35   0
 -16   3  -1   32.78   24.40   0
  16  -3   1   39.37   15.46   0
  17   2  -1  140.92   19.27   0
 -17  -2   1  184.11   24.30   0
  16   2  -1   -7.09   22.78   0
 -15  -2   1   35.10   15.42   0
  15   2  -1   32.32   20.61   0
  14   2  -1   33.08   13.79   0
 -14  -2   1   37.97   18.96   0
 -13  -2   1   36.94   15.95   0
  13   2  -1   54.14   17.05   0
  12   2  -1    4.31   13.86   0
 -12  -2   1  -11.81   14.65   0
 -11  -2   1   21.73   12.69   0
  11   2  -1   10.65   12.86   0
 -10  -2   1    4.68   12.23   0
  10   2  -1    1.34    2.37   0
  10   2  -1   -1.71    3.07   0
  10   2  -1   15.04   12.34   0
  -9  -2   1  136.96    8.37   0
   9   2  -1  138.04    2.63   0
   9   2  -1  133.47    8.41   0
   9   2  -1  145.98    2.70   0
  -8  -2   1   10.06   10.15   0
   8   2  -1   -9.51   10.19   0
   8   2  -1    3.15    2.35   0
   8   2  -1    0.80    2.57   0
   7   2  -1  206.86    2.33   0
   7   2  -1  186.86    9.43   0
  -7  -2   1  187.95    9.81   0
   6   2  -1    2.09    8.32   0
   6   2  -1    6.10    2.04   0
  -6  -2   1    7.45    6.24   0
   5   2  -1 2351.87   10.12   0
   5   2  -1 2258.46    3.24   0
  -5  -2   1 2294.77    8.61   0
  -4  -2   1   -5.30    6.64   0
   4   2  -1    2.26    2.17   0
   4   2  -1    0.81    4.87   0
   3   2  -1 1620.68    3.46   0
  -3  -2   1 1658.13    3.11   0
  -3  -2   1 1643.81    7.13   0
   3   2  -1 1679.09    7.10   0
  -2  -2   1    6.18    4.55   0
  -2  -2   1   14.22    2.45   0
   2   2  -1    8.63    2.51   0
   2   2  -1   10.30    4.57   0
  -1  -2   1 1491.70    3.65   0
   1   2  -1 1530.52    3.98   0
  -1  -2   1 1485.74    4.16   0
   0  -2   1   39.81    4.05   0
   0  -2   1   32.40    0.78   0
   0   2  -1   29.61    1.08   0
   1  -2   1  759.00    5.17   0
  -1   2  -1  743.41    2.92   0
  -1   2  -1  780.49    5.08   0
   1  -2   1  740.28    2.30   0
  -2   2  -1    3.46    4.44   0
   2  -2   1    6.59    3.50   0
  -2   2  -1    7.77    3.93   0
   2  -2   1   -2.17    5.94   0
  -3   2  -1  140.70    5.16   0
   3  -2   1  131.20    5.21   0
  -3   2  -1  142.72    6.54   0
   3  -2   1  134.30    3.45   0
  -4   2  -1   89.97    5.80   0
   4  -2   1   81.90    5.43   0
  -4   2  -1   87.46    6.28   0
  -5   2  -1   20.85    8.82   0
   5  -2   1   15.14    4.89   0
  -5   2  -1   36.19    7.06   0
  -6   2  -1  198.24    9.35   0
  -6   2  -1  236.83    8.79   0
   6  -2   1  217.66    5.97   0
   7  -2   1  403.21    8.91   0
  -7   2  -1  386.34    7.24   0
  -7   2  -1  345.32   10.16   0
  -8   2  -1   -4.89    9.80   0
   8  -2   1   -8.76    8.91   0
  -8   2  -1    1.85   10.80   0
   9  -2   1   12.16    7.66   0
  -9   2  -1   -2.45   10.75   0
   9  -2   1    5.57    7.02   0
  -9   2  -1  -14.26   11.70   0
  10  -2   1  124.79   11.78   0
 -10   2  -1  153.75   12.12   0
 -10   2  -1  114.77    9.28   0
  10  -2   1  118.53    7.53   0
  11  -2   1  217.20    7.97   0
 -11   2  -1  212.54   13.88   0
  11  -2   1  219.68   12.28   0
 -11   2  -1  206.45   13.69   0
  12  -2   1   60.19   10.31   0
 -12   2  -1   57.49   15.30   0
  12  -2   1   84.94   14.54   0
 -12   2  -1   54.47   10.76   0
 -13   2  -1  114.49   15.18   0
 -13   2  -1  128.11   16.81   0
  13  -2   1  115.69    9.18   0
  13  -2   1  109.52   14.80   0
  14  -2   1  541.97   19.64   0
  14  -2   1  514.09   12.31   0
 -14   2  -1  541.55   20.49   0
 -14   2  -1  488.11   13.88   0
  15  -2   1   63.76   15.37   0
 -15   2  -1   59.82   16.59   0
 -15   2  -1   63.60   19.57   0
  15  -2   1   66.78   12.84   0
 -16   2  -1   -1.81   18.85   0
 -16   2  -1    0.99   25.60   0
  16  -2   1   23.80   22.76   0
  16  -2   1    1.66   13.53   0
  17   1  -1   17.41   18.74   0
  16   1  -1   69.85   22.39   0
 -15  -1   1   21.12   14.52   0
  15   1  -1    9.76   18.45   0
  14   1  -1   85.65   16.95   0
 -14  -1   1   73.78   17.58   0
 -13  -1   1   58.92   16.59   0
  13   1  -1   54.55   16.61   0
  13   1  -1   52.56    5.90   0
  12   1  -1   52.45   10.42   0
 -12  -1   1   40.45   11.06   0
  12   1  -1   42.49    6.09   0
 -11  -1   1   49.07   13.79   0
  11   1  -1   38.01    5.53   0
  11   1  -1   31.25   13.77   0
  10   1  -1   77.81    8.78   0
 -10  -1   1   79.73   11.96   0
  10   1  -1   95.75    4.68   0
  -9  -1   1  182.52    8.56   0
   9   1  -1  183.51    4.13   0
   9   1  -1  162.76   10.84   0
   8   1  -1  119.81    7.38   0
   8   1  -1  146.61    3.47   0
  -8  -1   1  128.76   10.28   0
   7   1  -1   16.96    9.64   0
  -7  -1   1   18.25    9.19   0
  -6  -1   1    4.86    5.90   0
   6   1  -1   14.78    8.13   0
  -5  -1   1    8.96    7.63   0
   5   1  -1   -1.14    7.12   0
  -4  -1   1  769.78    7.24   0
   4   1  -1  751.09    6.04   0
  -3  -1   1    4.90    5.88   0
   3   1  -1   -2.84    5.87   0
  -2  -1   1   44.13    3.19   0
   2   1  -1   48.84    4.55   0
   2   1  -1   40.07    0.94   0
  -2  -1   1   29.85    0.83   0
  -1  -1   1   18.20    1.25   0
  -1  -1   1   27.77    2.66   0
   1   1  -1   18.68    2.65   0
   0  -1   1 3724.38    4.43   0
   0  -1   1 4110.88    1.61   0
   0   1  -1 3707.86    4.41   0
   1  -1   1   29.72    2.30   0
   1  -1   1   29.76    3.90   0
  -1   1  -1   36.33    3.82   0
  -1   1  -1   32.96    2.57   0
   2  -1   1 1071.99    3.98   0
  -2   1  -1 1131.95    6.79   0
  -2   1  -1 1132.86    5.26   0
   3  -1   1   -0.36    5.50   0
  -3   1  -1   -1.65    4.12   0
  -4   1  -1   15.50    6.64   0
   4  -1   1    5.53    5.90   0
   5  -1   1  139.22    7.34   0
  -5   1  -1  131.24    5.59   0
   6  -1   1  720.20    9.12   0
  -6   1  -1  731.88    7.36   0
  -7   1  -1  162.57    9.73   0
   7  -1   1  146.54    6.62   0
  -8   1  -1  407.36   10.76   0
   8  -1   1  428.96   10.33   0
  -9   1  -1  137.24    7.80   0
   9  -1   1  151.16   10.76   0
  10  -1   1 1606.41   12.07   0
  10  -1   1 1636.29    9.45   0
 -10   1  -1 1640.09   15.09   0
  11  -1   1  254.56   12.98   0
 -11   1  -1  255.48    9.94   0
  11  -1   1  249.58    6.86   0
 -12   1  -1   17.12   14.94   0
  12  -1   1    3.10    8.52   0
  12  -1   1   20.48   13.51   0
 -13   1  -1   -4.02   16.12   0
  13  -1   1   19.23   11.98   0
  13  -1   1   15.54    9.05   0
  14  -1   1  352.73   11.08   0
 -14   1  -1  359.00   17.05   0
 -14   1  -1  347.90   17.95   0
  14  -1   1  352.01   18.05   0
  15  -1   1  398.61   10.86   0
  15  -1   1  434.28   19.38   0
 -15   1  -1  391.13   18.60   0
 -15   1  -1  446.25   21.94   0
  16  -1   1    1.74   11.74   0
 -16   1  -1  -13.07   17.56   0
  16  -1   1    8.24   16.43   0
 -16   1  -1    5.85   20.86   0
  16   0  -1   27.81   23.12   0
  15   0  -1   31.51    7.20   0
  15   0  -1   16.61   15.04   0
 -15   0   1   52.91   14.91   0
 -14   0   1   54.38   19.23   0
  14   0  -1   69.93    8.89   0
  14   0  -1   77.53   18.29   0
  13   0  -1   -4.32   11.47   0
  13   0  -1   10.98    8.63   0
 -13   0   1    7.96   16.10   0
  12   0  -1   26.29    7.84   0
  12   0  -1   12.02   14.82   0
 -12   0   1    6.16   13.89   0
 -11   0   1   16.91    9.33   0
  11   0  -1   10.99    9.21   0
  11   0  -1   13.75    6.18   0
  10   0  -1   -2.08   11.43   0
  10   0  -1    3.07    5.51   0
 -10   0   1   -9.38   12.09   0
  -9   0   1  779.54   11.73   0
   9   0  -1  803.15    6.17   0
   9   0  -1  831.86   11.89   0
   8   0  -1   83.02    4.38   0
   8   0  -1   91.17    9.49   0
  -8   0   1   85.86   10.11   0
   7   0  -1    1.00    3.82   0
   7   0  -1   15.56    6.56   0
  -7   0   1    3.11    9.53   0
  -6   0   1  123.54    8.40   0
   6   0  -1  110.61    5.94   0
  -5   0   1  385.68    8.01   0
   5   0  -1  401.73    7.81   0
   4   0  -1    7.08    4.90   0
  -4   0   1    3.39    6.68   0
   3   0  -1   62.22    4.10   0
  -3   0   1   54.76    5.89   0
  -2   0   1    5.45    4.44   0
   2   0  -1    3.77    2.03   0
   2   0  -1    3.18    4.44   0
   1   0  -1 9765.42    4.34   0
   1   0  -1 9281.02    6.29   0
  -1   0   1 9357.55    6.61   0
  -1   0  -1 2793.07    5.00   0
   1   0   1 2775.53    4.22   0
   2   0   1    2.15    4.85   0
  -2   0  -1   17.35    5.01   0
  -3   0  -1   14.69    6.22   0
   3   0   1    2.00    6.12   0
   4   0   1    7.56    4.68   0
  -4   0  -1   -4.08    5.36   0
   5   0   1  478.58    8.30   0
  -5   0  -1  442.10    8.65   0
  -6   0  -1   32.71    6.10   0
   6   0   1   24.13    5.92   0
  -7   0  -1  469.59    7.89   0
   7   0   1  459.11    7.60   0
  -8   0  -1   14.23    9.91   0
   8   0   1   11.05    7.18   0
  -9   0  -1   12.92   10.60   0
   9   0   1    2.97    7.86   0
 -10   0  -1  505.37   13.29   0
  10   0   1  501.35   12.53   0
 -11   0  -1  576.65   11.07   0
  11   0   1  569.32    7.30   0
  11   0   1  592.32   14.21   0
  12   0   1  119.21    7.37   0
 -12   0  -1  116.62   14.98   0
  12   0   1  105.50   14.70   0
  13   0   1   47.56   14.99   0
 -13   0  -1   40.50   12.38   0
  13   0   1   41.92    7.87   0
  14   0   1   35.49   13.46   0
  14   0   1   37.19    8.58   0
 -14   0  -1   22.38   18.84   0
  15   0   1   -4.41    9.81   0
  15   0   1   20.73   19.28   0
 -15   0  -1   -1.64   14.58   0
  16   0   1   61.61    9.22   0
  16   0   1   90.26   22.73   0
 -17   0  -1   89.04   25.30   0
 -17   0  -1   65.92   21.96   0
  16  -1  -1   25.72   18.04   0
  16  -1  -1   25.09   10.18   0
 -16   1   1   33.68   18.47   0
  15  -1  -1  206.43   21.48   0
 -15   1   1  201.58   22.26   0
 -15   1   1  205.60   17.71   0
  15  -1  -1  182.13   11.76   0
  14  -1  -1   63.19   13.23   0
  14  -1  -1   44.41   10.89   0
 -14   1   1   50.54   18.02   0
 -14   1   1   53.44   18.34   0
  13  -1  -1   89.42    9.24   0
 -13   1   1   91.46   15.75   0
  13  -1  -1  103.15   16.38   0
  12  -1  -1    6.76    8.19   0
  12  -1  -1    6.07   14.16   0
 -12   1   1    4.89   11.21   0
  11  -1  -1   36.78    8.76   0
 -11   1   1   16.47    9.15   0
  11  -1  -1   17.98    7.72   0
  10  -1  -1  364.89    7.25   0
 -10   1   1  358.63    9.58   0
  10  -1  -1  364.92   11.72   0
   9  -1  -1  292.68   10.84   0
  -9   1   1  299.00    8.00   0
   9  -1  -1  293.84    5.94   0
   8  -1  -1    4.73    5.62   0
   8  -1  -1   15.43    9.46   0
  -8   1   1   -9.42    7.02   0
  -7   1   1   38.76    6.53   0
   7  -1  -1   43.37    4.39   0
   7  -1  -1   36.15    8.86   0
   6  -1  -1  578.79    6.77   0
  -6   1   1  609.18    9.30   0
   6  -1  -1  583.41    4.80   0
   5  -1  -1  812.69    6.26   0
   5  -1  -1  796.56    4.81   0
  -5   1   1  803.23    8.26   0
  -4   1   1 1823.00    8.16   0
   4  -1  -1 1891.63    7.99   0
   4  -1  -1 1894.16    5.50   0
  -3   1   1    8.56    3.88   0
   3  -1  -1    4.71    5.29   0
   3  -1  -1   13.39    3.70   0
   2  -1  -1  332.48    3.34   0
  -2   1   1  331.96    3.41   0
  -2   1   1  312.46    5.05   0
   2  -1  -1  345.16    2.92   0
  -1   1   1  289.99    2.99   0
   1  -1  -1  287.53    3.54   0
  -1   1   1  264.16    2.80   0
   1  -1  -1  272.80    3.00   0
   1  -1  -1  278.79    2.92   0
  -1   1   1  275.57    3.35   0
   0  -1  -1 9441.83    5.05   0
   0  -1  -1 9689.66    6.92   0
   0   1   1 9359.59    5.08   0
   0   1   1 9999.99    7.39   0
   1   1   1   11.20    2.72   0
  -1  -1  -1    0.65    3.31   0
  -1  -1  -1    5.90    1.79   0
   1   1   1    7.05    3.47   0
   2   1   1 1210.42    5.07   0
  -2  -1  -1 1221.96    6.35   0
  -3  -1  -1   -0.38    5.35   0
   3   1   1    7.85    5.26   0
   4   1   1  422.84    6.07   0
  -4  -1  -1  391.66    5.59   0
   5   1   1   15.68    8.00   0
  -5  -1  -1   12.24    8.13   0
  -6  -1  -1  424.51    9.29   0
   6   1   1  442.74    8.74   0
  -7  -1  -1   71.14   10.27   0
   7   1   1   48.42   10.08   0
  -8  -1  -1   51.89    7.56   0
   8   1   1   67.21    7.45   0
   9   1   1   16.28    8.43   0
  -9  -1  -1   14.92    8.55   0
 -10  -1  -1 1031.47   11.17   0
  10   1   1 1037.27   11.11   0
  11   1   1   92.88    9.88   0
  11   1   1   79.88    5.86   0
 -11  -1  -1   66.27   14.06   0
 -12  -1  -1  285.79   15.47   0
  12   1   1  292.31   11.73   0
  12   1   1  271.05    6.42   0
  13   1   1   18.49   16.27   0
  13   1   1   13.72    7.47   0
 -13  -1  -1   28.92   12.07   0
  14   1   1  102.43   17.90   0
  14   1   1   98.37    7.79   0
 -14  -1  -1   93.12   18.22   0
  15   1   1    5.75    7.35   0
  15   1   1    5.67    5.19   0
  15   1   1    2.71   19.44   0
  17   1   1   22.93   18.28   0
  16  -2  -1  334.55   24.47   0
 -16   2   1  320.58   19.72   0
  16  -2  -1  333.89   14.08   0
 -16   2   1  342.22   20.97   0
 -15   2   1  291.65   17.36   0
  15  -2  -1  271.15   12.93   0
 -15   2   1  256.70   16.71   0
  14  -2  -1  124.13   12.06   0
  14  -2  -1  104.66   16.78   0
 -14   2   1  126.81   14.44   0
 -14   2   1  107.74   18.09   0
  13  -2  -1  328.27   11.54   0
 -13   2   1  285.94   14.72   0
  13  -2  -1  330.45   17.12   0
 -13   2   1  321.28   16.41   0
 -12   2   1   91.78   14.77   0
 -12   2   1  105.79   10.62   0
  12  -2  -1  105.21   13.39   0
  12  -2  -1  120.43    8.87   0
  11  -2  -1   -7.46    9.04   0
 -11   2   1    8.70    9.64   0
 -11   2   1   14.92   13.26   0
  11  -2  -1    9.96    8.72   0
  10  -2  -1  166.21    8.45   0
 -10   2   1  138.86   12.28   0
 -10   2   1  190.49   12.25   0
  10  -2  -1  165.65    8.86   0
   9  -2  -1  149.88    7.12   0
   9  -2  -1  138.74    8.13   0
  -9   2   1  132.56   11.09   0
  -9   2   1  117.60   11.01   0
   8  -2  -1   19.92    8.86   0
  -8   2   1   14.35    6.59   0
  -8   2   1    9.28    9.73   0
   8  -2  -1   10.69    6.26   0
  -7   2   1  384.80    9.73   0
  -7   2   1  390.72    9.50   0
   7  -2  -1  406.72    8.54   0
   7  -2  -1  393.78    6.06   0
  -6   2   1  243.64    9.00   0
  -6   2   1  268.35    6.44   0
   6  -2  -1  281.90    5.92   0
   6  -2  -1  288.97    8.34   0
  -5   2   1 2552.50   10.17   0
  -5   2   1 2416.52   10.30   0
   5  -2  -1 2609.51    7.84   0
   5  -2  -1 2586.89    8.44   0
   4  -2  -1  242.68    3.74   0
   4  -2  -1  248.58    4.63   0
  -4   2   1  243.47    4.77   0
  -4   2   1  238.34    4.42   0
   3  -2  -1  674.92    4.27   0
  -3   2   1  674.23    5.68   0
  -3   2   1  652.88    6.06   0
   3  -2  -1  688.77    5.58   0
   2  -2  -1    3.36    5.10   0
   2  -2  -1    7.92    3.99   0
  -2   2   1    5.49    4.62   0
   2  -2  -1    6.24    3.63   0
  -2   2   1    0.12    4.17   0
   1  -2  -1 1064.04    3.51   0
  -1   2   1 1073.08    5.67   0
  -1   2   1 1043.52    3.56   0
   1  -2  -1 1023.35    4.63   0
  -1   2   1 1029.26    4.40   0
   1  -2  -1 1028.88    4.57   0
   0   2   1  412.51    2.46   0
   0  -2  -1  431.51    2.81   0
   0  -2  -1  433.15    3.74   0
   0   2   1  438.13    5.10   0
  -1  -2  -1   25.88    3.00   0
   1   2   1   20.74    3.41   0
   1   2   1   27.41    4.49   0
  -1  -2  -1   17.74    2.88   0
  -2  -2  -1   17.11    5.46   0
   2   2   1    7.74    4.00   0
   2   2   1   15.99    5.88   0
  -2  -2  -1   14.09    3.55   0
   3   2   1  207.79    5.12   0
   3   2   1  215.39    4.25   0
  -3  -2  -1  202.05    6.94   0
   4   2   1   14.98    3.08   0
   4   2   1    7.69    7.15   0
  -4  -2  -1   11.10    7.08   0
   5   2   1   16.60    8.40   0
  -5  -2  -1   10.70    7.92   0
   5   2   1    8.52    2.98   0
  -6  -2  -1   43.17    9.22   0
   6   2   1    9.72    6.57   0
   7   2   1   78.84   10.30   0
  -7  -2  -1   79.20    9.86   0
   8   2   1   11.68    7.58   0
  -8  -2  -1   -2.89   10.33   0
  -9  -2  -1  321.70    9.47   0
   9   2   1  329.41   12.45   0
 -10  -2  -1   21.48   11.82   0
  10   2   1   13.74   12.77   0
 -11  -2  -1  163.60   13.30   0
  11   2   1  156.72   14.18   0
  12   2   1   39.52   15.05   0
  12   2   1   29.76    5.21   0
 -12  -2  -1   23.53   11.29   0
  12   2   1   12.29    4.87   0
  13   2   1  354.11   17.54   0
 -13  -2  -1  374.72   16.49   0
  13   2   1  325.71    5.37   0
  13   2   1  361.39    5.69   0
  14   2   1  129.36   19.00   0
 -14  -2  -1  104.34   19.10   0
  15   2   1  791.82   20.39   0
  16   2   1   -9.21   15.98   0
  17   2   1   48.28   17.76   0
  16  -3  -1   33.60   22.98   0
 -16   3   1   19.15   19.03   0
  16  -3  -1    4.12   15.49   0
  15  -3  -1  613.95   17.44   0
  15  -3  -1  605.01   16.01   0
 -15   3   1  626.36   22.76   0
 -15   3   1  577.09   20.17   0
 -14   3   1    0.21   18.76   0
  14  -3  -1   -2.57   13.62   0
 -14   3   1    3.00   17.45   0
  14  -3  -1  -12.06   17.69   0
  13  -3  -1  221.87   11.02   0
  13  -3  -1  254.19   16.92   0
 -13   3   1  227.70   13.05   0
 -13   3   1  227.52   16.08   0
 -12   3   1   -5.18   13.16   0
  12  -3  -1   19.10    9.89   0
 -12   3   1    6.81   10.88   0
  12  -3  -1    4.17   14.12   0
  11  -3  -1   13.43   12.52   0
  11  -3  -1    3.43    9.08   0
 -11   3   1   12.51   12.41   0
 -11   3   1    2.08   12.61   0
 -10   3   1  241.96   12.54   0
 -10   3   1  232.56    9.05   0
  10  -3  -1  262.04   12.15   0
  10  -3  -1  254.48    9.78   0
   9  -3  -1   51.41    9.87   0
   9  -3  -1   59.92    7.73   0
  -9   3   1   60.29   10.94   0
  -9   3   1   41.60    7.51   0
   8  -3  -1  116.86    8.74   0
  -8   3   1  108.63    9.57   0
   8  -3  -1  123.55    9.03   0
  -8   3   1   87.53    9.34   0
  -7   3   1   46.46    8.62   0
   7  -3  -1   67.30    6.56   0
  -7   3   1   59.17    8.97   0
   7  -3  -1   64.92    7.69   0
  -6   3   1   16.77    8.06   0
   6  -3  -1    5.30    6.67   0
   6  -3  -1    2.25    7.00   0
  -6   3   1   12.43    7.56   0
  -5   3   1  951.90    8.73   0
   5  -3  -1 1011.88    7.94   0
   5  -3  -1  990.36    7.71   0
  -5   3   1  978.84    8.41   0
  -4   3   1 1445.73    7.79   0
   4  -3  -1 1483.11    7.71   0
  -4   3   1 1455.35    7.13   0
   4  -3  -1 1468.38    6.80   0
   3  -3  -1   96.15    6.13   0
  -3   3   1   81.04    4.64   0
   3  -3  -1   89.25    6.02   0
   3  -3  -1  101.30    4.37   0
  -3   3   1   87.82    5.26   0
   2  -3  -1  495.96    6.73   0
   2  -3  -1  470.10    4.30   0
  -2   3   1  473.95    4.15   0
  -2   3   1  474.52    4.39   0
   2  -3  -1  481.05    3.98   0
   1  -3  -1   95.07    6.18   0
  -1   3   1   98.63    4.71   0
  -1   3   1   97.09    6.16   0
  -1   3   1   93.66    2.98   0
   1  -3  -1   95.66    3.52   0
  -1   3   1   92.82    2.81   0
   0   3   1    1.90    6.06   0
   0   3   1    4.32    2.47   0
   0  -3  -1   25.04    5.94   0
   0  -3  -1    1.23    2.80   0
  -1  -3  -1   27.11    2.88   0
   1   3   1   22.34    4.21   0
  -1  -3  -1   29.48    3.97   0
   1   3   1   20.55    3.48   0
   2   3   1    8.05    5.28   0
  -2  -3  -1    0.61    4.67   0
   2   3   1    0.74    5.61   0
  -2  -3  -1   -6.71    4.84   0
  -3  -3  -1   22.27    4.39   0
   3   3   1   25.69    4.47   0
   3   3   1   26.98    7.05   0
  -3  -3  -1   20.29    3.81   0
   4   3   1  158.84    4.14   0
  -4  -3  -1  137.77    5.69   0
  -4  -3  -1   89.68    3.33   0
   4   3   1  145.05    5.76   0
   5   3   1    3.66    4.23   0
   5   3   1   11.88    8.62   0
  -5  -3  -1    2.56    8.51   0
   6   3   1 1830.73    5.65   0
   6   3   1 1711.54    9.55   0
  -6  -3  -1 1680.38    9.37   0
   7   3   1    4.54    3.69   0
  -7  -3  -1   19.12   10.13   0
   7   3   1   -1.47    7.22   0
   8   3   1  573.01    4.96   0
   8   3   1  546.16   11.71   0
  -8  -3  -1  533.76   11.09   0
   9   3   1   20.49    4.48   0
  -9  -3  -1   13.16    8.01   0
   9   3   1   24.22    8.75   0
 -10  -3  -1    8.63   12.54   0
  10   3   1   -3.81   13.07   0
  10   3   1    4.29    4.33   0
  11   3   1    3.19   14.14   0
 -11  -3  -1    9.49   13.75   0
  11   3   1   -1.68    4.98   0
 -12  -3  -1   37.00   15.41   0
  12   3   1   40.56    3.69   0
  12   3   1   48.93    3.57   0
  12   3   1   33.62   16.28   0
  13   3   1  -17.19   17.04   0
 -13  -3  -1   -7.00   16.46   0
 -14  -3  -1   79.39   17.36   0
  14   3   1   63.59   18.43   0
 -15  -3  -1   20.56   14.40   0
  15   3   1   31.64   20.42   0
  16   3   1   46.91   21.21   0
 -16   4   1   -0.71   23.80   0
 -16   4   1   14.88   20.56   0
  16  -4  -1    8.07   17.28   0
 -15   4   1   84.76   18.69   0
  15  -4  -1   78.02   16.71   0
  15  -4  -1   56.66   15.29   0
 -15   4   1   60.89   20.75   0
  14  -4  -1   25.94   13.70   0
 -14   4   1   24.11   17.37   0
  14  -4  -1   36.82   13.83   0
 -14   4   1   30.75   19.01   0
 -13   4   1  111.09   15.10   0
  13  -4  -1  106.22   15.43   0
  13  -4  -1  117.44   12.72   0
 -13   4   1  106.16   16.74   0
 -12   4   1  115.78   14.36   0
  12  -4  -1  141.60   13.81   0
 -12   4   1  129.09   15.03   0
  12  -4  -1  141.04   11.96   0
  11  -4  -1   -3.18    9.13   0
  11  -4  -1    1.87   10.39   0
 -11   4   1   25.09   13.82   0
 -11   4   1   -7.90   12.93   0
  10  -4  -1  620.61   12.38   0
  10  -4  -1  591.92   11.93   0
 -10   4   1  587.54   13.60   0
 -10   4   1  552.63   13.29   0
   9  -4  -1  356.40   10.23   0
  -9   4   1  338.16   11.16   0
  -9   4   1  335.03    8.21   0
   9  -4  -1  359.50    9.31   0
   8  -4  -1   25.98    8.94   0
   8  -4  -1   32.81    8.43   0
  -8   4   1   41.24    6.85   0
  -8   4   1   44.65    9.68   0
   7  -4  -1   47.59    5.65   0
  -7   4   1   42.97    8.60   0
  -7   4   1   45.39    6.15   0
   7  -4  -1   32.98    7.84   0
   6  -4  -1   26.02    7.19   0
  -6   4   1   53.98    7.83   0
   6  -4  -1   47.40    7.43   0
  -6   4   1   49.51    5.57   0
  -5   4   1   70.95    6.77   0
   5  -4  -1   75.52    6.25   0
  -5   4   1   59.78    5.29   0
   5  -4  -1   68.72    7.38   0
   4  -4  -1  160.02    6.05   0
  -4   4   1  170.22    5.83   0
   4  -4  -1  175.07    7.64   0
   4  -4  -1  168.65    5.37   0
  -4   4   1  179.05    5.21   0
  -3   4   1  855.78    5.49   0
   3  -4  -1  824.06    5.97   0
  -3   4   1  857.82    5.54   0
   3  -4  -1  868.99    5.20   0
   3  -4  -1  848.66    8.01   0
  -2   4   1  178.93    3.62   0
   2  -4  -1  170.50    6.98   0
  -2   4   1  177.78    5.62   0
   2  -4  -1  187.86    3.48   0
   2  -4  -1  173.93    4.58   0
  -1   4   1  169.02    2.81   0
  -1   4   1  177.07    3.05   0
   1  -4  -1  176.88    5.35   0
   1  -4  -1  175.61    5.68   0
  -1   4   1  188.59    7.06   0
  -1   4   1  180.90    5.51   0
   0  -4  -1  778.42    3.40   0
   0  -4  -1  772.45    6.04   0
   0   4   1  763.12    6.18   0
   0  -4  -1  773.87    6.17   0
   0   4   1  767.83    3.66   0
  -1  -4  -1  408.30    6.41   0
   1   4   1  401.59    4.36   0
   1   4   1  407.32    6.71   0
  -1  -4  -1  398.65    3.03   0
  -2  -4  -1   31.26    3.85   0
   2   4   1   45.23    5.81   0
   2   4   1   37.68    5.27   0
  -2  -4  -1   42.23    5.71   0
  -3  -4  -1  530.25    5.23   0
  -3  -4  -1  527.92    5.85   0
   3   4   1  515.62    6.91   0
   3   4   1  532.87    5.91   0
  -4  -4  -1   22.70    6.52   0
   4   4   1    9.45    5.03   0
  -4  -4  -1    6.31    4.14   0
   4   4   1    2.50    7.61   0
   5   4   1   27.68    4.49   0
   5   4   1    5.58    6.22   0
  -5  -4  -1    9.78    3.56   0
  -5  -4  -1    9.37    6.00   0
   6   4   1   32.60    4.87   0
   6   4   1   27.15    9.48   0
  -6  -4  -1   29.69    6.54   0
   7   4   1   77.54    9.62   0
  -7  -4  -1   59.92    6.87   0
   7   4   1   59.04    4.50   0
   8   4   1   10.58    4.93   0
   8   4   1   27.93   10.62   0
  -8  -4  -1    7.46   10.31   0
   9   4   1  456.21    5.15   0
   9   4   1  448.49    9.92   0
  -9  -4  -1  464.61   12.00   0
 -10  -4  -1   -2.54    9.38   0
  10   4   1    5.73    4.81   0
  10   4   1   -0.62   13.31   0
  11   4   1  163.50    3.80   0
  11   4   1  193.52   14.48   0
 -11  -4  -1  182.86   14.10   0
  12   4   1   -8.65   16.09   0
 -12  -4  -1    9.91   15.33   0
 -13  -4  -1  438.74   17.83   0
  13   4   1  454.53   18.74   0
  14   4   1   -3.64   19.61   0
 -14  -4  -1  -12.27   18.55   0
 -15  -4  -1  265.27   20.56   0
  15   4   1  296.64   21.81   0
  16   4   1    4.84   24.25   0
  17   4   1  139.90   28.08   0
 -17  -4  -1  156.40   19.77   0
  15  -5  -1   20.26   18.77   0
 -15   5   1   28.34   17.19   0
 -15   5   1   49.24   18.98   0
 -14   5   1   45.54   15.03   0
 -14   5   1   36.72   17.26   0
  14  -5  -1   39.70   15.24   0
  13  -5  -1   10.86   14.03   0
 -13   5   1   21.97   15.09   0
 -13   5   1   12.56   12.67   0
  13  -5  -1    8.25   15.67   0
 -12   5   1  -16.09   14.86   0
 -12   5   1   10.44    9.99   0
  12  -5  -1   10.49   12.88   0
  12  -5  -1    6.38   14.13   0
 -11   5   1    9.48    9.45   0
 -11   5   1   12.26   14.20   0
  11  -5  -1   -0.21   11.53   0
  11  -5  -1    0.51   12.19   0
  10  -5  -1    9.25   10.28   0
 -10   5   1   12.45   13.02   0
 -10   5   1    1.57   11.83   0
  10  -5  -1    2.42   11.46   0
   9  -5  -1   30.61   10.12   0
   9  -5  -1   30.69    9.84   0
  -9   5   1   25.98   11.31   0
  -9   5   1   12.53   10.89   0
   8  -5  -1  555.57    9.78   0
  -8   5   1  519.46    9.80   0
  -8   5   1  557.71   10.34   0
   8  -5  -1  559.80    9.42   0
  -7   5   1  134.10    8.26   0
   7  -5  -1  137.67    5.58   0
  -7   5   1  133.56    6.17   0
   7  -5  -1  147.23    8.35   0
   6  -5  -1    4.01    6.51   0
  -6   5   1    5.44    7.99   0
   6  -5  -1    0.12    8.56   0
  -6   5   1   14.16    7.14   0
  -5   5   1  100.86    6.61   0
   5  -5  -1   97.95    8.90   0
   5  -5  -1  102.35    6.06   0
  -5   5   1   85.49    7.50   0
   5  -5  -1  105.49    8.25   0
   4  -5  -1   18.15    7.78   0
  -4   5   1    7.86    5.62   0
   4  -5  -1   10.11    8.12   0
  -4   5   1   -3.83    6.90   0
   4  -5  -1   11.75    5.14   0
   3  -5  -1    1.70    8.18   0
   3  -5  -1   21.24    7.32   0
  -3   5   1   11.70    4.36   0
   3  -5  -1   11.43    4.05   0
  -3   5   1    9.91    6.45   0
   2  -5  -1   85.89    5.64   0
   2  -5  -1   87.25    4.83   0
  -2   5   1   99.92    4.57   0
  -2   5   1   83.49    4.04   0
  -2   5   1   99.88    4.16   0
  -1   5   1    6.38    2.93   0
  -1   5   1    4.68    3.09   0
  -1   5   1    8.31    7.23   0
   1  -5  -1    0.77    7.08   0
   1  -5  -1    3.39    5.89   0
   0   5   1  877.16    8.72   0
   0  -5  -1  885.59    8.46   0
   0  -5  -1  852.53    6.76   0
   0   5   1  836.22    3.48   0
   0  -5  -1  876.30    3.60   0
  -1  -5  -1  293.07    3.01   0
   1   5   1  301.50    3.66   0
   1   5   1  296.36    5.25   0
  -1  -5  -1  292.80    7.08   0
   2   5   1 1193.88    8.15   0
  -2  -5  -1 1130.22    4.73   0
  -2  -5  -1 1214.20    7.43   0
   2   5   1 1191.82    6.38   0
  -3  -5  -1   88.43    5.90   0
  -3  -5  -1   85.46    5.00   0
   3   5   1   91.39    6.50   0
   3   5   1  102.61    6.64   0
  -4  -5  -1  681.24    7.25   0
  -4  -5  -1  675.03    5.93   0
   4   5   1  655.29    8.29   0
   4   5   1  681.47    7.04   0
   5   5   1   70.14    6.32   0
   5   5   1   68.61    6.61   0
  -5  -5  -1   77.97    5.85   0
  -5  -5  -1   79.37    4.52   0
   6   5   1  101.04    4.95   0
  -6  -5  -1   93.66    8.67   0
   6   5   1   99.03    8.92   0
  -7  -5  -1   62.43    9.56   0
   7   5   1   38.10    5.72   0
   7   5   1   43.95    7.43   0
   8   5   1  327.27   11.28   0
  -8  -5  -1  318.96   10.72   0
   8   5   1  331.62    5.88   0
   9   5   1    8.72   12.52   0
  -9  -5  -1    4.45   11.51   0
   9   5   1   10.76    4.73   0
 -10  -5  -1   -6.08   13.34   0
  10   5   1    6.53   13.65   0
  10   5   1    6.98    4.49   0
 -11  -5  -1   15.59   10.06   0
  11   5   1    5.50    3.29   0
  11   5   1   21.63   10.83   0
  12   5   1 1030.86   14.29   0
 -12  -5  -1 1087.14   17.59   0
  13   5   1    1.49   13.79   0
 -13  -5  -1   14.42   16.20   0
 -14  -5  -1  186.28   14.18   0
  14   5   1  200.52   14.80   0
  15   5   1   -3.66   16.64   0
 -15  -5  -1    8.51   15.96   0
  16   5   1   -0.01   18.91   0
 -15   6   1   22.46   25.39   0
 -15   6   1  -11.03   18.12   0
  15  -6  -1   20.45   20.05   0
 -14   6   1   13.08   22.21   0
  14  -6  -1   19.58   18.71   0
 -14   6   1   16.79   18.00   0
 -13   6   1    5.65   16.37   0
 -13   6   1    3.37   15.31   0
  13  -6  -1  -12.12   15.34   0
  13  -6  -1    6.28   11.94   0
  12  -6  -1   12.13   13.17   0
  12  -6  -1   26.71   13.91   0
 -12   6   1    5.86   14.79   0
 -12   6   1   24.70   14.26   0
  11  -6  -1  -13.74   11.79   0
 -11   6   1   -6.15   13.32   0
 -11   6   1   -7.15   10.25   0
  11  -6  -1    5.36   12.35   0
  10  -6  -1   85.59   12.37   0
 -10   6   1  104.29   11.75   0
 -10   6   1  102.34   12.52   0
  10  -6  -1  103.89   11.53   0
  -9   6   1  302.30   12.05   0
   9  -6  -1  319.34   11.68   0
   9  -6  -1  310.96   11.00   0
  -9   6   1  301.79   12.37   0
   8  -6  -1  182.65   11.20   0
   8  -6  -1  180.49    9.12   0
  -8   6   1  185.91    7.85   0
  -8   6   1  185.81    7.98   0
   7  -6  -1   42.29    7.81   0
  -7   6   1   34.71    8.75   0
  -7   6   1   35.13    9.11   0
   7  -6  -1   44.70    9.29   0
  -6   6   1    8.10    7.00   0
   6  -6  -1   11.56    9.75   0
  -6   6   1   16.85    8.14   0
   6  -6  -1    9.65    4.73   0
   6  -6  -1   20.96    9.43   0
  -5   6   1  115.50    6.48   0
   5  -6  -1  102.61    6.77   0
   5  -6  -1  114.78    9.10   0
   5  -6  -1  110.21    5.51   0
  -5   6   1  120.22    5.74   0
  -4   6   1    3.95    5.23   0
  -4   6   1    7.99    5.20   0
   4  -6  -1  -15.74    8.89   0
   4  -6  -1   11.52    4.73   0
   4  -6  -1   -1.09    7.58   0
  -3   6   1   96.04    7.09   0
   3  -6  -1  104.74    6.61   0
  -3   6   1  109.07    4.35   0
   3  -6  -1   87.78    7.46   0
  -2   6   1 1038.40    4.42   0
   2  -6  -1 1072.44   10.08   0
  -2   6   1 1055.54    4.62   0
  -2   6   1 1078.36    8.35   0
   2  -6  -1 1049.88    8.68   0
  -1   6   1    3.00    2.41   0
   1  -6  -1  -10.95    8.15   0
   1  -6  -1    8.19    7.22   0
  -1   6   1    5.05    3.25   0
  -1   6   1   11.26    5.86   0
   0  -6  -1   33.49    5.18   0
   0   6   1   27.72    6.00   0
   0  -6  -1   31.52    2.86   0
   0  -6  -1   31.57    5.73   0
   0   6   1   29.62    3.29   0
   1   6   1  823.48    7.43   0
   1   6   1  805.41    4.33   0
  -1  -6  -1  842.60    9.14   0
  -1  -6  -1  809.05    3.90   0
   2   6   1 1137.81    9.68   0
  -2  -6  -1 1143.61    4.61   0
  -2  -6  -1 1140.16    9.00   0
   2   6   1 1127.61    6.25   0
   3   6   1  779.02    7.33   0
  -3  -6  -1  799.12    8.03   0
  -3  -6  -1  696.83    5.22   0
   3   6   1  815.83    8.79   0
  -4  -6  -1   88.59    6.23   0
   4   6   1   82.45    7.51   0
   4   6   1   82.20    7.87   0
  -4  -6  -1   84.78    6.49   0
  -5  -6  -1  538.42    6.29   0
  -5  -6  -1  537.67    8.19   0
   5   6   1  539.71    7.44   0
   5   6   1  537.54    9.55   0
   6   6   1    3.52    7.22   0
  -6  -6  -1    2.21    7.98   0
   6   6   1   -4.60    9.46   0
  -6  -6  -1    9.32    4.82   0
   7   6   1  323.87   10.97   0
   7   6   1  339.58    7.42   0
  -7  -6  -1  329.87    9.95   0
   8   6   1   17.04    5.61   0
   8   6   1    3.98   11.74   0
  -8  -6  -1   24.48   10.51   0
  -9  -6  -1  438.90   12.39   0
   9   6   1  417.34    6.91   0
   9   6   1  426.95   10.33   0
 -10  -6  -1   -0.85   13.05   0
  10   6   1    1.05    5.30   0
  10   6   1   -6.26   14.48   0
  11   6   1 1041.05   17.72   0
 -11  -6  -1 1043.84   16.15   0
  12   6   1   62.01   17.10   0
 -12  -6  -1   31.68   14.45   0
  13   6   1 2587.27   23.71   0
 -13  -6  -1 2600.52   22.30   0
  14   6   1    9.56   20.77   0
 -14  -6  -1   -8.19   13.97   0
  15   6   1   65.07   22.70   0
  16   6   1    0.75   24.43   0
 -14   7   1   11.81   16.99   0
  14  -7  -1    7.33   18.94   0
 -14   7   1   15.70   16.77   0
  13  -7  -1  164.83   17.94   0
 -13   7   1  164.04   18.00   0
  13  -7  -1  168.50   12.86   0
 -13   7   1  163.05   15.80   0
  12  -7  -1    2.79   15.37   0
 -12   7   1   23.98   15.85   0
  12  -7  -1   21.28   15.25   0
 -12   7   1   34.20   14.57   0
 -11   7   1  365.65   14.90   0
  11  -7  -1  333.71   16.43   0
 -11   7   1  326.11   14.45   0
  11  -7  -1  342.45   12.58   0
  10  -7  -1   -2.14   11.41   0
 -10   7   1   -9.53   13.13   0
 -10   7   1    5.98   12.66   0
  10  -7  -1  -27.37   13.57   0
  -9   7   1    7.02   10.58   0
   9  -7  -1   -0.42   12.59   0
  -9   7   1    8.33   10.91   0
   9  -7  -1    3.81    9.98   0
   8  -7  -1  201.08    9.24   0
  -8   7   1  179.13   10.59   0
   8  -7  -1  166.08   12.84   0
  -8   7   1  182.83   11.45   0
   7  -7  -1   -5.44    7.18   0
   7  -7  -1   -0.37   11.11   0
  -7   7   1   -1.46    8.17   0
  -7   7   1    7.12    7.11   0
  -6   7   1   10.51    7.21   0
   6  -7  -1   11.25    7.44   0
   6  -7  -1   -1.11    6.84   0
  -6   7   1   11.19    6.31   0
   6  -7  -1   12.05    7.81   0
  -5   7   1   69.67    8.11   0
   5  -7  -1   49.73    9.28   0
  -5   7   1   81.86    6.90   0
   5  -7  -1   59.88    6.21   0
   5  -7  -1   66.11    7.39   0
  -4   7   1  129.54    6.41   0
  -4   7   1  134.91    5.96   0
   4  -7  -1  128.26    8.42   0
   4  -7  -1  134.17    9.33   0
   3  -7  -1 1054.15    9.45   0
  -3   7   1 1112.83    5.70   0
  -3   7   1 1068.50    5.72   0
   3  -7  -1 1080.10    8.99   0
  -3   7   1 1105.16    9.15   0
   2  -7  -1 2092.99   10.49   0
  -2   7   1 2171.46    6.36   0
   2  -7  -1 2141.32   10.49   0
  -2   7   1 2137.92    6.01   0
   1  -7  -1   93.65    5.71   0
  -1   7   1  101.93    3.00   0
  -1   7   1   98.06    3.57   0
   1  -7  -1   97.83    9.38   0
   0   7   1   73.07    6.70   0
   0  -7  -1   76.00    6.44   0
   0   7   1   75.73    3.52   0
   0  -7  -1   79.55    5.67   0
   1   7   1  102.80    9.34   0
  -1  -7  -1  102.54    3.16   0
   1   7   1   97.64    4.17   0
  -1  -7  -1  102.12    6.26   0
  -2  -7  -1 1029.12    4.77   0
   2   7   1 1021.06    7.00   0
   2   7   1 1013.24   10.22   0
  -2  -7  -1  976.27    7.68   0
  -3  -7  -1 1026.33    8.87   0
   3   7   1  992.78    8.50   0
  -3  -7  -1  977.93    5.48   0
   3   7   1  995.68    9.70   0
  -4  -7  -1   10.81    6.98   0
  -4  -7  -1   15.16    5.32   0
   4   7   1   12.02    7.24   0
   4   7   1    3.08    8.08   0
   5   7   1  155.19    8.41   0
  -5  -7  -1  135.85    6.81   0
  -5  -7  -1  154.55    6.19   0
   5   7   1  140.92    7.61   0
   6   7   1  124.22    7.84   0
  -6  -7  -1  108.42    7.83   0
   6   7   1  111.65    9.74   0
  -6  -7  -1  120.19    6.39   0
  -7  -7  -1  101.25    5.93   0
   7   7   1   88.07    8.83   0
   7   7   1   95.95   10.50   0
  -7  -7  -1   94.66    6.64   0
   8   7   1    3.74   11.54   0
  -8  -7  -1    7.45    9.47   0
   8   7   1    9.45    7.71   0
  -9  -7  -1   55.19    8.63   0
   9   7   1   41.67    9.80   0
   9   7   1   44.22    6.79   0
  10   7   1   19.40    6.41   0
 -10  -7  -1   33.43   13.32   0
  10   7   1   48.01   15.33   0
  11   7   1   28.80   16.65   0
 -11  -7  -1   34.49   13.41   0
  12   7   1   51.89   18.84   0
 -12  -7  -1   56.26   15.86   0
  13   7   1   52.45   20.73   0
 -13  -7  -1    7.95   18.07   0
  14   7   1  183.75   24.52   0
  15   7   1    1.29   25.33   0
  16   7   1   23.35   28.06   0
  14  -8  -1  132.67   21.90   0
 -14   8   1  141.34   20.91   0
 -14   8   1  121.77   19.96   0
 -13   8   1   16.07   17.27   0
 -13   8   1    3.49   19.98   0
  13  -8  -1   -6.71   17.54   0
 -12   8   1  236.11   15.39   0
  12  -8  -1  233.25   16.80   0
 -12   8   1  219.48   18.17   0
 -11   8   1   79.58   14.83   0
  11  -8  -1   79.77   16.92   0
 -11   8   1   72.33   16.19   0
 -10   8   1  113.48   14.08   0
 -10   8   1  117.58   13.30   0
  10  -8  -1  124.11   11.21   0
  -9   8   1    3.56   11.35   0
   9  -8  -1   -5.66   13.22   0
   9  -8  -1    8.36   10.12   0
  -9   8   1    4.66   11.28   0
  -8   8   1  166.23   11.87   0
   8  -8  -1  164.46    8.83   0
   8  -8  -1  177.97   12.78   0
  -8   8   1  163.23   10.72   0
   7  -8  -1   27.69   11.72   0
  -7   8   1   12.94    8.12   0
   7  -8  -1    1.43   13.38   0
  -7   8   1   30.84   10.07   0
   7  -8  -1   32.55    7.35   0
   6  -8  -1    9.06    6.58   0
   6  -8  -1   11.70   10.63   0
  -6   8   1   -4.32    7.29   0
  -6   8   1   -0.05    6.91   0
   6  -8  -1    0.40   11.95   0
   5  -8  -1   50.41   11.45   0
  -5   8   1   46.02    8.95   0
  -5   8   1   34.37    6.82   0
   5  -8  -1   39.62    9.43   0
   4  -8  -1  359.53    9.90   0
  -4   8   1  364.58    5.95   0
  -4   8   1  359.47    6.23   0
  -4   8   1  392.21    9.22   0
   4  -8  -1  370.43    8.59   0
   3  -8  -1    4.54    8.81   0
   3  -8  -1    4.47   10.49   0
  -3   8   1   12.05    5.13   0
  -3   8   1    5.84    4.38   0
  -2   8   1 5857.36    9.00   0
   2  -8  -1 5826.88   15.39   0
  -2   8   1 6018.81    9.60   0
   2  -8  -1 6174.98   18.09   0
  -1   8   1  291.61    3.94   0
   1  -8  -1  276.21    8.39   0
  -1   8   1  291.00    3.32   0
   1  -8  -1  300.47    7.65   0
   0   8   1   99.18    3.66   0
   0   8   1  113.18    2.70   0
   0  -8  -1  122.90    9.31   0
   0  -8  -1  119.55    8.49   0
   1   8   1  101.12    7.12   0
  -1  -8  -1   99.92    3.16   0
   1   8   1   90.37    4.63   0
  -1  -8  -1   86.42    6.71   0
  -1  -8  -1  125.58    8.46   0
   2   8   1  211.83    6.54   0
  -2  -8  -1  216.38    3.96   0
  -2  -8  -1  232.19    8.65   0
   2   8   1  207.73    7.13   0
   3   8   1   46.06    9.34   0
  -3  -8  -1   41.46    3.94   0
  -3  -8  -1   33.51    7.91   0
   3   8   1   42.86    6.23   0
  -4  -8  -1    3.93    5.65   0
   4   8   1   -1.48    7.82   0
   4   8   1   -0.46    9.31   0
  -4  -8  -1   -0.38    5.85   0
  -5  -8  -1    2.56    7.06   0
   5   8   1    7.81    8.68   0
  -5  -8  -1    5.53    7.35   0
   5   8   1    6.93    9.31   0
   6   8   1  224.43    9.87   0
   6   8   1  234.85    9.34   0
  -6  -8  -1  218.33    8.39   0
  -6  -8  -1  243.87    7.82   0
  -7  -8  -1  192.21    9.49   0
   7   8   1  192.14   10.74   0
   7   8   1  180.65    8.56   0
  -7  -8  -1  205.33    7.94   0
   8   8   1   40.54   12.47   0
  -8  -8  -1   52.41    6.04   0
   8   8   1   35.89    7.81   0
  -8  -8  -1   55.68   10.60   0
   9   8   1   33.40    7.33   0
  -9  -8  -1   41.01   12.58   0
   9   8   1   30.40   13.86   0
 -10  -8  -1   22.23   13.01   0
  10   8   1    4.83   15.47   0
 -11  -8  -1   30.96   13.93   0
  11   8   1   50.45   17.35   0
  12   8   1   11.51   19.11   0
 -12  -8  -1    2.53   11.63   0
 -13  -8  -1   78.68   16.45   0
  13   8   1  139.14   19.66   0
 -14  -8  -1   -2.91   20.21   0
  14   8   1  -16.56   22.15   0
 -15  -8  -1   27.72   16.25   0
  15   8   1   22.15   24.48   0
  16   8   1   -3.61   29.50   0
 -13   9   1  237.17   17.63   0
  13  -9  -1  256.82   20.80   0
 -13   9   1  256.40   19.67   0
  13  -9  -1  281.19   18.32   0
 -12   9   1   15.36   17.20   0
  12  -9  -1   19.84   19.97   0
 -12   9   1    9.06   17.36   0
 -11   9   1   78.80   11.90   0
  11  -9  -1   51.18   13.77   0
  11  -9  -1   64.43   17.32   0
 -11   9   1   66.85   16.13   0
 -10   9   1   14.48   14.39   0
  10  -9  -1   21.89   16.33   0
 -10   9   1    9.69   13.49   0
  -9   9   1  157.19   13.21   0
  -9   9   1  151.41   12.99   0
   9  -9  -1  150.46   15.84   0
  -8   9   1   20.63   10.58   0
   8  -9  -1   12.71   14.67   0
  -8   9   1  -12.88   12.26   0
   8  -9  -1   14.58    9.75   0
  -7   9   1  344.91   12.44   0
  -7   9   1  340.52    9.95   0
   7  -9  -1  362.55    8.31   0
   7  -9  -1  354.53   14.57   0
   7  -9  -1  343.46   13.11   0
   6  -9  -1   59.62   13.22   0
  -6   9   1   56.81   11.07   0
   6  -9  -1   67.86   12.57   0
  -6   9   1   56.29    7.84   0
  -5   9   1   -2.95    6.62   0
  -5   9   1   -1.80    6.10   0
   5  -9  -1  -10.39   10.97   0
   5  -9  -1    6.37   12.07   0
  -5   9   1   -8.75   10.02   0
   4  -9  -1   10.56   12.02   0
  -4   9   1   14.17    5.57   0
  -4   9   1   23.77    5.29   0
   4  -9  -1   20.52   10.24   0
  -4   9   1   24.96    9.50   0
  -3   9   1   12.42    4.61   0
   3  -9  -1    5.95   10.92   0
   3  -9  -1   26.62    6.69   0
  -3   9   1   19.55    5.21   0
  -2   9   1  436.20    4.68   0
   2  -9  -1  438.27    9.93   0
  -2   9   1  438.37    5.07   0
   2  -9  -1  453.40   11.57   0
   1  -9  -1  526.03    9.68   0
  -1   9   1  498.46    4.04   0
   1  -9  -1  521.77   11.37   0
  -1   9   1  507.82    4.65   0
   0  -9  -1   -7.64    8.57   0
   0  -9  -1   -6.89    9.72   0
   0   9   1   -0.80    2.79   0
   0   9   1   -1.49    4.67   0
   1   9   1  607.20    6.02   0
  -1  -9  -1  568.18    7.34   0
  -1  -9  -1  607.01   10.54   0
  -1  -9  -1  625.89    4.33   0
   2   9   1   44.31   10.69   0
  -2  -9  -1   44.24    3.84   0
  -2  -9  -1   27.23    9.55   0
   2   9   1   48.74    6.66   0
  -3  -9  -1  322.31    9.30   0
   3   9   1  314.07   11.02   0
  -3  -9  -1  325.69    4.45   0
   3   9   1  310.86    6.91   0
   4   9   1  108.97    9.40   0
  -4  -9  -1   99.73    8.80   0
   4   9   1  112.33   10.16   0
  -4  -9  -1  106.79    5.39   0
   5   9   1   -2.46    9.21   0
  -5  -9  -1    4.60    6.43   0
  -5  -9  -1   13.04    8.56   0
   5   9   1   -4.64    9.54   0
  -6  -9  -1   94.12    7.80   0
   6   9   1  102.75   10.00   0
   6   9   1   86.65    9.54   0
  -6  -9  -1   96.66    7.74   0
  -7  -9  -1  132.57    9.28   0
   7   9   1  137.41    9.65   0
   7   9   1  110.39   11.16   0
  -7  -9  -1  138.28    7.88   0
   8   9   1   11.76   12.88   0
   8   9   1   -2.25   10.46   0
  -8  -9  -1    3.82    6.96   0
  -8  -9  -1    4.36   10.06   0
   9   9   1   15.41   13.60   0
  -9  -9  -1   28.20   11.72   0
  10   9   1   17.07   11.88   0
 -10  -9  -1   -1.96   13.46   0
 -11  -9  -1   25.94   14.59   0
  11   9   1   33.06   16.51   0
 -12  -9  -1   16.84   14.76   0
  12   9   1   32.38   18.51   0
  13   9   1    1.77   19.74   0
 -13  -9  -1   14.63   12.77   0
  14   9   1  127.70   22.75   0
  15   9   1   14.43   21.10   0
 -12  10   1   35.83   18.36   0
  12 -10  -1   56.15   16.57   0
 -12  10   1   64.46   20.24   0
  12 -10  -1   45.37   21.27   0
  11 -10  -1   36.24   18.66   0
 -11  10   1   32.92   16.86   0
 -11  10   1   24.79   17.05   0
  11 -10  -1   38.67   14.08   0
  10 -10  -1    0.09   16.21   0
 -10  10   1    0.35   15.91   0
 -10  10   1   -6.93   14.84   0
  10 -10  -1   -3.73   12.01   0
  -9  10   1   63.36   13.26   0
   9 -10  -1   69.38   15.78   0
  -9  10   1   55.64   12.19   0
  -8  10   1   -3.64   10.99   0
  -8  10   1    4.15   12.86   0
   8 -10  -1    0.18   14.66   0
   8 -10  -1  -15.73   11.43   0
  -7  10   1  506.96    9.45   0
   7 -10  -1  475.01   15.49   0
  -7  10   1  493.01   13.02   0
   7 -10  -1  498.56   15.83   0
  -7  10   1  501.93   10.59   0
  -6  10   1   32.96   10.06   0
  -6  10   1   31.44   11.89   0
  -6  10   1   40.04    8.62   0
   6 -10  -1   23.05   13.51   0
   6 -10  -1   25.28    9.82   0
  -5  10   1   28.06    6.15   0
  -5  10   1   22.22    7.83   0
   5 -10  -1   31.13   12.54   0
  -5  10   1   17.90   11.47   0
   5 -10  -1   26.14    9.61   0
  -4  10   1    7.83    5.44   0
  -4  10   1    4.44    6.03   0
   4 -10  -1   12.58   11.28   0
   4 -10  -1   10.92   12.85   0
  -3  10   1   39.64    4.99   0
   3 -10  -1   33.70   10.33   0
   3 -10  -1   38.08    9.04   0
  -3  10   1   48.20    5.36   0
   2 -10  -1  363.48   10.65   0
  -2  10   1  366.68    4.97   0
  -2  10   1  348.58    4.56   0
   2 -10  -1  399.93   12.12   0
   1 -10  -1   21.41    8.73   0
   1 -10  -1   18.44   10.04   0
  -1  10   1   29.21    3.37   0
  -1  10   1   27.31    4.06   0
   0 -10  -1    9.37   11.53   0
   0  10   1   12.72    2.92   0
   0  10   1    6.72    4.85   0
   0 -10  -1    6.72    7.67   0
   1  10   1  142.79    6.08   0
  -1 -10  -1  165.03   11.12   0
  -1 -10  -1  143.09   10.40   0
  -1 -10  -1  167.57    3.63   0
  -2 -10  -1   16.94   10.76   0
  -2 -10  -1    4.98    7.62   0
   2  10   1    5.47    6.60   0
  -2 -10  -1   -1.04    3.77   0
   3  10   1  730.73    8.56   0
  -3 -10  -1  762.22   11.28   0
  -3 -10  -1  743.90    5.73   0
  -4 -10  -1  115.66    6.21   0
  -4 -10  -1  123.64    9.74   0
   4  10   1  113.13    8.96   0
   4  10   1  127.31    8.12   0
   5  10   1  184.21   11.83   0
   5  10   1  176.84    9.07   0
  -5 -10  -1  187.07    6.21   0
  -5 -10  -1  189.95    9.89   0
  -6 -10  -1   40.77    7.33   0
   6  10   1   52.30   11.21   0
  -6 -10  -1   31.02    9.45   0
   6  10   1   51.68   10.11   0
  -7 -10  -1   69.02    9.13   0
   7  10   1   51.77   11.95   0
  -7 -10  -1   58.85    8.58   0
  -8 -10  -1   -6.95    9.37   0
  -8 -10  -1   -1.74   10.25   0
   8  10   1    2.69   13.07   0
  -9 -10  -1   -3.06    8.02   0
  -9 -10  -1    9.78   11.15   0
   9  10   1    4.37   14.98   0
 -10 -10  -1   20.55   13.45   0
  10  10   1   -0.90   15.80   0
  11  10   1   78.28   18.04   0
 -11 -10  -1   76.18   13.72   0
  12  10   1   18.86   20.52   0
 -12 -10  -1    8.98   16.99   0
  13  10   1   47.68   22.53   0
 -13 -10  -1   37.54   13.78   0
  14  10   1   48.37   27.28   0
 -14 -10  -1   44.15   19.64   0
 -15 -10  -1  280.38   21.90   0
  15  10   1  270.71   30.59   0
 -12  11   1   69.96   20.00   0
 -12  11   1   69.15   18.81   0
 -11  11   1   13.08   17.78   0
  11 -11  -1    2.93   22.57   0
 -11  11   1    9.12   16.22   0
 -10  11   1   16.41   16.98   0
 -10  11   1   21.24   14.54   0
 -10  11   1   13.25   13.20   0
  10 -11  -1    0.31   20.75   0
  -9  11   1   86.58   14.80   0
  -9  11   1   96.19   13.63   0
   9 -11  -1   61.53   19.79   0
  -9  11   1   83.75   10.72   0
  -8  11   1   21.29   13.10   0
  -8  11   1    0.47    9.97   0
   8 -11  -1   11.34   16.71   0
  -8  11   1    5.83   14.80   0
   8 -11  -1    5.41   17.63   0
  -7  11   1   10.75   13.56   0
  -7  11   1    9.58   10.69   0
   7 -11  -1    3.36   12.21   0
   7 -11  -1  -10.40   15.35   0
  -7  11   1    4.55    9.84   0
  -6  11   1  289.99    7.69   0
  -6  11   1  280.59    9.01   0
   6 -11  -1  304.90   15.26   0
   6 -11  -1  265.11   14.85   0
  -5  11   1   31.42    7.41   0
   5 -11  -1   24.82    9.51   0
  -5  11   1   22.31    8.01   0
   5 -11  -1   25.22   14.47   0
  -4  11   1   11.64    6.43   0
  -4  11   1   10.46    6.77   0
   4 -11  -1   23.37   12.64   0
   4 -11  -1    6.89    9.82   0
   3 -11  -1    8.07   13.91   0
   3 -11  -1    6.83    8.33   0
  -3  11   1   -1.25    5.75   0
  -3  11   1    7.60    5.98   0
  -2  11   1    9.92    4.55   0
   2 -11  -1   14.29   11.30   0
   2 -11  -1   -5.41   13.47   0
  -2  11   1    3.48    5.22   0
   1 -11  -1  125.58   13.03   0
  -1  11   1  133.29    3.81   0
   1 -11  -1  134.07    8.29   0
  -1  11   1  116.28    5.47   0
   0  11   1    1.14    5.80   0
   0 -11  -1    2.16    9.05   0
   0 -11  -1   16.16   11.40   0
   0  11   1   11.70    3.02   0
  -1 -11  -1  453.88   11.51   0
  -1 -11  -1  439.12   10.00   0
   1  11   1  422.53    3.40   0
   1  11   1  433.65    6.64   0
   2  11   1   26.53    6.82   0
  -2 -11  -1   27.27    4.13   0
  -2 -11  -1   42.01   11.88   0
  -2 -11  -1   32.82   10.68   0
   3  11   1 1766.29    9.29   0
  -3 -11  -1 1758.98   14.09   0
  -3 -11  -1 1769.18    6.68   0
  -4 -11  -1    6.85    5.68   0
   4  11   1  -13.51    8.28   0
  -4 -11  -1   -1.38   11.76   0
  -5 -11  -1   12.78   10.84   0
   5  11   1   -4.46    9.79   0
  -5 -11  -1   15.75    5.69   0
   6  11   1  -10.93    9.67   0
  -6 -11  -1    0.31    9.86   0
  -6 -11  -1   -9.57    7.96   0
  -7 -11  -1  113.85    8.56   0
   7  11   1  120.75   12.94   0
  -7 -11  -1  121.46    9.81   0
  -8 -11  -1   45.63   10.83   0
   8  11   1   55.30   13.44   0
  -8 -11  -1   44.93   10.52   0
   9  11   1   69.02   15.17   0
  -9 -11  -1   75.56   12.10   0
  -9 -11  -1   62.75    9.33   0
 -10 -11  -1    8.35   13.77   0
  10  11   1   -9.81   16.88   0
  11  11   1   22.01   18.49   0
 -11 -11  -1   -0.33   13.92   0
  12  11   1   60.89   21.20   0
 -12 -11  -1   39.29   15.87   0
  13  11   1  -17.17   24.70   0
 -13 -11  -1    2.63   18.74   0
  14  11   1   37.04   27.46   0
 -14 -11  -1   52.04   15.31   0
 -11  12   1   27.92   18.60   0
 -11  12   1    3.00   16.15   0
  11 -12  -1   10.50   19.23   0
 -11  12   1   16.90   18.91   0
 -10  12   1  171.70   16.98   0
 -10  12   1  161.18   13.61   0
  10 -12  -1  163.49   21.74   0
 -10  12   1  167.19   16.34   0
  -9  12   1    2.46   17.28   0
  -9  12   1    4.04   13.48   0
   9 -12  -1   -2.82   15.37   0
  -9  12   1    6.67   11.13   0
  -8  12   1    2.54   14.15   0
   8 -12  -1  -11.41   19.45   0
  -8  12   1    0.13   10.03   0
   8 -12  -1    9.74   19.06   0
  -8  12   1   23.45   15.78   0
   7 -12  -1  152.67   17.68   0
  -7  12   1  151.26    9.10   0
   7 -12  -1  133.21   16.60   0
  -7  12   1  156.03   11.77   0
   6 -12  -1  256.96   18.26   0
   6 -12  -1  206.51   15.12   0
  -6  12   1  230.78   10.43   0
  -6  12   1  227.77    7.84   0
   5 -12  -1   11.92   16.51   0
  -5  12   1    0.79    8.52   0
   5 -12  -1   18.43   14.28   0
  -5  12   1    1.98    7.43   0
  -4  12   1  374.68    7.56   0
   4 -12  -1  322.21   15.22   0
  -4  12   1  369.01    7.02   0
   4 -12  -1  346.30   16.58   0
  -3  12   1    8.66    6.12   0
   3 -12  -1    2.76   10.78   0
   3 -12  -1   -2.80   13.10   0
  -3  12   1    2.63    6.11   0
   2 -12  -1  149.00   11.55   0
  -2  12   1  135.16    4.87   0
   2 -12  -1  126.66   10.65   0
  -2  12   1  126.35    5.85   0
  -1  12   1   -3.26    6.20   0
   1 -12  -1    3.33    9.68   0
  -1  12   1   -1.09    3.34   0
   1 -12  -1   15.36   11.05   0
   0 -12  -1  891.69   15.27   0
   0  12   1  875.55    6.20   0
   0  12   1  785.19    3.41   0
   0 -12  -1  824.45   12.80   0
  -1 -12  -1    4.85   11.85   0
   1  12   1   -1.65    2.81   0
  -1 -12  -1   -1.63   12.42   0
   1  12   1    0.78    4.91   0
   2  12   1   86.42    5.75   0
  -2 -12  -1   71.74    8.90   0
  -2 -12  -1   86.12    4.18   0
  -2 -12  -1   65.25   13.01   0
  -3 -12  -1  108.93   12.27   0
  -3 -12  -1  117.64    9.74   0
   3  12   1  124.92    7.51   0
  -3 -12  -1  126.10    5.21   0
  -4 -12  -1  228.72    5.79   0
   4  12   1  236.47    8.77   0
  -4 -12  -1  231.00    9.58   0
   5  12   1   45.83    8.54   0
  -5 -12  -1   52.08   12.03   0
  -5 -12  -1   58.54    6.79   0
  -6 -12  -1  455.39   12.30   0
  -6 -12  -1  452.77    9.06   0
   6  12   1  457.64   11.28   0
  -7 -12  -1   15.78   11.85   0
   7  12   1   46.68   12.09   0
  -7 -12  -1   39.36    8.53   0
   8  12   1   88.24   16.13   0
  -8 -12  -1   69.30   11.45   0
  -8 -12  -1   92.70   11.24   0
  -9 -12  -1  186.73   12.08   0
   9  12   1  214.53   15.29   0
  -9 -12  -1  228.24   11.25   0
  10  12   1   31.56   18.04   0
 -10 -12  -1   19.34   11.75   0
 -11 -12  -1   42.21   13.85   0
  11  12   1   33.26   20.80   0
 -12 -12  -1    0.19   16.84   0
  12  12   1  -11.89   22.07   0
  13  12   1   18.13   24.15   0
 -13 -12  -1   11.70   18.88   0
  10 -13  -1   26.28   26.71   0
 -10  13   1   25.61   18.64   0
 -10  13   1   32.42   16.88   0
 -10  13   1   11.12   14.75   0
  -9  13   1   10.90   11.87   0
  -9  13   1   27.72   16.24   0
   9 -13  -1   -2.92   24.44   0
  -8  13   1    1.27   14.56   0
  -8  13   1    3.29   12.02   0
   8 -13  -1    2.05   15.09   0
   7 -13  -1   32.18   21.03   0
   7 -13  -1   17.02   19.20   0
  -7  13   1   45.39   10.15   0
  -7  13   1   59.74   12.10   0
  -6  13   1   22.33    8.82   0
   6 -13  -1   25.21   17.06   0
  -6  13   1   11.36   10.12   0
  -5  13   1   20.68    8.66   0
  -5  13   1   14.29    7.36   0
   5 -13  -1    4.80   15.59   0
   5 -13  -1   16.76   12.95   0
  -4  13   1    8.25    6.41   0
   4 -13  -1    3.05   13.95   0
  -4  13   1    1.78    6.96   0
   4 -13  -1   -5.23   17.18   0
   3 -13  -1   45.84   10.46   0
   3 -13  -1   30.77   15.45   0
  -3  13   1   45.80    6.13   0
  -3  13   1   49.91    6.36   0
  -2  13   1   11.40    5.49   0
  -2  13   1   15.55    3.88   0
   2 -13  -1   13.90   13.25   0
   2 -13  -1   13.27   15.88   0
   1 -13  -1   91.72   13.48   0
   1 -13  -1   82.64   16.21   0
   0 -13  -1   -1.42   11.23   0
   0 -13  -1    9.01   12.18   0
  -1 -13  -1 1236.51   15.36   0
  -1 -13  -1 1224.12   17.00   0
   2  13   1    1.82    2.80   0
  -2 -13  -1   -1.11   14.84   0
  -2 -13  -1   -3.47   12.75   0
   2  13   1    0.90    4.39   0
   3  13   1    8.58    6.23   0
  -3 -13  -1   12.38   14.05   0
  -3 -13  -1   10.11    4.76   0
  -3 -13  -1   17.74   10.15   0
  -4 -13  -1   12.39   13.84   0
  -4 -13  -1   13.86    5.32   0
   4  13   1   11.76    8.02   0
  -5 -13  -1   80.74    9.74   0
  -5 -13  -1   72.43    6.17   0
   5  13   1   84.41    9.05   0
  -6 -13  -1   38.42   12.98   0
  -6 -13  -1   35.79    7.61   0
   6  13   1   33.37   10.99   0
   7  13   1   10.45   13.22   0
  -7 -13  -1    5.97   11.81   0
  -7 -13  -1    4.89    9.10   0
  -8 -13  -1   77.24   10.09   0
   8  13   1   81.16   14.54   0
  -8 -13  -1   83.12   12.72   0
  -9 -13  -1  754.62   12.85   0
  -9 -13  -1  779.20   13.70   0
   9  13   1  745.16   19.55   0
 -10 -13  -1  116.52   10.80   0
 -10 -13  -1  125.12   13.24   0
  10  13   1  121.87   19.16   0
 -11 -13  -1  289.59   16.08   0
  11  13   1  294.69   21.03   0
  12  13   1   13.82   25.61   0
 -12 -13  -1  -14.22   17.27   0
  13  13   1  -10.82   28.27   0
 -13 -13  -1   10.18   19.35   0
   8 -14  -1   14.69   24.85   0
  -8  14   1   -3.06   12.05   0
   8 -14  -1    4.18   22.80   0
  -8  14   1   20.40   14.35   0
   7 -14  -1    4.15   17.82   0
  -7  14   1    6.34   10.10   0
  -7  14   1   15.24   11.85   0
   7 -14  -1  -22.80   19.82   0
  -6  14   1   -5.11   11.10   0
  -6  14   1    6.83    8.70   0
   6 -14  -1   -7.55   19.29   0
   5 -14  -1  121.55   13.57   0
  -5  14   1  126.82    7.80   0
  -5  14   1  129.29    8.99   0
   4 -14  -1   13.28   14.02   0
  -4  14   1    0.85    6.55   0
   4 -14  -1   -9.28   17.01   0
  -4  14   1    7.39    7.62   0
   3 -14  -1   55.26   15.12   0
   3 -14  -1   66.59   18.89   0
   2 -14  -1    5.95   15.15   0
   1 -14  -1    3.01   14.36   0
   1 -14  -1    8.06   12.63   0
   0 -14  -1  541.00   16.43   0
   0 -14  -1  531.72   18.78   0
  -1 -14  -1   22.91   15.18   0
  -1 -14  -1   24.78   12.33   0
  -2 -14  -1  150.29   15.60   0
  -2 -14  -1  142.63   15.99   0
  -3 -14  -1   12.96   14.52   0
  -3 -14  -1    5.98   11.47   0
   3  14   1    4.48    4.57   0
  -4 -14  -1   13.85    5.55   0
   4  14   1    1.08    6.69   0
  -4 -14  -1    7.42   14.75   0
  -4 -14  -1   11.26   15.30   0
  -5 -14  -1   35.82    6.75   0
   5  14   1   40.05    9.31   0
  -5 -14  -1   46.46   14.93   0
  -6 -14  -1  206.75    8.10   0
   6  14   1  205.40   11.02   0
  -6 -14  -1  195.13   11.70   0
   7  14   1   10.71   11.61   0
  -7 -14  -1   11.44    8.93   0
  -7 -14  -1   19.99   13.63   0
  -8 -14  -1    5.68   10.25   0
   8  14   1    0.38   13.71   0
  -8 -14  -1    4.63   14.24   0
  -9 -14  -1   50.77   13.83   0
  -9 -14  -1   41.29   11.38   0
   9  14   1   44.32   16.80   0
  10  14   1  207.51   21.13   0
 -10 -14  -1  184.41   12.23   0
 -10 -14  -1  222.05   13.05   0
 -11 -14  -1   30.61   13.97   0
  11  14   1    9.86   22.81   0
  12  14   1   73.87   26.41   0
 -12 -14  -1   60.94   16.11   0
   7 -15  -1   82.06   25.94   0
   7 -15  -1   69.94   21.44   0
  -7  15   1   77.09   11.96   0
  -7  15   1   73.20   10.72   0
  -6  15   1    4.55   10.87   0
  -6  15   1    1.86    8.87   0
   6 -15  -1    9.48   25.66   0
   6 -15  -1   17.97   21.83   0
   5 -15  -1  248.17   23.28   0
  -5  15   1  250.47    8.47   0
  -5  15   1  281.21    8.37   0
   5 -15  -1  271.34   20.83   0
   4 -15  -1  196.40   14.52   0
   3 -15  -1   74.60   18.71   0
   3 -15  -1   56.24   15.73   0
   2 -15  -1   -2.87   17.73   0
   1 -15  -1   19.17   16.84   0
   0 -15  -1   10.79   15.68   0
  -1 -15  -1  727.71   18.94   0
  -2 -15  -1   14.98   16.56   0
  -2 -15  -1    9.03   13.87   0
  -3 -15  -1  -13.04   16.40   0
  -3 -15  -1   -7.93   12.27   0
  -4 -15  -1   99.79   16.87   0
  -4 -15  -1   94.37   16.24   0
   4  15   1   91.91    5.01   0
  -5 -15  -1   13.16   17.42   0
  -5 -15  -1   22.27    5.89   0
  -5 -15  -1    6.43   16.82   0
   5  15   1   16.12    7.41   0
  -6 -15  -1   56.62    7.29   0
   6  15   1   57.59    9.73   0
  -6 -15  -1   68.53   16.91   0
  -7 -15  -1   10.40   16.11   0
  -7 -15  -1   20.52    8.59   0
   7  15   1    8.72   12.56   0
   8  15   1    4.07   15.13   0
  -8 -15  -1   -4.71   16.01   0
  -8 -15  -1   -7.18   10.67   0
  -9 -15  -1  446.93   17.71   0
   9  15   1  450.47   19.36   0
  -9 -15  -1  448.55   11.92   0
 -10 -15  -1   29.93   14.78   0
 -10 -15  -1   30.97   13.06   0
  10  15   1   51.40   19.12   0
   5 -16  -1   23.09   17.05   0
   4 -16  -1   15.09   19.81   0
   3 -16  -1    9.73   19.93   0
   2 -16  -1   -4.11   19.21   0
   1 -16  -1  -13.19   19.11   0
   0 -16  -1   45.34   13.95   0
  -1 -16  -1   -1.88   17.87   0
  -2 -16  -1   13.04   21.08   0
  -2 -16  -1   13.26   19.00   0
  -3 -16  -1   -4.79   20.09   0
  -3 -16  -1   15.07   19.64   0
  -4 -16  -1   70.57   18.57   0
  -5 -16  -1  130.29   20.31   0
  -5 -16  -1  145.04    4.98   0
  -5 -16  -1  142.77   19.39   0
   5  16   1  137.13    5.27   0
  -6 -16  -1  201.69   20.20   0
   6  16   1  209.76    8.13   0
  -6 -16  -1  228.02   19.17   0
  -6 -16  -1  217.10    7.10   0
   7  16   1  112.83   11.56   0
  -7 -16  -1  110.82    9.53   0
  -7 -16  -1  138.44   18.93   0
   8  16   1   48.90   13.78   0
  -8 -16  -1   41.14   10.24   0
  -8 -16  -1   65.29   17.92   0
  -9 -16  -1   -9.19   16.29   0
  -9 -16  -1    0.45   10.65   0
   9  16   1   16.41   16.72   0
   3 -17  -1   -1.47   21.42   0
   2 -17  -1   11.67   19.20   0
   2 -17  -1    1.71   16.39   0
   1 -17  -1  101.89   19.28   0
   1 -17  -1   68.00   19.44   0
   0 -17  -1    9.04   18.14   0
   0 -17  -1   -7.76   21.39   0
  -1 -17  -1  120.39   15.94   0
  -1 -17  -1  126.51   22.06   0
  -2 -17  -1   15.13   20.16   0
  -2 -17  -1    9.72   21.30   0
  -3 -17  -1    0.73   22.35   0
  -3 -17  -1    0.30   20.96   0
  -4 -17  -1   77.58   20.68   0
  -4 -17  -1   34.24   23.28   0
  -5 -17  -1   19.22   21.59   0
  -5 -17  -1   21.23   16.69   0
  -6 -17  -1   30.87   18.89   0
  -6 -17  -1   32.49    5.08   0
   6  17   1   32.94    5.13   0
  -6 -17  -1   45.00   24.91   0
  -6 -17   2  376.63   23.21   0
  -6 -17   2  423.25   21.70   0
  -5 -17   2   14.35   21.92   0
  -5 -17   2   12.64   19.02   0
  -4 -17   2   11.04   23.67   0
  -4 -17   2   11.89   20.26   0
  -3 -17   2    6.90   21.38   0
  -3 -17   2    9.46   16.65   0
  -2 -17   2   86.84   21.39   0
  -2 -17   2   98.10   16.77   0
  -1 -17   2   39.38   23.24   0
  -1 -17   2   30.28   24.20   0
   0 -17   2    4.81   22.88   0
   0 -17   2   -2.19   23.31   0
   1 -17   2   14.55   19.47   0
   1 -17   2    6.25   20.99   0
   2 -17   2   12.33   22.70   0
   2 -17   2    9.71   24.82   0
  -8 -16   2    5.67    9.88   0
  -8 -16   2    5.80   17.54   0
   8  16  -2    3.95   11.65   0
  -7 -16   2  176.92    7.33   0
   7  16  -2  175.12    7.87   0
  -7 -16   2  164.19   17.52   0
  -7 -16   2  170.08   22.71   0
  -6 -16   2   -8.53   19.56   0
   6  16  -2   10.51    4.63   0
  -6 -16   2    4.92    4.50   0
  -6 -16   2   16.17   18.74   0
  -5 -16   2 1291.29   21.65   0
  -5 -16   2 1199.75   23.16   0
  -4 -16   2   -4.11   19.81   0
  -4 -16   2   -4.77   14.36   0
  -3 -16   2  164.60   20.18   0
  -3 -16   2  119.11   14.72   0
  -2 -16   2   23.61   20.28   0
  -2 -16   2    1.00   18.21   0
  -1 -16   2   10.08   19.60   0
  -1 -16   2   12.53   21.01   0
   0 -16   2   54.64   14.37   0
   1 -16   2   -7.07   19.44   0
   2 -16   2    8.01   21.84   0
   3 -16   2   12.04   20.91   0
   4 -16   2   86.68   20.21   0
   5 -16   2   30.58   17.85   0
   5 -16   2   10.99   21.49   0
 -10 -15   2  101.13   15.15   0
 -10 -15   2  107.12   14.53   0
  10  15  -2   88.96   19.57   0
  -9 -15   2   18.44   15.16   0
   9  15  -2   17.19   14.88   0
  -9 -15   2   36.97   11.76   0
   8  15  -2   42.75   12.56   0
  -8 -15   2   33.24    9.61   0
  -8 -15   2   29.22   15.76   0
   7  15  -2    7.58    9.15   0
  -7 -15   2    1.93    7.30   0
  -7 -15   2   -1.94   16.07   0
  -6 -15   2    2.35    6.27   0
  -6 -15   2    9.81   16.11   0
   6  15  -2    5.78    7.68   0
  -6 -15   2    0.40   18.95   0
  -5 -15   2   21.12   15.98   0
  -5 -15   2   20.06    3.58   0
  -5 -15   2   18.88   13.92   0
   5  15  -2   20.60    3.60   0
  -4 -15   2   14.95   16.96   0
  -4 -15   2   22.16   17.00   0
  -3 -15   2   27.64   15.80   0
  -3 -15   2   35.36   12.71   0
  -2 -15   2    1.75   17.28   0
  -2 -15   2   10.62   17.82   0
  -1 -15   2   -1.85   15.98   0
  -1 -15   2    3.67   14.30   0
   0 -15   2  205.72   20.38   0
   0 -15   2  200.08   17.94   0
   1 -15   2   42.47   18.53   0
   2 -15   2   -8.44   18.83   0
   3 -15   2   39.37   19.98   0
   4 -15   2    7.41   20.03   0
   5 -15   2   90.17   21.02   0
   5 -15   2  115.58   16.83   0
   6 -15   2  -23.68   22.19   0
  -7  15  -2   47.59    7.74   0
   7 -15   2   49.82   22.64   0
  -7  15  -2   36.66    8.63   0
 -11 -14   2    2.67   15.65   0
  11  14  -2   20.12   20.92   0
 -10 -14   2   12.62   12.64   0
  10  14  -2   23.50   16.89   0
 -10 -14   2   26.28   13.71   0
   9  14  -2    5.06   14.03   0
  -9 -14   2   -0.88   13.78   0
  -9 -14   2   13.05   11.08   0
  -8 -14   2   35.38   11.01   0
   8  14  -2   31.55   13.64   0
  -8 -14   2   34.71   13.31   0
  -7 -14   2   13.69    8.77   0
  -7 -14   2   27.90   14.26   0
   7  14  -2   15.66   10.21   0
  -6 -14   2   43.87   14.82   0
   6  14  -2   47.16    8.62   0
  -6 -14   2   46.16    6.81   0
  -5 -14   2   41.05   16.49   0
  -5 -14   2   64.49   14.30   0
   5  14  -2   68.32    6.12   0
  -5 -14   2   63.89    4.98   0
  -4 -14   2   -7.02   16.07   0
  -4 -14   2    2.72   10.60   0
  -3 -14   2   66.21   14.10   0
  -3 -14   2   62.71   15.90   0
  -2 -14   2   13.13   14.74   0
  -2 -14   2    8.54   11.82   0
  -1 -14   2  586.60   12.74   0
  -1 -14   2  597.13   16.88   0
   0 -14   2   23.82   11.49   0
   0 -14   2   24.90   16.73   0
   1 -14   2   15.91   11.91   0
   1 -14   2   14.24   16.94   0
   2 -14   2  270.51   18.16   0
   2 -14   2  233.06   15.61   0
   3 -14   2  214.51   17.61   0
   3 -14   2  207.00   18.03   0
   4 -14   2  -13.62   19.14   0
   4 -14   2   10.79   16.40   0
   5 -14   2   -5.57   17.60   0
  -6  14  -2   11.24    8.26   0
   6 -14   2   25.76   20.27   0
  -6  14  -2   21.52    6.72   0
   7 -14   2  122.77   23.61   0
  -7  14  -2  119.98   11.70   0
   7 -14   2  103.02   20.05   0
  -7  14  -2  121.66    8.21   0
   8 -14   2   24.38   18.45   0
  -8  14  -2    6.03   13.08   0
  -8  14  -2   19.66   10.28   0
  -9  14  -2    6.19   11.86   0
  -9  14  -2    2.89   14.73   0
 -12 -13   2   48.50   17.42   0
  12  13  -2   25.93   24.35   0
  11  13  -2   -3.69   21.60   0
 -11 -13   2   -0.42   15.46   0
 -10 -13   2   10.83   10.54   0
  10  13  -2   14.29   16.75   0
 -10 -13   2    4.51   13.09   0
  -9 -13   2   57.17   13.08   0
   9  13  -2   54.96   14.34   0
  -9 -13   2   39.91   11.40   0
   8  13  -2  107.33   12.12   0
  -8 -13   2  110.68   11.23   0
  -8 -13   2  120.65   11.96   0
   7  13  -2   97.40    9.56   0
  -7 -13   2   85.09    9.37   0
  -7 -13   2   89.08   12.43   0
  -6 -13   2  195.09    7.30   0
  -6 -13   2  190.67   12.56   0
   6  13  -2  201.44    8.91   0
  -5 -13   2   26.57    5.55   0
   5  13  -2   12.97    7.06   0
  -5 -13   2   26.11    9.52   0
   4  13  -2   21.01    4.82   0
  -4 -13   2   10.26   13.51   0
  -4 -13   2    6.20   10.77   0
  -4 -13   2   10.56    4.11   0
  -3 -13   2   17.57   13.42   0
  -3 -13   2    7.39   14.35   0
  -2 -13   2   23.84   14.65   0
  -2 -13   2   18.34   14.21   0
  -1 -13   2   91.44   14.48   0
  -1 -13   2   83.75   14.47   0
   0 -13   2 1043.62   15.95   0
   0 -13   2  953.96   15.44   0
   1 -13   2   79.59   15.42   0
   1 -13   2   92.21   13.32   0
   2 -13   2  126.53   13.87   0
   2 -13   2  111.87   15.90   0
   3 -13   2   29.58   15.34   0
   3 -13   2   18.86   14.06   0
   4 -13   2    7.41   16.53   0
   4 -13   2    7.84   16.59   0
  -5  13  -2    4.78    6.61   0
  -5  13  -2    3.54    7.97   0
   5 -13   2    5.07   12.03   0
   5 -13   2    4.63   12.52   0
  -6  13  -2  174.50    7.70   0
   6 -13   2  171.85   18.09   0
   6 -13   2  191.78   18.99   0
  -6  13  -2  158.46    9.33   0
  -7  13  -2    3.22    7.93   0
   7 -13   2  -10.65   20.46   0
  -7  13  -2   16.79   11.38   0
   7 -13   2   -2.71   14.18   0
  -8  13  -2   67.84   10.36   0
   8 -13   2   62.40   21.12   0
  -8  13  -2   64.58   13.69   0
   8 -13   2   66.34   16.87   0
  -9  13  -2   48.60   15.42   0
  -9  13  -2   48.78   15.27   0
   9 -13   2   36.16   24.14   0
  -9  13  -2   42.25   11.73   0
  10 -13   2   -6.22   25.37   0
 -10  13  -2   27.95   21.82   0
 -10  13  -2   -1.32   12.07   0
 -10  13  -2    0.74   17.50   0
 -13 -12   2   16.30   19.79   0
  13  12  -2  -10.80   26.48   0
 -12 -12   2   -7.13   16.26   0
  12  12  -2   11.03   22.17   0
 -11 -12   2    5.04   14.09   0
  11  12  -2   -4.63   17.97   0
 -10 -12   2   18.10   13.08   0
  10  12  -2   24.57   14.84   0
 -10 -12   2   18.34    9.14   0
   9  12  -2   -2.46   14.25   0
  -9 -12   2    1.63   10.25   0
  -9 -12   2   16.35   11.65   0
  -8 -12   2  130.24   10.38   0
   8  12  -2  136.25   12.48   0
  -8 -12   2  118.27   12.12   0
  -7 -12   2  332.79    8.78   0
  -7 -12   2  321.82   11.71   0
   7  12  -2  345.36   10.44   0
   6  12  -2    0.67    7.73   0
  -6 -12   2   19.29   11.34   0
  -6 -12   2    7.17    7.65   0
  -5 -12   2   70.03    5.80   0
  -5 -12   2   67.71   11.09   0
   5  12  -2   78.53    7.70   0
   4  12  -2   32.95    5.93   0
  -4 -12   2   46.49    4.60   0
  -4 -12   2   40.72   11.98   0
  -3 -12   2  814.73   13.61   0
  -3 -12   2  792.18   14.22   0
  -3 -12   2  886.38    4.06   0
   3  12  -2  855.04    4.10   0
  -2 -12   2    3.79   12.02   0
  -2 -12   2    1.92   11.39   0
  -1 -12   2   -8.84   12.01   0
  -1 -12   2   -0.71   12.97   0
   0 -12   2  160.03   12.63   0
   0 -12   2  169.18    9.06   0
   1 -12   2  121.84   13.76   0
   1 -12   2  117.51   13.15   0
   2 -12   2  222.68   14.61   0
   2 -12   2  200.88   13.16   0
   3 -12   2  614.64   15.97   0
   3 -12   2  574.17   13.50   0
   4 -12   2    5.07   14.37   0
  -4  12  -2    7.46    4.79   0
   4 -12   2   18.89    9.85   0
  -4  12  -2   16.02    6.54   0
  -5  12  -2    0.90    5.75   0
   5 -12   2  -11.08   11.21   0
   5 -12   2   -5.52   11.42   0
  -5  12  -2   15.24    8.89   0
   6 -12   2   44.06   16.50   0
  -6  12  -2   38.76    9.82   0
   6 -12   2   42.70   12.78   0
  -6  12  -2   36.05    7.12   0
   7 -12   2   11.98   17.45   0
  -7  12  -2   18.41   11.58   0
  -7  12  -2   11.02    8.31   0
   7 -12   2   26.17   18.66   0
  -7  12  -2   22.61   11.91   0
   8 -12   2    7.34   14.61   0
  -8  12  -2    0.26    8.69   0
  -8  12  -2   -7.05   12.40   0
   8 -12   2    3.72   17.60   0
  -8  12  -2   -6.02   12.00   0
  -9  12  -2   18.45   18.30   0
   9 -12   2   18.65   20.78   0
  -9  12  -2   38.16   14.81   0
  -9  12  -2   29.93   10.06   0
 -10  12  -2   -7.53   12.53   0
 -10  12  -2    0.47   17.75   0
  10 -12   2   -9.86   22.42   0
 -10  12  -2   -8.85   17.72   0
 -11  12  -2   -0.30   14.09   0
 -11  12  -2    4.44   15.82   0
  11 -12   2    5.60   22.56   0
 -11  12  -2   -6.00   17.42   0
  14  11  -2   68.38   27.40   0
 -14 -11   2   64.08   19.62   0
 -13 -11   2   21.57   17.39   0
  13  11  -2   -3.86   22.02   0
  12  11  -2   70.10   19.70   0
 -12 -11   2   67.72   16.03   0
 -11 -11   2   42.46   15.45   0
  11  11  -2   24.23   18.81   0
 -10 -11   2   -1.23   13.52   0
  10  11  -2   -2.11   16.09   0
   9  11  -2   19.60   14.00   0
  -9 -11   2   -6.06    8.08   0
  -9 -11   2    4.69   12.01   0
  -8 -11   2    7.23   10.46   0
   8  11  -2    5.15   12.10   0
  -8 -11   2   12.76   10.03   0
   7  11  -2  146.16   10.70   0
  -7 -11   2  174.76   10.11   0
  -7 -11   2  157.77    9.46   0
  -6 -11   2   39.02    8.35   0
  -6 -11   2   48.46    9.34   0
   6  11  -2   52.12    8.25   0
  -5 -11   2   -2.78    5.80   0
   5  11  -2   -4.09    6.77   0
  -5 -11   2   -9.14   10.01   0
   4  11  -2    9.18    5.83   0
  -4 -11   2   14.01    4.84   0
  -4 -11   2    7.30   11.23   0
  -3 -11   2  644.84   12.47   0
  -3 -11   2  669.28    4.62   0
   3  11  -2  675.97    4.84   0
  -3 -11   2  630.68    9.93   0
  -2 -11   2 1083.60   10.91   0
  -2 -11   2 1114.30   13.10   0
  -1 -11   2   57.40   11.04   0
  -1 -11   2   47.34   11.15   0
   0 -11   2   -0.75   11.03   0
   0 -11   2    5.75    8.82   0
   1 -11   2    8.29   11.08   0
   1 -11   2    9.82   11.89   0
   2 -11   2  177.20   13.16   0
   2 -11   2  161.48   11.90   0
   3 -11   2    5.71    8.83   0
   3 -11   2   33.79   14.09   0
  -3  11  -2    4.66    3.73   0
  -3  11  -2    7.18    4.67   0
  -4  11  -2   58.09    5.20   0
   4 -11   2   46.89    9.09   0
   4 -11   2   54.61    9.79   0
  -4  11  -2   49.14    7.03   0
  -5  11  -2    5.61    8.47   0
   5 -11   2   -0.67   11.07   0
  -5  11  -2    3.09    5.79   0
   5 -11   2   -6.10   12.74   0
   6 -11   2 1278.95   16.95   0
  -6  11  -2 1399.27   16.38   0
   6 -11   2 1379.60   14.57   0
  -6  11  -2 1382.40    9.10   0
  -6  11  -2 1362.68   11.65   0
  -7  11  -2  106.79    9.96   0
  -7  11  -2  111.44    8.46   0
   7 -11   2  112.79   12.15   0
  -7  11  -2  114.08   15.04   0
   7 -11   2  121.27   16.19   0
  -8  11  -2  491.31    9.71   0
  -8  11  -2  472.74   14.26   0
  -8  11  -2  490.74   15.88   0
   8 -11   2  448.74   17.07   0
   8 -11   2  467.91   13.70   0
  -9  11  -2    1.29   15.44   0
  -9  11  -2   13.64   14.50   0
   9 -11   2   18.52   17.78   0
 -10  11  -2   43.67   16.40   0
  10 -11   2   54.91   11.52   0
 -10  11  -2   47.07   18.59   0
  10 -11   2   37.73   18.71   0
 -11  11  -2  112.36   18.38   0
  11 -11   2   82.03   17.06   0
 -11  11  -2  111.66   17.47   0
  11 -11   2  104.79   13.40   0
 -12  11  -2  -10.77   21.48   0
  12 -11   2    0.10   15.32   0
 -12  11  -2    2.78   19.47   0
  12 -11   2    1.19   24.06   0
  14  10  -2  362.31   27.20   0
 -14 -10   2  326.01   21.79   0
 -13 -10   2   11.65   19.29   0
  13  10  -2   24.37   23.68   0
  12  10  -2   31.82   19.48   0
 -12 -10   2   28.96   17.62   0
 -11 -10   2  -10.22   15.44   0
  11  10  -2    3.30   18.25   0
  10  10  -2   29.20   14.81   0
 -10 -10   2   39.67   14.10   0
  -9 -10   2  112.45    6.95   0
  -9 -10   2   96.00   12.02   0
   9  10  -2  115.17   13.01   0
  -8 -10   2   27.42    7.87   0
  -8 -10   2   36.04   10.31   0
   8  10  -2   33.63   11.48   0
   7  10  -2   77.52    9.97   0
  -7 -10   2   86.44    8.59   0
  -7 -10   2   63.22    8.53   0
   6  10  -2   38.45    9.06   0
  -6 -10   2   29.53    8.15   0
  -6 -10   2   38.22    8.55   0
   5  10  -2  284.63    6.96   0
  -5 -10   2  277.04    7.42   0
  -5 -10   2  268.29    9.20   0
   4  10  -2    8.11    5.86   0
  -4 -10   2   12.01    9.57   0
  -4 -10   2   10.35    5.09   0
  -3 -10   2 1411.97    5.54   0
   3  10  -2 1405.85    6.15   0
  -3 -10   2 1396.93   11.82   0
   2  10  -2  432.77    3.17   0
  -2 -10   2  407.97    8.65   0
  -2 -10   2  399.36   10.73   0
  -2 -10   2  427.22    2.96   0
  -1 -10   2  180.70    8.26   0
  -1 -10   2  158.70    7.97   0
   0 -10   2   40.99    7.39   0
   0 -10   2   40.25    8.41   0
   1 -10   2   70.59   11.70   0
   1 -10   2   68.02   10.67   0
   2 -10   2   32.73   10.96   0
   2 -10   2   43.31    8.52   0
   3 -10   2   37.70   10.90   0
  -3  10  -2   33.74    5.22   0
  -3  10  -2   40.29    4.10   0
   3 -10   2   42.82   11.90   0
   4 -10   2    1.15   11.92   0
   4 -10   2    9.95    8.90   0
  -4  10  -2    6.40    5.88   0
  -4  10  -2   -1.87    4.59   0
  -5  10  -2    7.99    6.22   0
   5 -10   2   11.16   12.71   0
  -5  10  -2    4.22    8.50   0
  -5  10  -2    2.27    6.88   0
   5 -10   2   11.23   11.91   0
  -6  10  -2  103.95    9.64   0
   6 -10   2   97.01   10.14   0
  -6  10  -2  101.60    6.22   0
   6 -10   2   88.00    9.86   0
  -6  10  -2  113.75    9.03   0
   7 -10   2   57.86   11.38   0
  -7  10  -2   67.49    9.91   0
   7 -10   2   59.79   14.58   0
  -7  10  -2   45.19   13.64   0
   8 -10   2   24.24   12.27   0
  -8  10  -2   32.71   14.43   0
   8 -10   2   27.50    9.45   0
  -8  10  -2   16.67   11.59   0
   8 -10   2   30.43   11.73   0
  -9  10  -2   34.35   14.79   0
   9 -10   2   46.56   15.95   0
  -9  10  -2   37.22   13.17   0
   9 -10   2   39.93    9.78   0
 -10  10  -2   -6.30   15.69   0
  10 -10   2   -2.36   11.92   0
  10 -10   2    5.95   16.62   0
 -10  10  -2   -2.86   13.77   0
 -11  10  -2   16.25   17.19   0
  11 -10   2   20.01   13.30   0
  11 -10   2   -3.84   18.70   0
 -11  10  -2   15.57   18.47   0
 -12  10  -2   -5.47   19.48   0
  12 -10   2   -3.87   20.89   0
 -12  10  -2   -0.81   19.01   0
  12 -10   2    5.57   13.69   0
  13 -10   2   25.65   17.34   0
  13 -10   2   13.93   22.90   0
 -13  10  -2   23.98   19.96   0
  15   9  -2   -3.32   29.80   0
 -15  -9   2    9.39   25.66   0
 -14  -9   2   17.69   20.25   0
  14   9  -2   -3.29   24.28   0
 -13  -9   2   11.30   18.52   0
  13   9  -2    4.43   22.05   0
  12   9  -2  -26.67   17.88   0
 -12  -9   2   -1.54   12.03   0
  11   9  -2   23.88   16.84   0
 -11  -9   2   -3.29   10.68   0
  10   9  -2   22.48   14.14   0
 -10  -9   2   38.42   13.47   0
   9   9  -2  693.04   13.71   0
  -9  -9   2  694.00   12.55   0
  -9  -9   2  634.95    6.87   0
  -8  -9   2    4.83    6.34   0
   8   9  -2    0.90   11.13   0
  -8  -9   2    3.81   10.36   0
  -7  -9   2  485.52    9.04   0
  -7  -9   2  464.80    9.92   0
   7   9  -2  458.41   10.58   0
  -6  -9   2   14.41    7.33   0
   6   9  -2   -9.25    8.14   0
  -6  -9   2    7.50    7.54   0
  -5  -9   2  339.23    8.48   0
  -5  -9   2  340.32    6.79   0
   5   9  -2  329.10    7.22   0
  -4  -9   2  164.49    6.16   0
   4   9  -2  173.54    6.80   0
  -4  -9   2  174.76    8.58   0
  -3  -9   2  482.87    9.18   0
   3   9  -2  490.05    5.07   0
  -3  -9   2  495.83    4.59   0
  -2  -9   2  773.95    3.46   0
  -2  -9   2  737.29    8.05   0
  -2  -9   2  744.75   10.92   0
   2   9  -2  804.08    4.11   0
  -1  -9   2  147.69    7.64   0
  -1  -9   2  143.44    7.20   0
   0  -9   2  142.87    9.15   0
   0  -9   2  119.51    8.92   0
   1  -9   2   88.69    7.63   0
   1  -9   2   79.07    9.35   0
   2  -9   2  155.58    7.61   0
  -2   9  -2  159.11    2.95   0
   2  -9   2  159.43    7.28   0
  -2   9  -2  144.91    3.28   0
   3  -9   2   62.18    7.06   0
  -3   9  -2   57.64    4.18   0
   3  -9   2   53.30    8.09   0
  -3   9  -2   58.08    3.79   0
   4  -9   2   22.40    8.20   0
   4  -9   2   38.76   11.62   0
  -4   9  -2   20.18   10.44   0
  -4   9  -2   24.55    4.70   0
  -4   9  -2   22.77    6.02   0
   5  -9   2    7.86   11.82   0
  -5   9  -2   13.59    7.94   0
  -5   9  -2    5.40    6.19   0
   5  -9   2    9.97   11.82   0
   6  -9   2  258.93    6.25   0
  -6   9  -2  237.53    8.00   0
   6  -9   2  241.85   12.89   0
   6  -9   2  231.48   12.36   0
  -6   9  -2  250.64    8.95   0
  -7   9  -2   24.91    9.02   0
   7  -9   2   21.23   14.00   0
   7  -9   2   18.90    6.86   0
  -7   9  -2    7.55   12.56   0
   7  -9   2   26.91    9.33   0
   8  -9   2  519.44    9.39   0
   8  -9   2  535.45   13.98   0
  -8   9  -2  535.55   14.22   0
  -8   9  -2  494.08   11.89   0
  -9   9  -2   25.03   12.67   0
   9  -9   2   35.16    9.86   0
  -9   9  -2   29.57   13.93   0
   9  -9   2   24.20   14.53   0
  10  -9   2   82.22   11.87   0
  10  -9   2   91.41   10.34   0
 -10   9  -2   83.01   14.04   0
 -10   9  -2   71.96   13.26   0
 -11   9  -2   78.14   14.94   0
  11  -9   2   94.64   12.11   0
  11  -9   2  101.56   17.61   0
 -11   9  -2   89.57   16.49   0
 -12   9  -2  168.23   18.96   0
  12  -9   2  151.86   14.65   0
 -12   9  -2  165.30   17.45   0
 -13   9  -2   93.01   21.20   0
  13  -9   2   90.76   18.81   0
 -13   9  -2   87.91   14.96   0
  15   8  -2  -10.39   27.11   0
 -15  -8   2    9.39   17.09   0
 -14  -8   2  315.44   19.75   0
  14   8  -2  325.87   24.86   0
 -13  -8   2   10.35   18.14   0
  13   8  -2   -1.30   19.09   0
 -12  -8   2  263.44   12.56   0
  12   8  -2  271.22   18.61   0
  11   8  -2   -4.55   11.88   0
 -11  -8   2   -6.68   14.96   0
  10   8  -2  119.00   15.30   0
 -10  -8   2  137.12   13.60   0
  -9  -8   2  169.42   13.06   0
   9   8  -2  164.42   13.28   0
  -8  -8   2  297.79    6.40   0
  -8  -8   2  278.83   11.11   0
   8   8  -2  282.67   12.24   0
   7   8  -2  387.84   10.45   0
  -7  -8   2  406.03    6.69   0
  -7  -8   2  379.07    9.60   0
  -6  -8   2  216.80    8.59   0
   6   8  -2  213.77    8.81   0
  -6  -8   2  239.79    7.09   0
  -5  -8   2   46.46    7.07   0
  -5  -8   2   59.05    8.32   0
   5   8  -2   45.65    8.20   0
  -4  -8   2    7.20    6.08   0
  -4  -8   2    1.56    6.92   0
   4   8  -2    0.98    6.36   0
   3   8  -2    4.21    4.61   0
  -3  -8   2   11.87    7.80   0
  -3  -8   2    4.12    3.57   0
  -2  -8   2   31.22    7.95   0
   2   8  -2   40.76    3.36   0
  -2  -8   2   36.65    2.64   0
  -1  -8   2  184.88    6.68   0
  -1  -8   2  183.32    6.32   0
   1   8  -2  192.47    2.02   0
  -1  -8   2  196.23    1.94   0
   0  -8   2   47.98    8.79   0
   0  -8   2   36.25    8.85   0
   1  -8   2  132.85    9.25   0
   1  -8   2  121.61    8.82   0
   2  -8   2  655.74    7.66   0
  -2   8  -2  620.76    3.59   0
  -2   8  -2  699.09    3.58   0
   2  -8   2  704.52   10.83   0
   3  -8   2  638.09   10.16   0
  -3   8  -2  631.48    5.12   0
  -3   8  -2  675.82    4.36   0
  -3   8  -2  655.79    9.58   0
   3  -8   2  673.67   11.24   0
  -4   8  -2  205.31    9.45   0
   4  -8   2  192.65    7.46   0
   4  -8   2  217.48    8.08   0
  -4   8  -2  185.52    5.25   0
   5  -8   2  285.59    8.78   0
   5  -8   2  301.25    5.66   0
  -5   8  -2  292.51    8.01   0
   5  -8   2  276.70    8.62   0
  -5   8  -2  291.48    7.99   0
   6  -8   2   26.94    6.01   0
  -6   8  -2   25.52   10.92   0
   6  -8   2   35.63   11.64   0
  -6   8  -2   26.37    7.70   0
   6  -8   2   50.27    8.89   0
   7  -8   2    5.75    6.97   0
  -7   8  -2    3.96    8.90   0
   7  -8   2   13.16   11.52   0
  -7   8  -2    6.87    8.37   0
   7  -8   2   -0.01   13.67   0
   8  -8   2   50.89    8.11   0
  -8   8  -2   34.68   12.75   0
   8  -8   2   32.55   12.87   0
  -8   8  -2   30.15   10.25   0
   9  -8   2   22.81   14.02   0
   9  -8   2   20.03    9.16   0
  -9   8  -2   27.72   12.13   0
  -9   8  -2    8.48    9.91   0
  10  -8   2   -1.74   10.89   0
 -10   8  -2    6.89   14.38   0
 -10   8  -2   -5.38   14.49   0
  10  -8   2    1.71   11.32   0
 -11   8  -2  596.71   16.01   0
  11  -8   2  590.39   17.08   0
  11  -8   2  611.50   14.05   0
 -11   8  -2  596.01   16.23   0
 -12   8  -2   14.35   16.31   0
  12  -8   2    4.34   10.56   0
  12  -8   2    3.79   17.82   0
 -12   8  -2   -9.79   17.59   0
 -13   8  -2  394.28   20.91   0
  13  -8   2  433.93   19.42   0
 -13   8  -2  431.94   19.82   0
 -14   8  -2   13.00   20.90   0
 -14   8  -2   10.19   16.47   0
  14  -8   2   -3.06   20.06   0
 -16  -7   2   -1.47   18.96   0
  16   7  -2   15.69   26.08   0
  15   7  -2  133.29   23.88   0
  14   7  -2  -19.81   23.17   0
  13   7  -2  111.80   15.09   0
 -13  -7   2  117.22   17.69   0
  12   7  -2   29.43   18.02   0
 -12  -7   2   43.36   12.05   0
 -11  -7   2   13.25   14.68   0
  11   7  -2    2.10   14.63   0
  10   7  -2   42.28   14.36   0
 -10  -7   2   39.34    9.96   0
   9   7  -2   53.87   13.12   0
  -9  -7   2   50.36    9.23   0
   8   7  -2   -1.15   10.86   0
  -8  -7   2   24.94   10.46   0
   7   7  -2  177.39    9.14   0
  -7  -7   2  187.05    5.25   0
  -7  -7   2  166.20    6.89   0
  -6  -7   2   59.74    8.19   0
   6   7  -2   51.77    8.18   0
  -6  -7   2   61.34    5.69   0
  -5  -7   2    9.60    6.70   0
  -5  -7   2   16.23    6.90   0
   5   7  -2   16.44    6.76   0
  -4  -7   2  142.29    5.55   0
  -4  -7   2  160.68    6.17   0
   4   7  -2  135.87    6.22   0
   3   7  -2   35.00    4.76   0
  -3  -7   2   38.95    4.71   0
  -3  -7   2   40.33    6.93   0
  -2  -7   2  547.31    3.58   0
  -2  -7   2  552.22    8.00   0
   2   7  -2  559.73    3.91   0
  -1  -7   2  551.52    7.23   0
   1   7  -2  561.71    2.49   0
  -1  -7   2  526.83    6.72   0
  -1  -7   2  559.92    2.26   0
   0  -7   2   87.36    8.39   0
   0  -7   2   91.05    8.28   0
   1  -7   2   70.53    8.22   0
  -1   7  -2   62.32    1.89   0
   1  -7   2   66.82    8.57   0
  -1   7  -2   44.99    1.50   0
  -2   7  -2   59.64    7.90   0
  -2   7  -2   61.39    2.73   0
   2  -7   2   66.17    8.84   0
  -2   7  -2   50.63    2.99   0
   2  -7   2   54.35    8.55   0
  -3   7  -2  146.42    6.26   0
  -3   7  -2  130.89    3.55   0
   3  -7   2  154.82    6.96   0
   3  -7   2  129.69    9.13   0
  -4   7  -2   67.80    8.80   0
   4  -7   2   77.55    9.64   0
   4  -7   2   76.79    9.29   0
   4  -7   2   82.13    3.99   0
  -4   7  -2   76.11    5.02   0
   5  -7   2    5.49    9.30   0
  -5   7  -2   11.91    8.82   0
   5  -7   2   10.76    6.17   0
   5  -7   2   25.56    9.53   0
  -5   7  -2    7.17    6.63   0
  -6   7  -2  722.63   11.06   0
  -6   7  -2  739.95    9.07   0
   6  -7   2  746.74   11.29   0
   6  -7   2  718.21   12.26   0
   6  -7   2  757.20    7.36   0
  -7   7  -2  152.45    8.09   0
   7  -7   2  145.13    9.50   0
   7  -7   2  145.47    7.04   0
  -7   7  -2  163.10    8.82   0
   7  -7   2  146.55   11.43   0
  -8   7  -2  227.15   11.41   0
   8  -7   2  221.78    8.74   0
   8  -7   2  243.16   12.36   0
  -8   7  -2  228.12   10.38   0
  -9   7  -2    3.19    9.14   0
   9  -7   2  -10.29   12.93   0
   9  -7   2   10.33    9.35   0
  -9   7  -2   -4.51   10.74   0
 -10   7  -2   14.96   12.76   0
 -10   7  -2   13.34   12.66   0
  10  -7   2   19.15   10.78   0
  10  -7   2   25.47    9.69   0
  11  -7   2  132.83   11.46   0
 -11   7  -2  135.69   11.18   0
  11  -7   2  139.84   14.69   0
 -11   7  -2  149.54   13.85   0
 -12   7  -2   16.57   16.43   0
  12  -7   2    1.40   15.65   0
 -12   7  -2   15.19   17.52   0
  12  -7   2   17.26   14.83   0
 -13   7  -2  158.51   19.48   0
  13  -7   2  192.27   17.15   0
 -13   7  -2  141.54   18.99   0
  14  -7   2   -1.97   17.03   0
 -14   7  -2   13.98   15.33   0
 -14   7  -2   23.18   19.55   0
  15  -7   2   50.23   19.62   0
 -15   7  -2   37.32   24.18   0
 -16  -6   2   40.80   18.12   0
  15   6  -2   13.41   22.94   0
 -14  -6   2   60.23   21.14   0
  14   6  -2  135.46   22.85   0
 -13  -6   2    4.88   18.24   0
  13   6  -2    5.04   14.66   0
 -12  -6   2 1340.21   18.88   0
  12   6  -2 1403.84   20.03   0
 -11  -6   2   19.34   14.53   0
  11   6  -2    6.07   14.09   0
 -10  -6   2    6.26    9.49   0
  10   6  -2   14.43   13.48   0
   9   6  -2    5.58   12.09   0
  -9  -6   2    0.93   11.77   0
  -8  -6   2   27.62   10.56   0
   8   6  -2   25.72   10.57   0
   7   6  -2    7.31    9.17   0
  -7  -6   2   12.64    4.35   0
  -7  -6   2    8.66    9.15   0
  -6  -6   2  129.77    8.15   0
   6   6  -2  114.20    8.44   0
  -6  -6   2  137.36    4.28   0
  -5  -6   2   14.06    4.74   0
   5   6  -2    2.43    6.69   0
  -5  -6   2   -2.41    7.39   0
   4   6  -2 1455.22    7.71   0
  -4  -6   2 1471.27    8.10   0
  -4  -6   2 1481.72    7.43   0
  -3  -6   2   66.49    5.38   0
  -3  -6   2   77.01    6.18   0
   3   6  -2   67.64    4.24   0
   2   6  -2 3223.27    6.23   0
  -2  -6   2 3175.78    8.94   0
  -2  -6   2 3317.04    6.15   0
   1   6  -2  796.09    2.96   0
  -1  -6   2  785.92    8.17   0
  -1  -6   2  788.98    2.54   0
   0  -6   2   69.90    7.69   0
   0  -6   2   63.75    5.36   0
  -1   6  -2   47.82    1.71   0
   1  -6   2   65.90    7.36   0
   1  -6   2   52.90    8.04   0
  -1   6  -2   55.89    1.93   0
  -2   6  -2  312.25    7.96   0
   2  -6   2  310.49    8.58   0
  -2   6  -2  302.60    3.42   0
  -2   6  -2  322.88    2.79   0
   2  -6   2  321.89    8.28   0
   3  -6   2  163.80    6.59   0
  -3   6  -2  157.79    8.23   0
   3  -6   2  146.68    8.60   0
  -3   6  -2  158.39    4.28   0
   3  -6   2  148.71    3.09   0
  -4   6  -2   -1.41    4.88   0
   4  -6   2    4.09    3.94   0
  -4   6  -2    4.96    7.85   0
   4  -6   2    0.89    6.28   0
   4  -6   2   -2.02    8.75   0
  -5   6  -2  363.64    6.81   0
   5  -6   2  352.95    7.73   0
   5  -6   2  375.54    6.23   0
  -5   6  -2  355.54    8.94   0
   5  -6   2  335.66    9.30   0
  -6   6  -2  229.95    7.66   0
   6  -6   2  231.75   11.05   0
   6  -6   2  238.16    7.25   0
  -6   6  -2  250.35    9.67   0
   6  -6   2  239.22    6.48   0
  -7   6  -2  106.72   10.09   0
   7  -6   2  118.12    7.33   0
  -7   6  -2  116.15    8.79   0
   7  -6   2  132.55    9.33   0
   8  -6   2  401.01   10.06   0
  -8   6  -2  415.52   11.85   0
   8  -6   2  438.03    8.65   0
  -8   6  -2  421.67   10.56   0
  -9   6  -2  347.54   12.52   0
   9  -6   2  346.31   12.31   0
  -9   6  -2  337.78   12.69   0
   9  -6   2  352.32   10.20   0
 -10   6  -2   16.09   12.12   0
  10  -6   2   -3.11   11.29   0
  10  -6   2   15.28   10.90   0
 -10   6  -2   10.60   13.59   0
  11  -6   2   59.18   12.97   0
  11  -6   2   53.32   11.43   0
 -11   6  -2   53.84   14.40   0
 -11   6  -2   49.29   10.57   0
  12  -6   2    1.68   13.33   0
 -12   6  -2    4.25   15.35   0
 -12   6  -2   16.47   11.43   0
 -13   6  -2  -14.24   17.48   0
  13  -6   2    8.81   10.87   0
  13  -6   2   16.09   16.14   0
 -13   6  -2    1.11   18.16   0
  14  -6   2    3.39   17.13   0
 -14   6  -2   -4.97   17.58   0
 -14   6  -2   -8.99   21.56   0
 -15   6  -2   80.49   20.95   0
  15  -6   2   63.43   18.26   0
 -15   6  -2  119.44   18.33   0
  16   5  -2   12.69   20.61   0
 -16  -5   2   21.62   23.85   0
 -15  -5   2   80.77   16.20   0
  15   5  -2   77.10   25.02   0
  14   5  -2   14.51   19.74   0
  13   5  -2  359.20   18.54   0
 -13  -5   2  328.79   18.44   0
  12   5  -2   29.46   16.32   0
 -12  -5   2   -4.94   14.73   0
  11   5  -2   25.17   10.38   0
 -11  -5   2   21.92   10.11   0
 -10  -5   2    3.90    9.31   0
  10   5  -2    6.75   13.17   0
  -9  -5   2 1768.47   14.65   0
   9   5  -2 1742.98   12.22   0
  -8  -5   2    1.54   10.46   0
   8   5  -2   -4.32   10.57   0
   7   5  -2   -0.04    6.64   0
  -7  -5   2   13.80    9.34   0
   6   5  -2    9.19    8.19   0
  -6  -5   2   12.20    3.44   0
  -6  -5   2   -8.08    8.35   0
  -5  -5   2   80.27    4.32   0
   5   5  -2   76.17    7.35   0
  -5  -5   2   71.23    5.53   0
  -4  -5   2  152.07    5.20   0
  -4  -5   2  153.09    6.47   0
   4   5  -2  151.62    5.85   0
  -3  -5   2 1216.68    5.30   0
   3   5  -2 1279.50    6.03   0
  -3  -5   2 1259.04    6.59   0
  -2  -5   2  103.20    4.43   0
   2   5  -2  109.11    4.03   0
  -2  -5   2  104.59    5.48   0
  -1  -5   2 1540.07    7.58   0
  -1  -5   2 1376.99    3.06   0
   1   5  -2 1547.66    3.55   0
   0  -5   2  644.10    5.82   0
   0  -5   2  673.51    7.49   0
  -1   5  -2  478.54    7.29   0
  -1   5  -2  460.13    2.10   0
   1  -5   2  447.64    7.45   0
   1  -5   2  450.68    5.77   0
  -1   5  -2  405.29    2.09   0
   2  -5   2   67.37    2.72   0
  -2   5  -2   60.80    3.16   0
   2  -5   2   53.54    5.24   0
  -2   5  -2   71.76    5.04   0
   2  -5   2   82.42    7.61   0
   3  -5   2  120.37    8.19   0
   3  -5   2  121.82    8.24   0
  -3   5  -2  120.94    4.63   0
   3  -5   2  127.00    3.97   0
  -3   5  -2  111.78    5.61   0
  -4   5  -2  225.02    8.10   0
   4  -5   2  228.46    6.30   0
   4  -5   2  215.93    9.21   0
   4  -5   2  216.71    4.53   0
  -4   5  -2  223.47    6.45   0
  -5   5  -2  364.10    8.69   0
   5  -5   2  381.80    5.86   0
   5  -5   2  362.48    9.89   0
  -5   5  -2  376.32    6.94   0
   5  -5   2  365.73    8.72   0
   6  -5   2  132.33    6.51   0
  -6   5  -2  115.96    7.68   0
   6  -5   2  136.24    6.23   0
  -6   5  -2  119.01    6.64   0
   7  -5   2   17.43    5.98   0
  -7   5  -2   15.82    5.95   0
   7  -5   2   22.33    7.15   0
  -7   5  -2   22.08   10.02   0
  -8   5  -2  337.20   10.25   0
   8  -5   2  348.04    8.85   0
  -8   5  -2  334.06   11.10   0
   8  -5   2  345.98    9.67   0
  -9   5  -2  579.23    9.25   0
   9  -5   2  616.04   10.52   0
  -9   5  -2  572.74   12.26   0
   9  -5   2  614.48   10.26   0
 -10   5  -2   78.43   13.48   0
 -10   5  -2  102.22   13.43   0
  10  -5   2   93.09   10.90   0
  10  -5   2   99.33    8.40   0
 -11   5  -2   41.75   10.26   0
  11  -5   2   43.40    9.44   0
  11  -5   2   51.85   11.65   0
 -11   5  -2   28.70   13.70   0
  12  -5   2    4.14   10.24   0
 -12   5  -2   10.35   15.51   0
  12  -5   2    1.74   12.03   0
 -12   5  -2   -4.23   15.81   0
 -13   5  -2   15.60   17.12   0
  13  -5   2   11.87   14.06   0
  13  -5   2   21.52   13.69   0
 -13   5  -2   34.52   15.40   0
  14  -5   2  155.04   14.72   0
 -14   5  -2  151.37   18.88   0
 -14   5  -2  172.43   18.91   0
  14  -5   2  177.61   17.89   0
 -15   5  -2   23.54   23.46   0
  15  -5   2   23.99   15.59   0
 -15   5  -2   18.39   14.89   0
  16   4  -2  319.61   26.94   0
  15   4  -2   -4.85   16.62   0
  14   4  -2   32.26   20.02   0
 -13  -4   2   -4.85   17.22   0
  13   4  -2   -3.59   17.15   0
 -12  -4   2  677.68   13.05   0
  12   4  -2  724.93   16.09   0
 -11  -4   2    4.31   13.34   0
  11   4  -2  -22.14   14.15   0
 -10  -4   2   44.23   12.99   0
  10   4  -2   49.17    9.61   0
   9   4  -2   23.91   11.08   0
  -9  -4   2    6.36   11.57   0
   8   4  -2  918.40   11.49   0
  -8  -4   2  869.57   11.62   0
   7   4  -2   -3.21    8.76   0
  -7  -4   2    4.15    8.71   0
  -6  -4   2  954.79    7.73   0
   6   4  -2 1011.71    9.68   0
  -5  -4   2    3.48    2.88   0
   5   4  -2   -4.70    5.43   0
  -5  -4   2   12.80    7.54   0
  -4  -4   2  384.80    6.70   0
   4   4  -2  397.95    5.05   0
  -4  -4   2  400.52    4.50   0
   3   4  -2  179.17    5.12   0
  -3  -4   2  183.02    5.11   0
  -3  -4   2  182.64    4.13   0
  -2  -4   2   71.47    3.88   0
   2   4  -2   67.22    3.49   0
  -2  -4   2   60.66    4.29   0
  -1  -4   2   96.19    2.51   0
  -1  -4   2   88.20    3.69   0
   1   4  -2   95.44    2.64   0
   0  -4   2  412.75    6.63   0
   0  -4   2  422.41    6.06   0
  -1   4  -2  828.39    5.68   0
  -1   4  -2  717.26    2.38   0
   1  -4   2  775.26    5.41   0
   1  -4   2  812.18    7.14   0
   2  -4   2  100.54    6.63   0
  -2   4  -2  102.68    3.00   0
   2  -4   2   99.41    2.91   0
  -2   4  -2  108.79    4.85   0
   3  -4   2  128.24    4.36   0
  -3   4  -2  125.01    4.39   0
  -3   4  -2  125.01    5.15   0
   3  -4   2  121.83    7.63   0
   4  -4   2  223.05    4.79   0
  -4   4  -2  233.22    6.15   0
   4  -4   2  229.19    9.16   0
  -4   4  -2  228.79    5.68   0
  -5   4  -2   82.68    6.85   0
   5  -4   2   82.96    9.83   0
  -5   4  -2   83.10    8.57   0
   5  -4   2   75.65    5.57   0
  -6   4  -2    1.49    6.39   0
   6  -4   2   -1.93    6.55   0
  -6   4  -2   -4.16    7.64   0
   7  -4   2    0.49    7.61   0
  -7   4  -2   10.69    6.17   0
  -7   4  -2   21.07    9.60   0
  -8   4  -2  327.32    8.32   0
  -8   4  -2  362.66   10.34   0
   8  -4   2  338.51    8.86   0
   8  -4   2  335.45    9.09   0
   9  -4   2  970.47   11.00   0
  -9   4  -2  919.91    9.54   0
   9  -4   2  927.29   10.40   0
  -9   4  -2  866.00   10.35   0
  10  -4   2    9.13    9.57   0
 -10   4  -2   21.84   13.64   0
  10  -4   2   23.20   11.14   0
 -10   4  -2   12.02   12.55   0
 -11   4  -2  927.51   12.17   0
  11  -4   2  890.28   11.85   0
 -11   4  -2  853.90   15.95   0
  11  -4   2  929.42   13.50   0
 -12   4  -2   48.65   15.76   0
  12  -4   2   51.30   12.01   0
  12  -4   2   42.49   13.53   0
 -12   4  -2   35.88   15.34   0
 -13   4  -2   -2.33   13.00   0
 -13   4  -2   -0.87   11.89   0
  13  -4   2   14.08   12.24   0
  13  -4   2    3.14   15.93   0
 -14   4  -2   95.77   19.98   0
  14  -4   2  101.75   13.43   0
 -14   4  -2  108.42   18.75   0
  14  -4   2   83.67   13.26   0
 -15   4  -2   59.74   21.66   0
  15  -4   2   47.81   20.15   0
 -15   4  -2   37.32   19.94   0
  15  -4   2   55.73   14.43   0
 -16   4  -2  -13.39   21.78   0
  16  -4   2   -1.35   15.52   0
 -16   4  -2   -2.77   18.19   0
  16  -4   2    4.48   16.38   0
  16   3  -2   86.94   21.75   0
  15   3  -2  276.27   21.55   0
  14   3  -2   31.91   13.78   0
 -14  -3   2   26.32   18.29   0
  13   3  -2   29.91   17.31   0
 -13  -3   2   22.79   16.57   0
 -12  -3   2   -2.48   14.48   0
  12   3  -2    3.83   10.85   0
 -11  -3   2    7.12   13.29   0
  11   3  -2   -8.40   13.45   0
 -10  -3   2    1.70   12.08   0
  10   3  -2    0.51    8.96   0
   9   3  -2  356.83   11.49   0
  -9  -3   2  351.64    8.95   0
   8   3  -2   30.22    9.33   0
  -8  -3   2   15.37    9.72   0
  -7  -3   2  865.26   10.13   0
   7   3  -2  858.40    8.24   0
  -6  -3   2    4.13    6.20   0
   6   3  -2   16.92    8.70   0
   5   3  -2  216.77    7.94   0
  -5  -3   2  206.79    5.81   0
   4   3  -2    7.38    6.12   0
  -4  -3   2   11.02    2.53   0
  -4  -3   2    4.82    4.12   0
  -3  -3   2  144.78    3.32   0
   3   3  -2  143.74    5.02   0
  -3  -3   2  152.23    5.11   0
  -2  -3   2   27.45    3.85   0
   2   3  -2   21.22    3.80   0
  -2  -3   2   12.90    3.31   0
  -1  -3   2  156.63    4.52   0
   1   3  -2  167.20    2.75   0
  -1  -3   2  165.37    2.86   0
   0  -3   2   60.12    5.49   0
   1  -3   2  562.68    4.69   0
   1  -3   2  534.51    2.07   0
  -1   3  -2  564.28    4.61   0
  -1   3  -2  504.05    2.55   0
  -2   3  -2    1.88    3.39   0
   2  -3   2   -2.00    6.15   0
  -2   3  -2    1.79    4.67   0
   2  -3   2    4.38    3.36   0
   3  -3   2 1629.95    5.62   0
  -3   3  -2 1630.62    6.18   0
  -3   3  -2 1643.13    8.09   0
   3  -3   2 1612.65    7.49   0
  -4   3  -2  180.35    5.81   0
  -4   3  -2  194.82    5.78   0
   4  -3   2  196.73    5.37   0
   4  -3   2  191.68    6.43   0
  -5   3  -2  760.37    9.58   0
   5  -3   2  788.14    7.52   0
  -5   3  -2  782.08    8.38   0
  -6   3  -2  588.13    8.80   0
  -6   3  -2  539.06    7.69   0
   6  -3   2  606.09    7.91   0
  -7   3  -2   95.58    7.26   0
  -7   3  -2  110.27    8.84   0
   7  -3   2  119.20    7.94   0
   8  -3   2   39.84    6.32   0
  -8   3  -2   41.91    9.29   0
  -8   3  -2   37.29    7.73   0
   9  -3   2  101.79    8.18   0
  -9   3  -2   82.59   10.37   0
  -9   3  -2   68.12   11.70   0
   9  -3   2   85.20    9.87   0
  10  -3   2    1.18    8.52   0
 -10   3  -2   -3.75   12.34   0
 -10   3  -2   -4.88   12.80   0
  10  -3   2   14.02   11.15   0
 -11   3  -2   98.75   14.29   0
  11  -3   2  113.78    9.09   0
 -11   3  -2  106.46    9.90   0
  11  -3   2  117.04    9.48   0
 -12   3  -2  103.99   14.11   0
  12  -3   2  117.77   13.93   0
 -12   3  -2   99.41   15.14   0
  12  -3   2  116.95   10.25   0
  13  -3   2  108.30   11.26   0
  13  -3   2  105.46   11.79   0
 -13   3  -2  112.77   16.73   0
 -13   3  -2  106.94   15.58   0
 -14   3  -2   75.09   19.96   0
  14  -3   2   58.67   11.89   0
  14  -3   2   73.76   18.59   0
 -14   3  -2   73.11   15.91   0
  15  -3   2  230.84   14.92   0
 -15   3  -2  178.79   18.61   0
 -15   3  -2  233.96   21.91   0
 -16   3  -2   49.60   18.24   0
  16  -3   2   53.58   13.15   0
 -16   3  -2   57.12   19.75   0
  16  -3   2   40.39   16.29   0
  16   2  -2  121.18   17.82   0
 -16  -2   2  144.09   21.52   0
  15   2  -2   61.50   21.57   0
 -14  -2   2  119.60   13.37   0
  14   2  -2  128.74   13.52   0
  13   2  -2    2.71   16.77   0
 -13  -2   2    5.60   15.86   0
  12   2  -2   20.83   11.16   0
 -12  -2   2   18.84   14.80   0
  11   2  -2   29.48   13.57   0
 -11  -2   2   35.38    9.53   0
  10   2  -2   35.06    8.94   0
 -10  -2   2   31.90   12.17   0
   9   2  -2   22.78   10.55   0
  -9  -2   2   36.59   10.97   0
   8   2  -2  132.02   10.17   0
  -8  -2   2  123.26    7.33   0
   7   2  -2   19.69    9.44   0
  -7  -2   2   10.91    9.36   0
  -6  -2   2 3242.79   12.36   0
   6   2  -2 3304.14   12.45   0
  -5  -2   2   15.32    7.47   0
   5   2  -2   -2.12    7.51   0
  -4  -2   2 6748.74   10.98   0
   4   2  -2 7071.58   11.36   0
   3   2  -2    4.18    3.75   0
  -3  -2   2    1.45    5.32   0
  -3  -2   2    5.33    1.72   0
  -2  -2   2  612.09    3.70   0
  -2  -2   2  601.73    2.88   0
   2   2  -2  632.77    4.75   0
  -1  -2   2    1.70    2.34   0
   1   2  -2   -2.65    2.49   0
   0  -2   2  794.92    1.17   0
   0  -2   2  979.01    4.94   0
   0  -2   2 1029.25    1.42   0
   0   2  -2  977.20    4.96   0
   1  -2   2    6.01    2.31   0
   1  -2   2   12.54    5.04   0
  -1   2  -2   11.20    3.49   0
  -1   2  -2    8.48    3.01   0
  -2   2  -2  228.53    6.16   0
   2  -2   2  216.40    3.78   0
   2  -2   2  224.17    6.40   0
  -2   2  -2  233.77    4.42   0
   3  -2   2   25.68    7.47   0
  -3   2  -2   15.05    3.72   0
  -3   2  -2   -3.09    6.91   0
   3  -2   2    8.41    3.31   0
   4  -2   2   81.71    5.47   0
  -4   2  -2   82.38    6.42   0
  -4   2  -2   89.85    8.09   0
  -5   2  -2   -6.03    6.65   0
   5  -2   2    5.78    6.89   0
  -5   2  -2   -1.15    7.56   0
   6  -2   2  586.55    6.66   0
  -6   2  -2  532.69    8.31   0
  -6   2  -2  602.44    9.46   0
  -7   2  -2  162.01    7.85   0
  -7   2  -2  178.05    9.37   0
   7  -2   2  171.27    6.07   0
  -8   2  -2    8.38   10.95   0
  -8   2  -2    8.09    9.80   0
   8  -2   2   -8.56    8.79   0
   9  -2   2   48.73   10.03   0
  -9   2  -2   45.21    7.85   0
  -9   2  -2   58.39   12.12   0
  10  -2   2  526.51    9.84   0
 -10   2  -2  494.73   13.05   0
 -10   2  -2  514.16   10.45   0
  11  -2   2   48.50   12.90   0
  11  -2   2   46.32    7.65   0
 -11   2  -2   34.15   13.85   0
 -11   2  -2   33.33   13.87   0
 -12   2  -2   -2.61   11.08   0
  12  -2   2   10.55    9.02   0
  12  -2   2   -8.37   13.13   0
 -12   2  -2   10.54   15.09   0
 -13   2  -2   -1.43   16.72   0
  13  -2   2    0.85    9.22   0
  13  -2   2    4.79   11.08   0
 -13   2  -2   18.84   16.39   0
 -14   2  -2   65.84   14.35   0
 -14   2  -2   41.36   16.15   0
  14  -2   2   49.74   10.53   0
  14  -2   2   46.40   17.45   0
 -15   2  -2   29.58   20.89   0
  15  -2   2   31.06   19.83   0
  15  -2   2   11.84   13.10   0
 -15   2  -2   11.93   18.52   0
 -16   2  -2  103.86   18.56   0
  16  -2   2  117.92   17.03   0
 -16   2  -2  118.61   21.72   0
  16  -2   2  121.43   13.79   0
  16   1  -2    8.05   17.21   0
  15   1  -2  136.14   21.29   0
 -15  -1   2  132.80   21.86   0
 -14  -1   2    0.89   17.20   0
  14   1  -2  -10.55   12.89   0
 -13  -1   2   24.47   11.84   0
  13   1  -2   55.59   16.43   0
  12   1  -2  -20.46   10.75   0
 -12  -1   2    3.50   13.55   0
  12   1  -2    6.16    4.11   0
  11   1  -2  -10.11   12.69   0
  11   1  -2   -0.33    5.07   0
 -11  -1   2  -19.73   13.72   0
 -10  -1   2    3.67   11.81   0
  10   1  -2   19.81   12.03   0
  10   1  -2    3.94    4.76   0
  -9  -1   2  136.50   11.01   0
   9   1  -2  110.43   11.09   0
   9   1  -2  135.14    4.03   0
  -8  -1   2    0.32    9.51   0
   8   1  -2    7.65    3.32   0
   8   1  -2    5.97    9.70   0
  -7  -1   2  125.03    9.77   0
   7   1  -2  135.71    2.61   0
   7   1  -2  123.94    9.24   0
  -6  -1   2   19.99    8.37   0
   6   1  -2   29.69    8.35   0
   6   1  -2   28.43    2.31   0
  -5  -1   2   72.18    5.40   0
   5   1  -2   69.99    1.98   0
   5   1  -2   53.57    5.35   0
  -4  -1   2   77.61    6.57   0
   4   1  -2   86.20    1.43   0
   4   1  -2   69.19    4.90   0
  -3  -1   2  320.19    6.21   0
   3   1  -2  323.63    4.37   0
  -2  -1   2   -1.96    4.47   0
   2   1  -2    9.29    3.11   0
  -1  -1   2 4111.22    4.58   0
   1   1  -2 4118.48    5.02   0
   0   1  -2    0.75    1.32   0
   0   1  -2    4.90    2.84   0
   0  -1   2   10.30    1.97   0
   0  -1   2    7.78    1.21   0
   1  -1   2 7231.28    6.06   0
   1  -1   2 7432.83    8.12   0
  -1   1  -2 7209.81    6.15   0
  -1   1  -2 7460.11    8.08   0
  -2   1  -2   24.22    5.11   0
  -2   1  -2   25.85    6.61   0
   2  -1   2   40.29    4.55   0
  -3   1  -2  393.19    6.55   0
   3  -1   2  388.74    6.10   0
   4  -1   2   14.80    6.04   0
  -4   1  -2   12.79    4.58   0
  -5   1  -2  183.25    8.04   0
   5  -1   2  179.05    7.51   0
   6  -1   2  421.84    8.90   0
  -6   1  -2  420.04    7.06   0
   7  -1   2   73.64    9.03   0
  -7   1  -2   53.64    9.25   0
  -8   1  -2   -7.12   10.30   0
   8  -1   2   -4.26    9.78   0
  -9   1  -2 1818.49   13.50   0
   9  -1   2 1798.12   13.24   0
 -10   1  -2  155.10    9.64   0
  10  -1   2  159.95   12.62   0
 -11   1  -2   42.53   12.80   0
  11  -1   2   59.98    6.67   0
  11  -1   2   75.10   12.89   0
  12  -1   2    4.60    7.21   0
 -12   1  -2   12.53   15.01   0
  12  -1   2    3.02   13.28   0
 -13   1  -2   18.60   12.73   0
  13  -1   2   10.36   11.79   0
  13  -1   2   22.10    9.25   0
 -14   1  -2  107.21   18.46   0
  14  -1   2  129.03   10.15   0
  14  -1   2  117.65   16.37   0
 -14   1  -2  125.13   12.79   0
  15  -1   2   11.50   19.94   0
 -15   1  -2   11.90   19.34   0
 -15   1  -2    1.39   15.36   0
  15  -1   2    5.52   10.98   0
  16  -1   2   17.62   23.20   0
 -16   1  -2    2.79   21.51   0
  16  -1   2    7.96   10.75   0
  17  -1   2   10.99   12.82   0
 -17   1  -2   -1.94   20.76   0
  15   0  -2   15.98   19.16   0
  14   0  -2   73.14   18.19   0
  14   0  -2   77.61    7.42   0
  13   0  -2    2.07   11.40   0
  13   0  -2   -4.65    8.35   0
 -13   0   2   10.75   11.53   0
  12   0  -2   92.73    8.73   0
  12   0  -2   85.44   14.61   0
 -12   0   2   78.50   10.52   0
 -11   0   2   41.81    9.41   0
  11   0  -2   30.45   13.07   0
  11   0  -2   34.22    6.58   0
  10   0  -2   71.54    6.05   0
  10   0  -2   62.20   11.34   0
 -10   0   2   63.75    8.80   0
  -9   0   2  348.80    8.60   0
   9   0  -2  346.25    5.34   0
   9   0  -2  336.13    8.43   0
   8   0  -2   31.67    9.38   0
  -8   0   2   19.16    7.03   0
   8   0  -2   31.41    4.37   0
   7   0  -2   -3.90    9.17   0
  -7   0   2   -4.96    9.37   0
   7   0  -2    3.83    3.69   0
   6   0  -2  350.91    6.38   0
  -6   0   2  341.21    6.46   0
   6   0  -2  339.79    3.16   0
   5   0  -2   96.97    3.21   0
   5   0  -2   89.61    5.31   0
  -5   0   2   81.91    5.46   0
   4   0  -2  469.04    3.29   0
  -4   0   2  439.90    7.07   0
   4   0  -2  436.93    6.95   0
   3   0  -2    8.04    5.57   0
   3   0  -2   10.07    2.73   0
  -3   0   2    8.29    5.65   0
  -2   0   2  139.65    4.75   0
   2   0  -2  122.60    3.38   0
  -2   0   2  135.27    2.20   0
   2   0  -2  139.19    2.60   0
   1   0  -2  116.04    3.22   0
  -1   0   2  115.22    2.31   0
  -1   0   2  124.51    1.78   0
   1   0  -2  127.58    2.42   0
   0   0  -2   52.52    1.24   0
   0   0  -2   51.63    2.17   0
   0   0   2   57.24    1.41   0
   0   0   2   69.52    2.15   0
   1   0   2   21.83    2.21   0
  -1   0  -2   22.89    2.30   0
  -2   0  -2 1462.63    5.40   0
   2   0   2 1465.08    6.46   0
  -3   0  -2    7.62    4.85   0
   3   0   2   11.13    4.71   0
  -4   0  -2  177.60    7.79   0
   4   0   2  178.72    7.12   0
   5   0   2   21.02    8.06   0
  -5   0  -2    6.38    8.51   0
   6   0   2  591.51    7.20   0
  -6   0  -2  589.02    9.50   0
  -7   0  -2   82.13   10.22   0
   7   0   2   63.09    9.90   0
   8   0   2   17.46    7.33   0
  -8   0  -2   26.16   10.28   0
  -9   0  -2  223.29    8.21   0
   9   0   2  228.58   10.39   0
  10   0   2 2919.24   16.68   0
 -10   0  -2 2939.65   14.71   0
 -11   0  -2   10.76   12.87   0
  11   0   2    5.03   13.32   0
 -12   0  -2   13.41   14.53   0
  12   0   2   12.64    7.38   0
  12   0   2   22.26   14.48   0
  13   0   2   71.66   15.33   0
  13   0   2   74.29    7.89   0
 -13   0  -2   66.37   15.65   0
  14   0   2    7.46   13.43   0
  14   0   2   20.95    9.43   0
 -14   0  -2   26.95   13.84   0
 -15   0  -2  167.09   20.22   0
  15   0   2  170.98    9.53   0
  15   0   2  172.66   14.20   0
  16   0   2   18.38   10.11   0
  16   0   2   31.60   16.81   0
 -16   0  -2   25.91   17.92   0
 -17   0  -2    6.63   17.80   0
  17   0   2    3.36    9.69   0
  16  -1  -2  120.42    7.96   0
  16  -1  -2  125.10   24.93   0
 -16   1   2  127.28   20.11   0
 -16   1   2  110.90   19.29   0
 -15   1   2   17.75   16.04   0
  15  -1  -2    4.77   10.82   0
 -15   1   2  -13.08   18.19   0
  14  -1  -2  793.92   18.83   0
  14  -1  -2  760.27   11.36   0
 -14   1   2  734.19   19.08   0
 -14   1   2  780.08   15.87   0
  13  -1  -2  103.62   16.40   0
  13  -1  -2   99.24    9.88   0
 -13   1   2   90.66   15.76   0
 -12   1   2   24.44   14.45   0
  12  -1  -2   43.47   14.71   0
  12  -1  -2   19.90    8.17   0
  11  -1  -2  181.92    8.32   0
  11  -1  -2  198.92   12.05   0
 -11   1   2  223.17    9.67   0
  10  -1  -2   54.71    6.77   0
  10  -1  -2   54.23    8.44   0
 -10   1   2   40.06    8.72   0
   9  -1  -2   17.52    5.61   0
  -9   1   2   27.59   10.35   0
   9  -1  -2    2.94   10.32   0
  -8   1   2    0.72    9.77   0
   8  -1  -2    6.33    9.46   0
   8  -1  -2    0.92    5.87   0
   7  -1  -2   28.64    6.24   0
  -7   1   2   34.08    6.51   0
   7  -1  -2   35.58    4.44   0
   6  -1  -2  697.16    6.96   0
   6  -1  -2  715.67    4.89   0
  -6   1   2  712.14    7.17   0
   5  -1  -2 1881.64    8.89   0
  -5   1   2 1918.43    9.38   0
   5  -1  -2 1995.56    6.50   0
   4  -1  -2   -2.29    3.82   0
  -4   1   2    3.53    5.94   0
   4  -1  -2    6.07    5.74   0
   3  -1  -2  724.25    4.47   0
   3  -1  -2  706.99    5.96   0
  -3   1   2  712.10    6.40   0
  -2   1   2   21.93    4.18   0
  -2   1   2   19.34    3.25   0
   2  -1  -2   24.25    4.82   0
  -2   1   2   10.85    3.59   0
   2  -1  -2   12.71    4.04   0
  -1   1   2 5402.89    4.75   0
   1  -1  -2 5622.75    5.80   0
   1  -1  -2 5317.44    5.07   0
  -1   1   2 5685.39    6.82   0
  -1   1   2 5586.56    5.80   0
   1  -1  -2 5756.79    7.13   0
   0   1   2   27.71    3.64   0
   0  -1  -2   23.47    2.66   0
   0   1   2   25.96    1.92   0
   0  -1  -2   30.02    3.71   0
   1   1   2 5054.82    6.04   0
   1   1   2 4574.07    5.47   0
  -1  -1  -2 4744.01    5.31   0
   2   1   2    5.79    5.72   0
  -2  -1  -2   23.52    3.99   0
  -3  -1  -2   13.23    5.76   0
   3   1   2   12.53    5.17   0
   4   1   2   17.44    7.94   0
  -4  -1  -2   -0.93    7.59   0
  -5  -1  -2   39.07    8.61   0
   5   1   2   14.89    8.46   0
   6   1   2   13.43    6.24   0
  -6  -1  -2  -12.94    9.07   0
  -7  -1  -2  844.73   11.56   0
   7   1   2  812.93    8.74   0
   8   1   2   38.88   10.27   0
  -8  -1  -2   45.36    7.73   0
   9   1   2  455.73   11.60   0
  -9  -1  -2  475.05   12.28   0
 -10  -1  -2  145.04   12.66   0
  10   1   2  124.22   12.91   0
  11   1   2  324.51   13.92   0
 -11  -1  -2  349.69   14.48   0
 -12  -1  -2   33.36   14.80   0
  12   1   2   17.11   14.15   0
  13   1   2   10.26    6.79   0
  13   1   2    8.80   15.48   0
 -13  -1  -2  -10.72   16.74   0
  14   1   2  184.12    7.92   0
  14   1   2  196.08   17.06   0
 -14  -1  -2  178.52   13.88   0
  15   1   2   22.46    8.84   0
  15   1   2   10.80   19.98   0
  16   1   2   91.90   21.32   0
  16   1   2   88.33    7.91   0
  16   1   2   82.30    5.97   0
  17   1   2  117.54   25.12   0
  16  -2  -2    3.39   12.28   0
 -16   2   2   -6.07   18.25   0
  15  -2  -2   -1.84   12.96   0
 -15   2   2    3.92   18.43   0
 -15   2   2    1.19   21.94   0
  14  -2  -2  554.02   12.60   0
  14  -2  -2  561.05   20.18   0
 -14   2   2  560.74   20.76   0
 -14   2   2  537.89   16.87   0
 -13   2   2  246.50   17.62   0
  13  -2  -2  250.61   11.98   0
 -13   2   2  249.98   15.51   0
  13  -2  -2  231.65   16.94   0
 -12   2   2   52.26   13.53   0
  12  -2  -2   38.66   13.45   0
 -12   2   2   49.92   15.08   0
  12  -2  -2   52.81    8.77   0
 -11   2   2  193.38   13.55   0
  11  -2  -2  204.26    9.62   0
  11  -2  -2  201.87   12.10   0
 -11   2   2  179.15   13.27   0
 -10   2   2  402.75   12.28   0
 -10   2   2  414.65   12.26   0
  10  -2  -2  429.41   12.05   0
  10  -2  -2  397.33    7.86   0
  -9   2   2   53.95    9.88   0
   9  -2  -2   65.32   10.52   0
   9  -2  -2   91.73    7.93   0
  -9   2   2   75.15   10.70   0
   8  -2  -2    4.53    6.22   0
  -8   2   2   -0.35    9.33   0
  -8   2   2   -6.50    9.35   0
   8  -2  -2   -0.29    7.57   0
  -7   2   2    8.79    8.29   0
   7  -2  -2   18.44    5.44   0
  -7   2   2    4.90    8.82   0
   7  -2  -2   14.38    6.03   0
   6  -2  -2 1649.94    7.63   0
   6  -2  -2 1628.32    8.22   0
  -6   2   2 1540.37   10.11   0
  -6   2   2 1635.78   10.29   0
  -5   2   2 1977.60    9.78   0
  -5   2   2 1855.20    9.30   0
   5  -2  -2 2017.61    7.45   0
   5  -2  -2 1939.37    7.85   0
   4  -2  -2  424.56    5.39   0
  -4   2   2  411.04    6.68   0
  -4   2   2  400.57    4.72   0
   4  -2  -2  420.12    4.95   0
   3  -2  -2   66.76    4.94   0
   3  -2  -2   72.30    5.01   0
  -3   2   2   63.49    3.48   0
  -3   2   2   71.92    3.67   0
  -2   2   2  399.16    4.35   0
  -2   2   2  420.12    5.36   0
  -2   2   2  421.33    4.78   0
   2  -2  -2  411.09    4.66   0
   2  -2  -2  417.54    4.31   0
   2  -2  -2  395.63    4.96   0
  -1   2   2  109.73    3.51   0
   1  -2  -2  117.73    3.47   0
  -1   2   2  106.52    3.31   0
  -1   2   2  116.90    5.47   0
   1  -2  -2  102.77    4.00   0
   0   2   2  997.95    3.01   0
   0  -2  -2 1063.59    6.05   0
   0  -2  -2 1008.04    3.57   0
   0   2   2 1069.31    4.81   0
  -1  -2  -2   55.77    3.38   0
   1   2   2   58.15    3.51   0
   1   2   2   55.00    3.61   0
  -1  -2  -2   54.01    3.37   0
   2   2   2   30.73    4.58   0
  -2  -2  -2   28.21    5.36   0
  -2  -2  -2   24.45    4.16   0
   2   2   2   39.05    5.76   0
   3   2   2    7.90    4.06   0
   3   2   2   13.20    5.16   0
  -3  -2  -2   -4.35    4.98   0
   4   2   2  554.69    4.39   0
   4   2   2 1246.06    9.40   0
  -4  -2  -2 1249.60    9.13   0
   5   2   2   -2.97    8.83   0
  -5  -2  -2   -4.06    6.17   0
  -6  -2  -2   -4.79    9.61   0
   6   2   2    3.95    9.53   0
   7   2   2    9.19    7.44   0
  -7  -2  -2    7.50    7.41   0
   8   2   2   35.51    7.79   0
  -8  -2  -2   29.70    7.75   0
  -9  -2  -2   36.08   11.62   0
   9   2   2   25.95   11.62   0
 -10  -2  -2  590.16   10.43   0
  10   2   2  586.01   10.43   0
 -11  -2  -2   17.43    9.98   0
  11   2   2   18.61   13.20   0
  12   2   2  242.28   15.38   0
 -12  -2  -2  217.85   11.11   0
  13   2   2   18.43   16.23   0
 -13  -2  -2   18.54   12.10   0
  13   2   2   -0.69    5.67   0
  13   2   2    5.04    5.67   0
 -14  -2  -2  940.91   15.98   0
  14   2   2  955.18    7.71   0
  14   2   2  897.95   20.07   0
  14   2   2  841.67    7.41   0
  15   2   2  -23.43   19.85   0
  16   2   2  307.69   23.00   0
 -17  -2  -2    8.58   18.74   0
  17   2   2   22.68   24.89   0
  16  -3  -2  148.58   16.74   0
 -16   3   2  144.73   20.83   0
  16  -3  -2  122.91   17.14   0
 -15   3   2    3.69   22.72   0
  15  -3  -2  -30.77   21.76   0
 -15   3   2    0.96   16.84   0
  15  -3  -2    1.02   12.33   0
  14  -3  -2  716.20   13.51   0
  14  -3  -2  781.59   20.74   0
 -14   3   2  789.81   21.87   0
 -14   3   2  709.12   14.05   0
 -13   3   2  149.65   12.23   0
  13  -3  -2  142.36   12.62   0
  13  -3  -2  167.25   16.94   0
 -13   3   2  146.25   16.86   0
 -12   3   2   42.85   12.85   0
  12  -3  -2   61.60    9.78   0
  12  -3  -2   50.21   14.48   0
 -12   3   2   63.42   11.18   0
 -11   3   2   18.94   12.55   0
  11  -3  -2   30.43   12.57   0
  11  -3  -2   29.29    9.42   0
 -11   3   2   48.28    9.34   0
  10  -3  -2  604.03    9.45   0
 -10   3   2  535.59   12.91   0
  10  -3  -2  626.30   11.92   0
 -10   3   2  611.53   13.27   0
   9  -3  -2   45.86   10.35   0
  -9   3   2   21.05   10.70   0
   9  -3  -2   29.76    7.79   0
  -9   3   2   15.04   10.30   0
   8  -3  -2   12.13    7.54   0
   8  -3  -2    2.45    6.45   0
  -8   3   2    0.86    9.41   0
  -8   3   2    7.57    8.46   0
  -7   3   2   42.79    6.06   0
   7  -3  -2   52.98    6.71   0
  -7   3   2   36.82    8.37   0
   7  -3  -2   35.14    7.63   0
   6  -3  -2  444.65    7.81   0
   6  -3  -2  444.03    7.24   0
  -6   3   2  389.60    6.34   0
  -6   3   2  418.91    8.31   0
  -5   3   2 2186.59    9.82   0
   5  -3  -2 2212.84    9.11   0
  -5   3   2 2144.18    9.40   0
   5  -3  -2 2223.27    9.44   0
  -4   3   2  376.22    6.24   0
   4  -3  -2  373.29    6.53   0
   4  -3  -2  372.19    4.69   0
  -4   3   2  373.33    6.11   0
  -3   3   2   -1.42    3.75   0
  -3   3   2    4.61    4.73   0
   3  -3  -2    0.99    3.91   0
   3  -3  -2    2.08    6.14   0
   3  -3  -2   -2.46    4.76   0
   2  -3  -2   80.73    6.09   0
  -2   3   2   75.39    3.20   0
  -2   3   2   66.25    6.14   0
  -2   3   2   78.20    2.97   0
   2  -3  -2   81.10    3.95   0
   2  -3  -2   83.91    4.84   0
  -1   3   2 1204.61    5.89   0
   1  -3  -2 1179.07    5.46   0
   1  -3  -2 1202.51    7.42   0
  -1   3   2 1200.59    4.31   0
  -1   3   2 1208.70    5.29   0
  -1   3   2 1234.20    4.54   0
   0  -3  -2    5.48    4.64   0
   0   3   2   11.88    3.22   0
   0   3   2    6.12    4.74   0
   0  -3  -2    1.48    3.03   0
   1   3   2  138.33    4.69   0
  -1  -3  -2  143.45    6.16   0
  -1  -3  -2  144.15    3.49   0
   1   3   2  116.88    3.75   0
  -2  -3  -2    2.53    4.69   0
   2   3   2    1.76    5.77   0
   2   3   2    1.45    5.41   0
  -2  -3  -2    4.79    5.15   0
  -3  -3  -2   55.64    6.09   0
   3   3   2   48.75    5.53   0
   3   3   2   59.22    4.94   0
  -3  -3  -2   50.67    4.28   0
  -4  -3  -2   11.25    7.54   0
   4   3   2   11.99    4.58   0
   4   3   2   14.71    5.99   0
   5   3   2  173.62    4.37   0
  -5  -3  -2  163.64    6.41   0
   5   3   2  155.03    9.30   0
   6   3   2   15.49    3.73   0
   6   3   2   14.03    7.20   0
  -6  -3  -2   14.67    6.91   0
  -7  -3  -2 2097.05   10.96   0
   7   3   2 2353.09    7.15   0
   7   3   2 2147.15   13.61   0
  -8  -3  -2   26.96   10.96   0
   8   3   2   20.58    4.54   0
   8   3   2   25.52   11.29   0
   9   3   2  881.65   13.21   0
   9   3   2  937.46    6.61   0
  -9  -3  -2  914.27   13.02   0
 -10  -3  -2  -19.47    9.58   0
  10   3   2    8.22   13.31   0
  10   3   2    7.49    5.47   0
  11   3   2   14.25    5.67   0
  11   3   2    5.91   10.29   0
 -11  -3  -2   18.63   13.94   0
  12   3   2   11.42    5.90   0
 -12  -3  -2   11.42   15.01   0
  12   3   2   24.55   15.62   0
  13   3   2   70.48   17.18   0
 -13  -3  -2   50.49   16.65   0
  13   3   2   62.84    4.81   0
  13   3   2   60.10    5.06   0
  14   3   2   23.90   18.52   0
 -14  -3  -2   14.12   18.08   0
  15   3   2  209.71   20.64   0
 -15  -3  -2  222.73   19.78   0
  16   3   2   27.08   22.25   0
 -17  -3  -2   32.86   18.16   0
  17   3   2    5.23   24.82   0
  15  -4  -2   45.61   16.73   0
 -15   4   2   38.79   17.20   0
  15  -4  -2   37.72   21.05   0
 -15   4   2   44.08   22.84   0
 -14   4   2   64.15   15.45   0
  14  -4  -2   54.14   13.95   0
 -14   4   2   36.35   18.89   0
  14  -4  -2   79.24   19.13   0
 -13   4   2  169.33   16.27   0
  13  -4  -2  164.58   14.98   0
  13  -4  -2  156.87   16.88   0
 -13   4   2  179.53   16.97   0
  12  -4  -2    7.01   11.76   0
 -12   4   2    3.28   12.86   0
  12  -4  -2   11.30   14.61   0
 -12   4   2   15.76   11.42   0
 -11   4   2  288.21   14.05   0
  11  -4  -2  283.63   11.24   0
 -11   4   2  264.75   12.91   0
  11  -4  -2  287.37    9.69   0
 -10   4   2    5.66   12.25   0
  10  -4  -2    5.97   11.67   0
 -10   4   2   16.35   10.91   0
  10  -4  -2    1.76    9.81   0
  -9   4   2   28.61   10.50   0
   9  -4  -2   30.58   10.42   0
  -9   4   2   24.93   10.26   0
   9  -4  -2   48.62    9.89   0
   8  -4  -2  119.19    9.18   0
  -8   4   2  124.13    9.20   0
  -8   4   2  108.03    9.30   0
   8  -4  -2  128.61    8.63   0
   7  -4  -2   17.43    7.83   0
  -7   4   2    9.98    8.11   0
   7  -4  -2   14.64    7.93   0
  -7   4   2   12.43    6.03   0
   6  -4  -2   32.13    5.30   0
  -6   4   2   30.15    7.56   0
  -6   4   2   25.34    5.26   0
   6  -4  -2   34.99    6.82   0
   5  -4  -2  561.62    7.05   0
  -5   4   2  556.14    7.69   0
  -5   4   2  575.90    7.50   0
   5  -4  -2  566.34    7.86   0
   4  -4  -2  936.30    8.79   0
  -4   4   2  959.16    7.30   0
   4  -4  -2  974.10    8.90   0
   4  -4  -2  972.70    6.68   0
  -4   4   2  951.90    7.25   0
  -3   4   2   75.28    5.40   0
   3  -4  -2   73.54    7.31   0
   3  -4  -2   72.75    4.30   0
   3  -4  -2   73.21    6.07   0
  -3   4   2   77.54    4.80   0
   2  -4  -2   26.17    6.53   0
  -2   4   2   26.29    3.91   0
   2  -4  -2   25.66    5.12   0
  -2   4   2   31.77    4.77   0
  -2   4   2   30.06    6.79   0
   1  -4  -2  767.91    5.76   0
  -1   4   2  749.31    3.79   0
  -1   4   2  783.95    4.11   0
   1  -4  -2  778.54    7.95   0
  -1   4   2  775.23    7.59   0
   0   4   2 1215.87    4.22   0
   0   4   2 1247.35    8.55   0
   0  -4  -2 1278.38    4.53   0
   0  -4  -2 1241.48    6.81   0
  -1  -4  -2   17.51    3.06   0
   1   4   2   29.56    6.76   0
  -1  -4  -2   21.17    6.36   0
   1   4   2   17.55    4.25   0
  -2  -4  -2  422.47    6.19   0
  -2  -4  -2  374.98    4.25   0
   2   4   2  411.85    6.70   0
   2   4   2  425.96    5.33   0
   3   4   2   26.77    7.07   0
  -3  -4  -2   42.79    4.99   0
   3   4   2   39.04    5.78   0
  -3  -4  -2   36.39    5.68   0
  -4  -4  -2    6.20    4.51   0
   4   4   2   26.48    5.56   0
   4   4   2   17.86    7.90   0
  -4  -4  -2   11.63    5.12   0
  -5  -4  -2   46.96    8.76   0
   5   4   2   68.97    6.80   0
   5   4   2   61.21    5.03   0
   6   4   2  241.33    4.85   0
   6   4   2  226.98   10.22   0
  -6  -4  -2  231.10    9.23   0
   7   4   2   80.38    7.56   0
   7   4   2   77.00    5.18   0
  -7  -4  -2   72.90    9.89   0
  -8  -4  -2  143.26   10.51   0
   8   4   2  148.05    5.46   0
   8   4   2  144.03   11.15   0
   9   4   2   11.58    8.99   0
   9   4   2    0.60    5.85   0
  -9  -4  -2   15.99   11.31   0
  10   4   2   70.17    6.07   0
 -10  -4  -2   76.42   12.94   0
  10   4   2   45.31   13.67   0
  11   4   2    5.19    6.20   0
  11   4   2    5.28   10.56   0
 -11  -4  -2  -15.47   13.52   0
  12   4   2  911.02    6.12   0
 -12  -4  -2  972.40   16.73   0
  12   4   2 1002.74   17.83   0
  13   4   2    7.38   17.49   0
 -13  -4  -2    0.44   11.95   0
  14   4   2   32.32   18.41   0
 -14  -4  -2   33.71   13.41   0
 -15  -4  -2    3.36   14.49   0
  15   4   2    0.68   19.41   0
  16   4   2   62.30   17.78   0
 -16  -4  -2   54.99   16.41   0
  17   4   2   77.75   20.26   0
 -15   5   2   25.34   17.55   0
 -15   5   2   29.66   22.77   0
  15  -5  -2   23.93   18.57   0
 -14   5   2    3.65   20.21   0
 -14   5   2    0.29   16.17   0
  14  -5  -2   18.14   16.15   0
 -13   5   2   19.97   15.75   0
 -13   5   2   -7.05   17.08   0
  13  -5  -2    9.93   12.32   0
  13  -5  -2   11.10   15.28   0
 -12   5   2   89.15   11.72   0
  12  -5  -2   95.99   13.42   0
  12  -5  -2  102.70   14.46   0
 -12   5   2   75.47   14.45   0
  11  -5  -2    1.63   12.68   0
 -11   5   2   11.12   12.12   0
 -11   5   2   -7.79   13.78   0
  11  -5  -2    3.41   13.46   0
 -10   5   2  297.11   13.43   0
  10  -5  -2  300.31   11.38   0
 -10   5   2  290.59   11.53   0
  10  -5  -2  294.03   12.27   0
  -9   5   2  424.37    8.82   0
   9  -5  -2  451.42   10.34   0
   9  -5  -2  428.65   11.26   0
  -9   5   2  449.08   11.65   0
   8  -5  -2   81.18    9.61   0
  -8   5   2   79.75    9.51   0
  -8   5   2   76.25    6.80   0
   8  -5  -2   85.60    8.68   0
  -7   5   2  682.99    9.34   0
   7  -5  -2  693.01    9.87   0
  -7   5   2  661.64    7.28   0
   7  -5  -2  701.35    8.75   0
  -6   5   2  468.53    8.30   0
   6  -5  -2  472.71    9.26   0
  -6   5   2  440.55    8.45   0
   6  -5  -2  489.65    7.36   0
  -5   5   2   60.52    6.67   0
   5  -5  -2   80.37    8.51   0
   5  -5  -2   64.68    7.94   0
  -5   5   2   46.38    7.02   0
   5  -5  -2   69.45    6.11   0
   4  -5  -2  149.18    7.43   0
  -4   5   2  147.89    5.98   0
   4  -5  -2  149.66    5.59   0
  -4   5   2  150.59    4.93   0
   4  -5  -2  150.17    8.50   0
  -3   5   2   -3.89    4.66   0
   3  -5  -2   -0.20    4.45   0
   3  -5  -2    8.16    8.28   0
   3  -5  -2    8.10    6.99   0
  -3   5   2   -1.27    6.20   0
  -2   5   2    2.39    4.62   0
   2  -5  -2    2.98    6.29   0
  -2   5   2    2.61    6.01   0
  -2   5   2    3.74    5.50   0
  -2   5   2   -2.29    3.76   0
   2  -5  -2   -2.13    7.58   0
   1  -5  -2  203.18    5.97   0
   1  -5  -2  193.33    7.89   0
  -1   5   2  183.29    3.87   0
  -1   5   2  189.61    5.81   0
  -1   5   2  176.46    3.58   0
   0   5   2  313.22    3.60   0
   0  -5  -2  322.84    6.03   0
   0  -5  -2  326.50    3.31   0
   0  -5  -2  328.24    6.28   0
   0   5   2  319.37    6.21   0
   1   5   2   -0.67    3.76   0
   1   5   2    2.67    5.65   0
  -1  -5  -2    0.90    3.17   0
  -1  -5  -2   -5.72    6.67   0
  -2  -5  -2   30.11    3.84   0
  -2  -5  -2   25.17    4.88   0
   2   5   2   48.98    5.01   0
   2   5   2   30.91    7.16   0
  -3  -5  -2  377.28    5.41   0
   3   5   2  400.81    7.25   0
   3   5   2  395.59    7.34   0
  -3  -5  -2  392.36    6.66   0
   4   5   2  434.50    8.65   0
  -4  -5  -2  398.98    7.06   0
  -4  -5  -2  423.32    5.77   0
   4   5   2  431.70    6.95   0
   5   5   2  511.91    7.41   0
   5   5   2  551.11    6.85   0
  -5  -5  -2  526.30    8.73   0
  -5  -5  -2  563.21    5.63   0
  -6  -5  -2    0.30    6.27   0
   6   5   2    5.08    6.84   0
   6   5   2    0.94    9.66   0
  -7  -5  -2  352.26    9.73   0
   7   5   2  356.06    6.07   0
   7   5   2  367.29   11.13   0
  -8  -5  -2    8.63   10.51   0
   8   5   2    0.56    6.23   0
   8   5   2  -22.37   11.59   0
   9   5   2 1016.65   14.39   0
  -9  -5  -2  993.56   10.78   0
   9   5   2 1018.37    7.62   0
  10   5   2   -6.99   10.40   0
  10   5   2    6.17    5.77   0
 -10  -5  -2    6.50   12.28   0
  11   5   2  192.21   15.82   0
  11   5   2  163.11    6.24   0
 -11  -5  -2  176.89   10.57   0
  12   5   2   33.61    4.28   0
 -12  -5  -2   41.03   15.22   0
  12   5   2   29.37   15.59   0
  13   5   2  555.20   15.21   0
 -13  -5  -2  519.32   14.16   0
  14   5   2   22.64   18.15   0
 -14  -5  -2    6.46   18.42   0
  15   5   2   15.18   22.46   0
 -15  -5  -2   -5.28   20.20   0
  16   5   2   -1.75   26.25   0
  17   5   2  122.30   29.48   0
 -15   6   2   81.25   19.44   0
  15  -6  -2   87.52   21.19   0
 -15   6   2   86.52   22.48   0
 -14   6   2   10.25   13.19   0
 -14   6   2   25.69   20.16   0
  14  -6  -2   17.07   18.17   0
  13  -6  -2    7.81   16.43   0
 -13   6   2   10.37   18.62   0
 -13   6   2  -20.33   15.92   0
  13  -6  -2    1.51   15.79   0
  12  -6  -2   20.37   10.35   0
 -12   6   2   13.91   14.78   0
 -12   6   2    2.96   15.82   0
  12  -6  -2    7.82   15.63   0
  11  -6  -2   83.33   12.98   0
 -11   6   2   63.91   10.94   0
  11  -6  -2   96.30   13.21   0
 -11   6   2   81.62   12.25   0
  10  -6  -2   80.96   11.72   0
 -10   6   2   58.71   13.07   0
 -10   6   2   67.91   11.21   0
  10  -6  -2   72.60   12.48   0
   9  -6  -2  151.34   10.35   0
  -9   6   2  159.38   11.55   0
   9  -6  -2  139.42   11.40   0
  -9   6   2  155.16    8.51   0
  -8   6   2   16.51    9.66   0
  -8   6   2   -0.33    9.97   0
   8  -6  -2    7.76    8.96   0
   8  -6  -2   12.79   10.69   0
  -7   6   2  249.68    8.68   0
   7  -6  -2  251.54    8.35   0
   7  -6  -2  242.60    7.60   0
  -7   6   2  216.79    9.15   0
  -6   6   2   -0.88    7.87   0
   6  -6  -2    7.93    9.61   0
   6  -6  -2    8.28    6.69   0
   6  -6  -2    6.81    6.82   0
  -6   6   2    9.93    7.39   0
  -5   6   2  248.05    6.84   0
   5  -6  -2  254.55    6.35   0
  -5   6   2  244.07    7.52   0
   5  -6  -2  250.65    9.58   0
   5  -6  -2  244.33    8.73   0
  -4   6   2   13.77    4.90   0
   4  -6  -2    2.23    6.32   0
   4  -6  -2   12.27    5.04   0
  -4   6   2   10.27    5.43   0
   4  -6  -2    5.77    5.57   0
  -3   6   2 1030.11    6.50   0
   3  -6  -2 1045.31   10.48   0
   3  -6  -2  985.70    8.38   0
  -3   6   2 1077.09    6.50   0
  -3   6   2 1040.34    6.59   0
  -2   6   2  218.32    9.05   0
  -2   6   2  224.82    4.05   0
   2  -6  -2  224.49    7.31   0
   2  -6  -2  214.43    6.69   0
  -2   6   2  216.06    3.90   0
  -1   6   2   49.14    8.12   0
   1  -6  -2   42.34    6.84   0
   1  -6  -2   52.37    8.02   0
  -1   6   2   42.19    3.62   0
  -1   6   2   43.87    3.30   0
   0  -6  -2  103.01    3.65   0
   0  -6  -2  108.36    6.03   0
   0   6   2   99.58    3.33   0
   0  -6  -2  103.73    5.28   0
   0   6   2  106.71    6.33   0
  -1  -6  -2  104.68    3.67   0
  -1  -6  -2  121.38    8.43   0
   1   6   2  107.55    6.43   0
   1   6   2  102.29    4.40   0
   2   6   2    7.80    4.84   0
  -2  -6  -2    0.58    7.52   0
   2   6   2    5.41    6.29   0
  -2  -6  -2   -3.55    3.53   0
   3   6   2   -4.84    8.40   0
  -3  -6  -2   10.83    4.45   0
   3   6   2    5.47    6.60   0
  -3  -6  -2    3.98    7.31   0
   4   6   2 1109.35    7.82   0
   4   6   2 1182.68    9.36   0
  -4  -6  -2 1161.39    7.61   0
  -4  -6  -2 1189.06    8.16   0
  -5  -6  -2  233.02    7.90   0
   5   6   2  244.41    9.70   0
  -5  -6  -2  258.04    6.20   0
   5   6   2  237.54    7.53   0
   6   6   2  175.16    6.99   0
  -6  -6  -2  180.07    6.04   0
  -6  -6  -2  189.41    8.76   0
   6   6   2  164.20   10.21   0
  -7  -6  -2    2.31    9.52   0
   7   6   2   20.34    7.71   0
   7   6   2   10.37    6.69   0
  -8  -6  -2  306.83    8.29   0
   8   6   2  304.11   11.96   0
   8   6   2  310.95    8.20   0
   9   6   2  139.29    9.93   0
   9   6   2  129.71    7.39   0
  -9  -6  -2  141.24    8.81   0
  10   6   2   -3.41    6.40   0
  10   6   2   16.95   14.65   0
 -10  -6  -2   -0.81   13.13   0
  11   6   2   15.50   14.60   0
  11   6   2   16.61    6.34   0
 -11  -6  -2   35.65   14.09   0
  12   6   2 2319.58    6.64   0
  12   6   2 2529.72   21.43   0
 -12  -6  -2 2525.72   19.39   0
 -13  -6  -2   25.75   12.54   0
  13   6   2   26.09   19.57   0
 -14  -6  -2   -2.53   20.15   0
  14   6   2  -15.41   20.78   0
  15   6   2    4.01   17.96   0
  16   6   2  145.59   20.42   0
 -14   7   2   12.16   18.76   0
  14  -7  -2   -0.39   19.22   0
 -14   7   2   -7.02   22.66   0
 -13   7   2   45.20   17.90   0
 -13   7   2   42.74   16.97   0
  13  -7  -2   34.76   16.72   0
  13  -7  -2   40.18   16.85   0
 -12   7   2   79.83   12.16   0
 -12   7   2   74.29   14.18   0
  12  -7  -2   93.08   16.72   0
  11  -7  -2   10.52   14.68   0
 -11   7   2    5.49   14.47   0
  11  -7  -2    3.20    9.44   0
 -11   7   2    9.94   13.84   0
  10  -7  -2   -2.06   13.80   0
 -10   7   2   -3.43   13.07   0
 -10   7   2    3.42   12.19   0
   9  -7  -2  142.37    9.28   0
  -9   7   2  127.44   11.38   0
   9  -7  -2  159.90   10.44   0
  -9   7   2  147.24   11.80   0
  -8   7   2  107.21    8.04   0
  -8   7   2  109.29   10.62   0
   8  -7  -2  131.36    9.59   0
   8  -7  -2  116.74    9.36   0
   7  -7  -2  201.40    8.35   0
  -7   7   2  198.85    8.78   0
  -7   7   2  201.38    9.24   0
   7  -7  -2  207.88   11.68   0
  -6   7   2  250.59    8.52   0
   6  -7  -2  244.50   10.69   0
   6  -7  -2  275.33    7.36   0
   6  -7  -2  273.56    8.36   0
  -6   7   2  270.84    8.15   0
   5  -7  -2    5.45    8.90   0
   5  -7  -2   12.76    7.23   0
  -5   7   2    5.93    7.78   0
  -5   7   2   17.63    7.08   0
   5  -7  -2   16.45    6.50   0
  -4   7   2   15.28    7.13   0
   4  -7  -2   33.03    9.20   0
  -4   7   2   18.83    5.66   0
   4  -7  -2   14.77    8.40   0
   3  -7  -2  981.52    9.27   0
  -3   7   2 1011.75    8.87   0
   3  -7  -2  979.65    8.95   0
  -3   7   2  998.60    5.90   0
  -3   7   2  983.05    5.89   0
  -2   7   2 1726.24    5.89   0
  -2   7   2 1761.49    6.15   0
   2  -7  -2 1809.13   11.93   0
   2  -7  -2 1713.25    8.37   0
  -1   7   2  322.94   10.48   0
   1  -7  -2  316.00    7.61   0
  -1   7   2  300.28    3.32   0
  -1   7   2  305.70    4.24   0
   1  -7  -2  290.94    8.17   0
   0   7   2  197.30   10.00   0
   0   7   2  183.46    3.46   0
   0  -7  -2  229.83    9.61   0
   0  -7  -2  200.82    3.14   0
   0  -7  -2  182.06    5.71   0
   1   7   2   64.00    6.93   0
  -1  -7  -2   73.62    9.09   0
  -1  -7  -2   72.75    3.65   0
   1   7   2   72.46    4.50   0
  -2  -7  -2  338.38    4.42   0
   2   7   2  353.88    9.77   0
   2   7   2  323.22    5.33   0
  -2  -7  -2  353.02    8.93   0
  -3  -7  -2   10.19    5.47   0
   3   7   2   -2.23    8.03   0
   3   7   2    9.71    8.70   0
  -3  -7  -2   -2.37    4.39   0
   4   7   2  397.91    6.85   0
  -4  -7  -2  411.38    6.02   0
  -4  -7  -2  416.26    7.90   0
   4   7   2  392.34    8.57   0
  -5  -7  -2  237.79    5.11   0
   5   7   2  232.40    8.63   0
  -5  -7  -2  242.41    6.59   0
   5   7   2  234.49    8.21   0
   6   7   2  150.44    7.80   0
  -6  -7  -2  165.20    6.56   0
   6   7   2  156.07   10.32   0
  -6  -7  -2  161.73    8.32   0
  -7  -7  -2   37.77    6.55   0
  -7  -7  -2   46.20    6.19   0
   7   7   2   50.56    7.81   0
   7   7   2   50.36    8.21   0
   8   7   2  296.33   11.98   0
   8   7   2  311.48    9.40   0
  -8  -7  -2  303.02   10.27   0
   9   7   2  551.28   11.37   0
   9   7   2  557.27    8.93   0
  -9  -7  -2  569.48   12.67   0
  10   7   2    3.35   15.42   0
 -10  -7  -2   12.86   13.10   0
  10   7   2    5.29    7.82   0
  11   7   2   14.01   11.83   0
  11   7   2    3.40    7.14   0
 -11  -7  -2   20.27   13.19   0
  12   7   2  166.65   19.25   0
 -12  -7  -2  153.80   12.16   0
  13   7   2  974.29   21.84   0
 -13  -7  -2  953.44   19.19   0
  14   7   2    4.24   23.68   0
  15   7   2   19.49   23.63   0
 -16  -7  -2  -11.10   17.18   0
  16   7   2    1.56   19.83   0
 -14   8   2   20.18   21.50   0
  14  -8  -2   21.01   21.44   0
  14  -8  -2   14.43   18.56   0
 -14   8   2   29.20   17.66   0
  13  -8  -2   14.29   19.72   0
 -13   8   2   12.28   17.23   0
 -13   8   2   30.23   14.62   0
 -12   8   2  101.53   16.26   0
  12  -8  -2  135.94   18.10   0
 -12   8   2  123.74   16.75   0
  11  -8  -2  581.20   17.10   0
  11  -8  -2  617.57   15.13   0
 -11   8   2  566.34   15.97   0
 -11   8   2  560.05   16.92   0
  10  -8  -2   18.44   14.92   0
 -10   8   2    6.26   12.97   0
 -10   8   2    3.40   12.42   0
   9  -8  -2    3.58   14.47   0
   9  -8  -2    8.72   10.24   0
  -9   8   2   10.19   11.82   0
  -9   8   2    5.99   11.77   0
   8  -8  -2   -6.50    8.68   0
  -8   8   2   -6.49   10.00   0
   8  -8  -2    2.24   13.70   0
  -8   8   2    3.85   10.57   0
  -7   8   2  139.83    7.94   0
  -7   8   2  122.12    8.83   0
   7  -8  -2  136.07   12.76   0
   7  -8  -2  109.00   12.65   0
   7  -8  -2  149.69    7.87   0
   6  -8  -2   23.31   10.12   0
  -6   8   2   18.55    8.62   0
   6  -8  -2   14.74    6.93   0
   6  -8  -2   11.43   12.17   0
  -6   8   2    3.08    7.86   0
   5  -8  -2   31.31   11.72   0
  -5   8   2   26.85    8.67   0
  -5   8   2   38.89    6.92   0
  -5   8   2   36.06    6.58   0
   5  -8  -2   29.81    9.73   0
   4  -8  -2   15.10    9.11   0
  -4   8   2   24.40    5.87   0
  -4   8   2   27.25    6.76   0
   4  -8  -2   25.97   10.95   0
  -4   8   2   39.08    8.28   0
  -3   8   2 3569.93    9.48   0
   3  -8  -2 3685.84   15.78   0
   3  -8  -2 3497.65   13.16   0
  -3   8   2 3584.56    9.18   0
   2  -8  -2 1259.62   12.63   0
   2  -8  -2 1191.33   10.15   0
  -2   8   2 1223.70    6.45   0
  -2   8   2 1215.36    5.91   0
   1  -8  -2  319.86    7.82   0
   1  -8  -2  292.40    8.08   0
  -1   8   2  301.34    4.10   0
  -1   8   2  316.03    4.59   0
   0   8   2   83.78    4.16   0
   0   8   2   83.50    7.40   0
   0  -8  -2   98.61    8.00   0
   0  -8  -2   92.03    7.03   0
  -1  -8  -2   82.62    9.17   0
   1   8   2   84.25   10.24   0
   1   8   2   82.62    3.97   0
  -1  -8  -2   83.08    3.51   0
  -2  -8  -2   37.14    6.06   0
   2   8   2   29.16    6.54   0
  -2  -8  -2   21.77    3.44   0
   2   8   2   43.84    8.96   0
  -3  -8  -2  103.70    6.21   0
   3   8   2  107.38    6.91   0
   3   8   2  116.50    9.23   0
  -3  -8  -2  105.43    4.99   0
  -4  -8  -2   14.76    7.70   0
   4   8   2   16.06    8.29   0
  -4  -8  -2   13.90    5.32   0
   4   8   2   31.33    9.14   0
   5   8   2   24.31    8.75   0
  -5  -8  -2   16.21    7.62   0
   5   8   2   25.40    9.66   0
  -5  -8  -2    5.80    6.69   0
   6   8   2  275.02   10.56   0
  -6  -8  -2  304.20    8.16   0
   6   8   2  281.08   10.09   0
  -6  -8  -2  270.73    8.50   0
   7   8   2   20.81   11.62   0
  -7  -8  -2    5.69    9.13   0
   7   8   2   22.96    9.17   0
  -7  -8  -2   15.04    7.94   0
   8   8   2  426.23   13.79   0
   8   8   2  451.86   10.82   0
  -8  -8  -2  428.27   10.66   0
   9   8   2  160.84    9.62   0
  -9  -8  -2  164.99    9.51   0
   9   8   2  188.98   15.42   0
  10   8   2   92.20   15.33   0
 -10  -8  -2  100.47   12.71   0
  10   8   2   76.16    9.10   0
  11   8   2    5.15   16.83   0
 -11  -8  -2   -3.80   13.90   0
  11   8   2   11.30    8.18   0
  12   8   2   31.07   19.09   0
 -12  -8  -2   12.96   14.78   0
  13   8   2    9.33   20.82   0
 -13  -8  -2   10.78   16.24   0
 -14  -8  -2   25.03   14.76   0
  14   8   2   51.46   22.27   0
  15   8   2   -5.58   19.36   0
 -15  -8  -2   23.15   23.03   0
  16   8   2   -5.97   21.92   0
 -16  -8  -2    2.38   18.42   0
  13  -9  -2    0.82   21.80   0
 -13   9   2   13.73   18.32   0
 -13   9   2    7.53   18.96   0
  13  -9  -2   -8.63   16.10   0
  12  -9  -2   38.53   20.19   0
 -12   9   2   63.69   15.76   0
 -12   9   2   45.39   17.07   0
  11  -9  -2    2.79   13.81   0
 -11   9   2   11.88   16.28   0
 -11   9   2   -2.98   14.24   0
 -10   9   2   11.09   14.44   0
 -10   9   2    1.35   13.54   0
  10  -9  -2    7.05   16.74   0
   9  -9  -2   14.66   15.86   0
  -9   9   2    2.76   11.81   0
  -9   9   2   11.40   12.40   0
   8  -9  -2  222.05   15.37   0
  -8   9   2  249.69   11.62   0
  -8   9   2  247.04   11.85   0
   8  -9  -2  275.23   10.28   0
   7  -9  -2  185.13   10.23   0
  -7   9   2  204.23   11.34   0
  -7   9   2  196.05    9.53   0
   7  -9  -2  172.81   13.63   0
  -6   9   2  119.33    8.22   0
   6  -9  -2  122.36   12.43   0
   6  -9  -2   90.53   11.91   0
  -6   9   2  115.95   10.89   0
  -6   9   2  103.82    7.59   0
   5  -9  -2   73.81   10.98   0
  -5   9   2   70.05    6.61   0
  -5   9   2   59.57    9.92   0
   5  -9  -2   86.42   11.99   0
  -5   9   2   71.86    7.18   0
  -4   9   2   14.50    6.88   0
   4  -9  -2    7.99    9.04   0
  -4   9   2    7.62    6.71   0
   4  -9  -2   10.17    9.47   0
  -3   9   2   47.34    6.11   0
  -3   9   2   56.04    4.96   0
   3  -9  -2   64.16   11.48   0
   3  -9  -2   48.50    9.49   0
   2  -9  -2 3230.74   16.03   0
  -2   9   2 3105.38    7.95   0
  -2   9   2 3149.45    8.57   0
   2  -9  -2 3007.08   11.75   0
  -1   9   2   -1.89    3.99   0
   1  -9  -2   -2.39    8.44   0
   1  -9  -2   10.19    8.26   0
  -1   9   2    5.30    4.65   0
   0   9   2  170.43    3.59   0
   0   9   2  171.08    7.78   0
   0  -9  -2  166.73    7.41   0
   0   9   2  152.77    4.94   0
   0  -9  -2  184.70    8.84   0
  -1  -9  -2    9.12    9.77   0
   1   9   2   11.11    5.59   0
  -1  -9  -2    8.89    3.15   0
  -1  -9  -2    7.25    8.19   0
   1   9   2   22.21   10.07   0
  -2  -9  -2  147.87   10.05   0
  -2  -9  -2  143.89    4.46   0
   2   9   2  129.70   11.11   0
   2   9   2  149.44    7.31   0
  -3  -9  -2    1.96    4.25   0
   3   9   2   10.08    8.71   0
   3   9   2    4.31   10.18   0
  -3  -9  -2   -5.17    9.42   0
  -4  -9  -2  117.37    8.28   0
   4   9   2  109.85   10.49   0
  -4  -9  -2  107.92    5.62   0
   4   9   2   94.45   10.01   0
  -5  -9  -2   -5.71    7.31   0
   5   9   2  -17.07   11.38   0
   5   9   2   -3.93   10.74   0
  -5  -9  -2    2.41    8.67   0
   6   9   2  176.82   10.37   0
  -6  -9  -2  169.90    7.99   0
   6   9   2  179.27   10.70   0
  -6  -9  -2  196.56    8.69   0
  -7  -9  -2  121.89    8.12   0
   7   9   2  142.64   12.71   0
   7   9   2  136.07   10.53   0
  -7  -9  -2  133.11    9.42   0
   8   9   2  281.27   10.45   0
   8   9   2  269.31   14.15   0
  -8  -9  -2  288.58    7.86   0
  -8  -9  -2  279.05   10.58   0
  -9  -9  -2   53.08   11.40   0
   9   9   2   55.33   13.94   0
   9   9   2   51.58   11.32   0
  10   9   2   79.20   10.38   0
 -10  -9  -2   89.79   13.77   0
  10   9   2   72.11   17.19   0
  11   9   2   94.82   17.88   0
 -11  -9  -2   89.74   14.44   0
 -12  -9  -2   12.90   14.90   0
  12   9   2   39.46   18.39   0
  13   9   2  128.96   15.70   0
 -13  -9  -2  126.83   16.97   0
  14   9   2    3.72   23.00   0
  15   9   2   45.55   25.97   0
 -12  10   2   16.80   20.08   0
  12 -10  -2   -2.92   17.24   0
  12 -10  -2   13.47   21.68   0
 -12  10   2    4.19   17.57   0
 -11  10   2   86.87   16.08   0
  11 -10  -2   87.50   19.33   0
  11 -10  -2  107.88   14.65   0
 -11  10   2  100.04   15.32   0
  10 -10  -2    3.62   12.79   0
 -10  10   2   -1.78   14.42   0
 -10  10   2   -0.28   14.05   0
  -9  10   2   88.10   14.49   0
   9 -10  -2   84.05   12.64   0
  -9  10   2   85.59   13.32   0
  -8  10   2  198.76   12.77   0
   8 -10  -2  193.44   15.93   0
  -8  10   2  179.87   12.99   0
  -8  10   2  201.92   10.31   0
  -7  10   2  224.06    9.45   0
  -7  10   2  240.48   12.47   0
  -7  10   2  242.54   10.32   0
   7 -10  -2  214.33   10.99   0
   7 -10  -2  233.60   15.96   0
   6 -10  -2   28.95   13.18   0
  -6  10   2    6.81    8.59   0
  -6  10   2   15.23    7.71   0
   6 -10  -2    3.82   14.35   0
  -6  10   2    9.06   11.87   0
   5 -10  -2  142.44   12.35   0
   5 -10  -2  152.66   12.92   0
  -5  10   2  158.08    6.74   0
  -5  10   2  138.73    8.14   0
   4 -10  -2  -18.85   12.96   0
  -4  10   2    4.00    6.59   0
  -4  10   2    0.90    5.72   0
   4 -10  -2    6.58   11.45   0
   3 -10  -2  100.83   10.55   0
   3 -10  -2  102.52    9.32   0
  -3  10   2   86.72    4.94   0
  -3  10   2   96.69    5.02   0
   2 -10  -2   36.35   10.41   0
  -2  10   2   37.14    5.26   0
  -2  10   2   34.59    4.56   0
   2 -10  -2   38.82    8.80   0
   1 -10  -2  -13.83   11.84   0
  -1  10   2    0.81    3.79   0
   1 -10  -2   -4.97    9.93   0
  -1  10   2    1.62    4.71   0
   0  10   2   19.19    5.82   0
   0 -10  -2   17.60    8.69   0
   0  10   2   15.82    3.34   0
   0 -10  -2    2.31   10.02   0
  -1 -10  -2  243.90    4.22   0
  -1 -10  -2  226.98    9.97   0
   1  10   2  226.42    6.58   0
  -1 -10  -2  227.55    8.31   0
   2  10   2  209.56    8.17   0
   2  10   2  190.40    9.42   0
  -2 -10  -2  214.89    4.53   0
  -2 -10  -2  207.41   11.07   0
  -3 -10  -2  388.83    5.77   0
  -3 -10  -2  391.99   10.24   0
   3  10   2  375.38    9.24   0
   3  10   2  339.27    8.18   0
   4  10   2  605.39    9.75   0
   4  10   2  588.32    9.90   0
  -4 -10  -2  620.56   10.72   0
  -4 -10  -2  618.30    6.18   0
  -5 -10  -2   56.33    9.26   0
  -5 -10  -2   63.78    6.24   0
   5  10   2   54.45    9.85   0
   5  10   2   88.73   12.08   0
   6  10   2   -0.03   12.27   0
  -6 -10  -2   -5.73    9.69   0
   6  10   2   -2.19   11.05   0
  -6 -10  -2    2.42    7.38   0
   7  10   2  117.90   13.01   0
  -7 -10  -2  109.36    9.30   0
   7  10   2   94.98   12.01   0
  -7 -10  -2  110.43    9.27   0
   8  10   2    5.36   13.79   0
  -8 -10  -2   23.35    8.27   0
  -8 -10  -2    0.08   10.13   0
   8  10   2    0.01   11.19   0
   9  10   2   68.29   15.54   0
  -9 -10  -2   60.45   11.09   0
   9  10   2   56.96   11.63   0
 -10 -10  -2   24.85   13.42   0
  10  10   2    6.09   16.26   0
  11  10   2   58.45   19.63   0
 -11 -10  -2   48.13   14.04   0
 -12 -10  -2   29.32   12.15   0
  12  10   2   46.87   22.02   0
  13  10   2  230.35   25.17   0
 -13 -10  -2  232.56   19.52   0
 -14 -10  -2  141.65   21.84   0
  14  10   2  126.22   27.34   0
  15  10   2    0.46   30.18   0
 -15 -10  -2   -0.47   23.75   0
 -11  11   2    3.38   14.87   0
 -11  11   2    4.78   16.57   0
  11 -11  -2    8.85   22.64   0
 -11  11   2   19.20   16.11   0
 -10  11   2   55.42   14.17   0
  10 -11  -2   49.81   21.37   0
 -10  11   2   51.69   16.15   0
 -10  11   2   59.45   15.05   0
  -9  11   2   36.37   15.61   0
  -9  11   2   33.49   13.61   0
   9 -11  -2   18.60   19.85   0
  -9  11   2   28.74   11.61   0
   8 -11  -2   -4.16   12.89   0
   8 -11  -2   11.65   18.72   0
  -8  11   2   -8.59   14.40   0
  -8  11   2   -0.45   10.36   0
  -8  11   2   -8.84   11.84   0
   7 -11  -2  498.35   13.91   0
  -7  11   2  508.73   14.36   0
  -7  11   2  498.58   11.03   0
   7 -11  -2  440.79   15.34   0
  -7  11   2  502.51   11.15   0
   6 -11  -2   16.34   14.36   0
   6 -11  -2   10.21   14.81   0
  -6  11   2   -5.07   10.04   0
  -6  11   2    6.72    7.86   0
  -5  11   2   99.57    6.90   0
  -5  11   2   98.20    8.67   0
   5 -11  -2  101.18   10.17   0
   5 -11  -2  103.87   14.67   0
   4 -11  -2  341.18   10.85   0
  -4  11   2  327.12    7.87   0
  -4  11   2  328.25    7.85   0
   4 -11  -2  309.34   13.09   0
   3 -11  -2    0.36   11.14   0
   3 -11  -2    1.78   13.96   0
  -3  11   2   -0.04    6.25   0
  -3  11   2   -4.08    5.96   0
   2 -11  -2   38.06    8.07   0
   2 -11  -2   41.96   13.94   0
  -2  11   2   23.03    4.73   0
  -2  11   2   29.25    5.60   0
   1 -11  -2    7.85   11.26   0
  -1  11   2    1.72    4.20   0
  -1  11   2    7.65    5.57   0
   1 -11  -2   16.54   12.67   0
   0  11   2   -3.10    6.23   0
   0  11   2    8.76    3.23   0
   0 -11  -2    8.06    7.81   0
   0 -11  -2    1.41    8.73   0
  -1 -11  -2   35.14    9.15   0
  -1 -11  -2   63.56   10.67   0
   1  11   2   31.21    6.74   0
   2  11   2  149.95    9.02   0
  -2 -11  -2  172.79    4.47   0
  -2 -11  -2  172.19   12.42   0
  -2 -11  -2  180.19   10.67   0
   3  11   2   28.51    8.54   0
  -3 -11  -2   44.16   11.84   0
  -3 -11  -2   34.00    5.06   0
   4  11   2   62.85    9.81   0
  -4 -11  -2   71.76    6.08   0
  -4 -11  -2   73.95   12.07   0
   4  11   2   82.66   14.21   0
   5  11   2  144.29   11.32   0
  -5 -11  -2  165.29   11.43   0
   5  11   2  143.95   14.15   0
  -5 -11  -2  154.30    7.13   0
   6  11   2   14.67   10.74   0
  -6 -11  -2    3.50    6.97   0
   6  11   2    9.94   12.67   0
  -6 -11  -2   -0.51    9.96   0
   7  11   2   95.93   13.94   0
   7  11   2   61.26   12.36   0
  -7 -11  -2   76.76   10.08   0
  -7 -11  -2   72.39    9.35   0
  -8 -11  -2    0.32   10.14   0
   8  11   2   16.54   14.38   0
  -8 -11  -2   -2.23   10.19   0
  -9 -11  -2   15.26    8.98   0
  -9 -11  -2   11.35   11.71   0
   9  11   2   -1.75   15.29   0
  10  11   2  -22.48   19.30   0
 -10 -11  -2   13.16   13.98   0
  11  11   2   14.75   20.65   0
 -11 -11  -2   -2.89   15.26   0
  12  11   2   52.61   22.86   0
 -12 -11  -2   57.82   17.00   0
  13  11   2  161.44   25.15   0
 -13 -11  -2  202.57   17.41   0
  14  11   2  105.85   27.65   0
 -14 -11  -2  140.07   21.07   0
 -11  12   2   94.13   14.61   0
 -11  12   2   94.76   19.89   0
 -11  12   2  105.83   14.48   0
  11 -12  -2  115.24   23.74   0
 -10  12   2   12.12   16.19   0
 -10  12   2   10.91   17.44   0
 -10  12   2   13.32   13.95   0
  10 -12  -2   22.01   23.92   0
   9 -12  -2  -13.85   19.65   0
  -9  12   2   10.61   14.88   0
  -9  12   2   -3.50   16.84   0
  -9  12   2    5.87   11.65   0
  -8  12   2    7.30   11.98   0
   8 -12  -2   -1.46   15.45   0
   8 -12  -2   -5.22   13.61   0
  -8  12   2    4.93   10.62   0
  -7  12   2   55.51   10.67   0
   7 -12  -2   41.31   20.28   0
  -7  12   2   51.55   10.84   0
   7 -12  -2   39.92   12.67   0
   6 -12  -2   17.60   17.62   0
  -6  12   2    6.83   10.02   0
   6 -12  -2    5.17   14.34   0
  -6  12   2   11.90    8.97   0
  -5  12   2  115.26    7.34   0
   5 -12  -2  100.00   14.60   0
  -5  12   2  114.91    8.69   0
   5 -12  -2  104.36   16.88   0
  -4  12   2    3.95    7.36   0
   4 -12  -2    4.61   15.44   0
   4 -12  -2    5.56   13.56   0
  -4  12   2    4.80    6.80   0
  -3  12   2   27.08    5.85   0
   3 -12  -2   18.69   12.10   0
   3 -12  -2   15.48   11.17   0
  -3  12   2   13.87    6.26   0
   2 -12  -2   38.39    8.75   0
   2 -12  -2   37.77   13.77   0
  -2  12   2   29.38    5.50   0
  -2  12   2   26.60    6.47   0
  -1  12   2  421.65    4.76   0
   1 -12  -2  431.28   10.91   0
  -1  12   2  427.77    6.93   0
   1 -12  -2  430.14   11.84   0
   0  12   2   12.13    3.53   0
   0  12   2   12.18    7.14   0
   0 -12  -2    8.49   13.94   0
   0 -12  -2    3.82   11.82   0
   1  12   2   23.48    3.67   0
   1  12   2   17.63    7.82   0
  -1 -12  -2   30.04   11.40   0
  -1 -12  -2   27.41    9.72   0
  -2 -12  -2   19.90    4.31   0
  -2 -12  -2   24.22   13.13   0
   2  12   2   10.70    8.62   0
  -2 -12  -2   23.02   11.86   0
  -3 -12  -2  164.26    8.97   0
  -3 -12  -2  167.64   12.36   0
   3  12   2  149.09    9.16   0
  -3 -12  -2  169.10    5.77   0
   4  12   2  116.17   10.61   0
  -4 -12  -2  120.91    6.26   0
  -4 -12  -2  118.10   12.17   0
  -5 -12  -2   36.85   12.11   0
  -5 -12  -2   27.29    7.01   0
   5  12   2   38.08   11.20   0
   6  12   2   22.70   13.57   0
  -6 -12  -2    6.60   11.57   0
  -6 -12  -2   14.92    7.95   0
  -7 -12  -2  410.72   11.62   0
   7  12   2  402.76   13.96   0
  -7 -12  -2  415.36    9.30   0
  -8 -12  -2    8.51   10.62   0
   8  12   2   19.89   15.60   0
  -8 -12  -2   11.36   11.35   0
  -9 -12  -2  181.29   10.60   0
   9  12   2  175.59   17.36   0
  -9 -12  -2  170.55   11.89   0
 -10 -12  -2  121.03   13.17   0
  10  12   2  128.55   17.59   0
  11  12   2  270.12   20.26   0
 -11 -12  -2  214.88   15.29   0
  12  12   2    3.82   24.11   0
 -12 -12  -2   29.89   17.38   0
  13  12   2   47.07   26.67   0
 -13 -12  -2   45.85   17.46   0
 -14 -12  -2   36.64   20.99   0
 -10  13   2  218.34   17.22   0
  -9  13   2    0.94   16.40   0
   9 -13  -2   10.63   21.72   0
  -9  13   2    5.87   12.36   0
  -8  13   2   -6.98   14.07   0
  -8  13   2    6.99   11.28   0
   8 -13  -2    7.54   23.38   0
   8 -13  -2   -9.83   20.14   0
  -7  13   2    7.47    9.97   0
   7 -13  -2    7.90   15.39   0
  -7  13   2    5.04   11.78   0
   7 -13  -2    2.40   18.70   0
  -6  13   2   21.38   10.54   0
   6 -13  -2    7.97   16.29   0
  -6  13   2   32.41    9.47   0
  -5  13   2   59.83    8.90   0
  -5  13   2   47.69    8.48   0
   5 -13  -2   50.60   15.33   0
   5 -13  -2   40.20   17.45   0
  -4  13   2   54.04    7.87   0
  -4  13   2   39.65    8.05   0
   4 -13  -2   58.23   13.85   0
   4 -13  -2   34.81   12.84   0
  -3  13   2    0.39    6.90   0
   3 -13  -2   21.46   17.08   0
  -3  13   2    8.30    6.68   0
   3 -13  -2    5.21   13.50   0
   2 -13  -2  228.70   16.57   0
  -2  13   2  198.15    6.71   0
  -2  13   2  207.82    5.35   0
   2 -13  -2  196.81   10.35   0
   1 -13  -2    4.82    9.50   0
  -1  13   2    6.02    6.78   0
   1 -13  -2   14.45   15.86   0
  -1  13   2    3.58    3.92   0
   0 -13  -2 1297.97   17.80   0
   0  13   2 1251.35    8.49   0
   0 -13  -2 1224.58   15.08   0
   0  13   2 1155.51    4.36   0
  -1 -13  -2   41.59   14.78   0
   1  13   2   53.88    6.62   0
   1  13   2   45.35    3.26   0
  -1 -13  -2   44.03    9.34   0
  -2 -13  -2  100.54   12.89   0
  -2 -13  -2   90.01   14.58   0
   2  13   2   90.86    4.05   0
   2  13   2   88.57    7.38   0
  -3 -13  -2    9.78    4.86   0
  -3 -13  -2    3.44   13.80   0
   3  13   2   16.08    8.55   0
  -3 -13  -2   14.90   14.32   0
  -4 -13  -2    5.15   13.70   0
  -4 -13  -2    4.30    5.47   0
   4  13   2    5.14    9.63   0
  -5 -13  -2    6.10    6.53   0
  -5 -13  -2    7.28   13.22   0
   5  13   2    2.94   10.37   0
   6  13   2  136.73   12.73   0
  -6 -13  -2  149.37   13.40   0
  -6 -13  -2  148.41    8.25   0
   7  13   2   29.55   14.76   0
  -7 -13  -2   13.57   13.18   0
  -7 -13  -2   24.00    9.01   0
  -8 -13  -2    9.14   11.66   0
  -8 -13  -2   14.31    9.74   0
   8  13   2   -9.29   16.74   0
   9  13   2  218.57   18.10   0
  -9 -13  -2  239.31   12.81   0
  -9 -13  -2  203.04   11.97   0
  10  13   2  251.93   20.30   0
 -10 -13  -2  206.87   13.43   0
  11  13   2  240.78   24.12   0
 -11 -13  -2  160.47   16.82   0
  12  13   2   36.74   26.30   0
 -12 -13  -2   60.84   18.12   0
  13  13   2   11.12   26.33   0
 -13 -13  -2  -12.38   21.41   0
  -8  14   2   29.06   12.81   0
   8 -14  -2   40.68   18.42   0
  -8  14   2   19.74   14.52   0
   8 -14  -2   33.53   20.42   0
   7 -14  -2   75.28   20.91   0
   7 -14  -2   81.21   24.29   0
  -7  14   2   93.03   11.86   0
  -7  14   2   82.82   12.32   0
  -6  14   2   18.54   10.06   0
   6 -14  -2   14.34   19.34   0
   6 -14  -2   16.57   22.83   0
  -6  14   2   13.39    9.07   0
   5 -14  -2   24.58   12.69   0
   5 -14  -2   30.12   20.14   0
  -5  14   2   24.30    8.94   0
  -5  14   2   24.21    9.24   0
  -4  14   2   15.43    6.97   0
   4 -14  -2    5.14   19.70   0
  -4  14   2    2.23    7.66   0
   4 -14  -2    0.34   15.87   0
  -3  14   2   16.83    6.95   0
  -3  14   2   13.87    7.05   0
   3 -14  -2   -4.04   15.67   0
   3 -14  -2    0.54   13.50   0
  -2  14   2   18.41    4.08   0
  -2  14   2   22.28    6.18   0
   2 -14  -2   30.93   11.07   0
   1 -14  -2  308.44   16.81   0
   1 -14  -2  273.67   15.77   0
   0 -14  -2   41.78   14.34   0
   0 -14  -2   39.89   12.80   0
  -1 -14  -2  628.32   18.33   0
  -1 -14  -2  601.48   12.31   0
  -2 -14  -2   14.40   16.58   0
  -2 -14  -2  -13.48   10.86   0
   2  14   2    3.67    4.59   0
   2  14   2    1.17    3.11   0
  -3 -14  -2   78.87   16.24   0
   3  14   2   78.31    7.22   0
  -3 -14  -2   76.40   11.40   0
  -4 -14  -2   32.42   15.46   0
   4  14   2   27.67    8.61   0
  -4 -14  -2   30.60    5.55   0
  -4 -14  -2   36.17   14.72   0
   5  14   2   61.90    9.61   0
  -5 -14  -2   68.16    6.59   0
  -5 -14  -2   59.75   14.13   0
  -6 -14  -2   49.47   15.22   0
   6  14   2   58.73   12.58   0
  -6 -14  -2   60.44    7.86   0
  -7 -14  -2   91.06   15.19   0
   7  14   2   98.99   13.29   0
  -7 -14  -2  108.27    8.48   0
   8  14   2    9.80   16.96   0
  -8 -14  -2   -0.86    9.64   0
  -8 -14  -2   -0.05   14.69   0
   9  14   2  602.10   18.64   0
  -9 -14  -2  580.92   13.12   0
  -9 -14  -2  635.14   15.31   0
  10  14   2    2.24   22.13   0
 -10 -14  -2    0.95   12.84   0
 -10 -14  -2  -15.59   12.16   0
  11  14   2 1005.94   25.63   0
 -11 -14  -2  961.55   17.14   0
 -12 -14  -2   16.27   17.31   0
  12  14   2    2.77   26.92   0
  -7  15   2   11.41   10.91   0
   7 -15  -2    5.19   23.32   0
  -7  15   2    4.83   12.45   0
  -6  15   2   78.16   10.00   0
   6 -15  -2   72.37   19.87   0
   6 -15  -2   88.97   19.25   0
  -6  15   2   74.17   11.46   0
   5 -15  -2  259.13   17.35   0
   5 -15  -2  219.09   21.48   0
  -5  15   2  252.84    9.36   0
  -5  15   2  234.86    9.84   0
   4 -15  -2  523.27   15.46   0
  -4  15   2  510.13    7.74   0
  -4  15   2  553.15    7.84   0
   3 -15  -2   55.93   20.81   0
   3 -15  -2    3.62   18.02   0
   2 -15  -2    6.34   15.96   0
   1 -15  -2    6.89   12.92   0
   0 -15  -2  488.38   20.74   0
   0 -15  -2  444.47   17.12   0
  -1 -15  -2   89.79   16.46   0
  -2 -15  -2   19.52   19.18   0
  -2 -15  -2    7.67   11.84   0
  -3 -15  -2    1.22   17.07   0
   3  15   2    1.06    3.65   0
  -3 -15  -2   -4.10   17.68   0
  -4 -15  -2   47.82   16.04   0
  -4 -15  -2   42.48    5.47   0
  -4 -15  -2   39.72   12.20   0
   4  15   2   43.03    6.73   0
   5  15   2    9.44    9.14   0
  -5 -15  -2   -5.18    6.62   0
  -5 -15  -2   -4.71   15.72   0
  -5 -15  -2   19.24   16.29   0
  -6 -15  -2    3.61   15.80   0
   6  15   2   13.23   10.97   0
  -6 -15  -2   10.72    7.11   0
   7  15   2    9.27   11.97   0
  -7 -15  -2   -2.40   16.52   0
  -7 -15  -2    4.09    9.26   0
   8  15   2   34.61   14.41   0
  -8 -15  -2   21.81   11.06   0
  -8 -15  -2   31.65   16.74   0
   9  15   2    0.36   17.96   0
  -9 -15  -2    2.92   12.18   0
  -9 -15  -2    9.66   14.42   0
  10  15   2   17.65   20.67   0
 -10 -15  -2   23.57   14.16   0
 -10 -15  -2   28.06   11.88   0
   5 -16  -2   42.78   17.48   0
   4 -16  -2  218.90   20.73   0
   3 -16  -2  120.85   20.74   0
   2 -16  -2    8.48   19.51   0
   1 -16  -2   30.42   19.09   0
   0 -16  -2   26.03   18.68   0
  -1 -16  -2    1.07   17.70   0
  -2 -16  -2    6.49   17.90   0
  -2 -16  -2    9.42   19.61   0
  -3 -16  -2   13.90   14.75   0
  -3 -16  -2   14.46   18.49   0
  -4 -16  -2  159.77   18.60   0
  -4 -16  -2  161.42   14.24   0
  -5 -16  -2    4.24    5.64   0
  -5 -16  -2    7.08   19.41   0
  -5 -16  -2   13.53   18.06   0
   5  16   2    6.57    6.65   0
   6  16   2  202.93    9.62   0
  -6 -16  -2  210.24   18.91   0
  -6 -16  -2  207.00   19.98   0
  -6 -16  -2  202.88    7.82   0
  -7 -16  -2   22.40    9.65   0
   7  16   2   16.45   11.84   0
  -7 -16  -2   44.23   17.11   0
  -8 -16  -2   -0.28   18.49   0
   8  16   2   17.06   14.72   0
  -8 -16  -2    1.05   10.45   0
  -9 -16  -2   57.51   16.53   0
   9  16   2   54.72   18.24   0
  -9 -16  -2   41.92   11.17   0
   2 -17  -2   -0.28   19.78   0
   1 -17  -2   38.70   15.97   0
   0 -17  -2   11.44   19.62   0
  -1 -17  -2   22.28   19.50   0
  -1 -17  -2   22.23   23.65   0
  -2 -17  -2    2.49   21.53   0
  -2 -17  -2   12.12   21.53   0
  -3 -17  -2   10.59   16.46   0
  -3 -17  -2   -0.21   20.15   0
  -4 -17  -2   53.75   20.62   0
  -4 -17  -2   40.08   21.12   0
  -5 -17  -2   16.20   21.39   0
  -5 -17  -2  -11.23   23.56   0
  -6 -17  -2   32.59   20.78   0
  -6 -17  -2   22.44    6.64   0
   6  17   2   18.98    7.53   0
  -6 -17  -2   13.14   22.48   0
  -5 -17   3  206.56   20.96   0
  -5 -17   3  163.37   23.47   0
  -4 -17   3   10.64   16.11   0
  -4 -17   3    4.47   16.32   0
  -3 -17   3   15.77   21.25   0
  -3 -17   3  -19.13   20.95   0
  -2 -17   3    9.95   21.04   0
  -2 -17   3   -3.07   21.20   0
  -1 -17   3   14.53   17.18   0
  -1 -17   3   11.84   21.62   0
   0 -17   3   37.88   22.03   0
   0 -17   3   70.06   18.21   0
   1 -17   3    4.63   23.57   0
   1 -17   3  -17.94   24.10   0
   2 -17   3   12.43   17.16   0
   2 -17   3   24.17   19.54   0
   8  16  -3    5.54   10.39   0
  -8 -16   3  -14.08   16.09   0
  -8 -16   3    7.07    9.49   0
  -8 -16   3    5.96   23.89   0
  -7 -16   3    4.75   21.33   0
   7  16  -3    0.74    7.54   0
  -7 -16   3    3.80    6.90   0
  -7 -16   3   -6.66   16.38   0
  -6 -16   3 1199.10   21.17   0
  -6 -16   3 1071.70   24.01   0
  -5 -16   3   14.92   15.17   0
  -5 -16   3   -2.22   17.49   0
  -4 -16   3  267.47   20.27   0
  -4 -16   3  244.54   18.89   0
  -3 -16   3   18.46   18.90   0
  -3 -16   3    8.88   18.25   0
  -2 -16   3   61.87   14.80   0
  -2 -16   3   46.10   18.36   0
  -1 -16   3    6.58   18.37   0
  -1 -16   3   -3.67   21.10   0
   0 -16   3   -2.86   20.10   0
   0 -16   3   13.75   15.75   0
   1 -16   3    8.56   15.60   0
   2 -16   3   30.88   19.69   0
   2 -16   3   25.67   17.04   0
   3 -16   3  -10.81   21.96   0
   4 -16   3    1.53   22.58   0
   4 -16   3   11.91   17.67   0
   5 -16   3   18.87   22.20   0
 -10 -15   3    1.69   12.88   0
  10  15  -3   12.14   17.31   0
 -10 -15   3   -3.92   14.14   0
  -9 -15   3    5.60   10.06   0
   9  15  -3    0.70   14.22   0
  -9 -15   3    7.06   14.90   0
  -8 -15   3   -3.22    9.40   0
   8  15  -3    0.14   11.18   0
  -8 -15   3    1.92   15.78   0
  -7 -15   3   57.16   14.86   0
   7  15  -3   55.05    8.57   0
  -7 -15   3   46.36    7.54   0
  -6 -15   3   22.08   15.89   0
  -6 -15   3   23.40   14.57   0
   6  15  -3   25.41    6.31   0
  -6 -15   3   24.24    6.12   0
  -5 -15   3  522.76   16.86   0
  -5 -15   3  509.29   18.35   0
  -4 -15   3   45.76   12.97   0
  -4 -15   3   29.50   18.15   0
  -3 -15   3   30.15   17.27   0
  -3 -15   3   39.12   18.32   0
  -2 -15   3   11.07   18.96   0
  -2 -15   3   19.35   13.37   0
  -1 -15   3  222.75   19.41   0
  -1 -15   3  214.72   17.65   0
   0 -15   3   12.82   14.23   0
   0 -15   3    1.88   12.66   0
   1 -15   3  152.54   15.56   0
   1 -15   3  136.65   17.12   0
   2 -15   3   16.21   13.98   0
   2 -15   3    3.67   19.25   0
   3 -15   3   14.64   19.89   0
   4 -15   3   -1.72   15.61   0
   4 -15   3    3.45   20.44   0
   5 -15   3    3.51   20.90   0
   6 -15   3    8.61   20.63   0
   7 -15   3   74.18   21.93   0
   7 -15   3   71.54   18.88   0
 -11 -14   3   -5.46   17.00   0
  11  14  -3  -10.87   22.14   0
  10  14  -3  131.07   16.62   0
 -10 -14   3  122.79   13.23   0
 -10 -14   3  130.83   12.39   0
  -9 -14   3   13.15   12.32   0
   9  14  -3   12.46   15.94   0
  -9 -14   3   16.40   10.98   0
   8  14  -3    0.95   11.19   0
  -8 -14   3   10.80   13.00   0
  -8 -14   3   10.84   10.82   0
  -7 -14   3   19.24   14.27   0
  -7 -14   3   21.88    7.94   0
   7  14  -3    4.63    9.97   0
  -6 -14   3   53.75    6.69   0
   6  14  -3   48.27    7.28   0
  -6 -14   3   59.83   14.57   0
  -5 -14   3    5.29   15.33   0
  -5 -14   3    8.57   15.41   0
   5  14  -3    2.24    5.18   0
  -5 -14   3    2.60    4.82   0
  -4 -14   3   24.98   15.99   0
  -4 -14   3   26.40   14.84   0
  -3 -14   3    7.14   14.52   0
  -3 -14   3    9.68   15.66   0
  -2 -14   3   38.75   15.62   0
  -2 -14   3   25.98   10.81   0
  -1 -14   3   19.23   16.31   0
  -1 -14   3   18.57   14.83   0
   0 -14   3    3.47   11.93   0
   0 -14   3   -7.33   15.97   0
   1 -14   3  269.48   16.53   0
   2 -14   3  156.85   16.80   0
   2 -14   3  170.77   13.05   0
   3 -14   3   64.46   16.00   0
   3 -14   3   38.44   16.97   0
   4 -14   3  113.33   14.38   0
   5 -14   3   -7.43   19.74   0
   6 -14   3   22.80   19.50   0
  -6  14  -3    5.71    5.53   0
  -6  14  -3    7.82    6.08   0
  -7  14  -3   45.09    9.78   0
  -7  14  -3   42.03    7.66   0
   7 -14   3   43.31   17.78   0
   7 -14   3   36.06   20.47   0
  -8  14  -3    9.03    9.51   0
  -8  14  -3    1.48   12.20   0
   8 -14   3    4.61   21.62   0
  12  13  -3   34.77   22.53   0
 -12 -13   3   33.12   17.60   0
  11  13  -3    9.38   19.93   0
 -11 -13   3   15.84   16.86   0
 -10 -13   3   24.47   10.81   0
  10  13  -3    9.11   14.82   0
 -10 -13   3   28.62   13.36   0
  -9 -13   3   51.41   11.23   0
  -9 -13   3   46.30   11.42   0
   9  13  -3   52.19   15.92   0
   8  13  -3  123.89   12.85   0
  -8 -13   3  131.32   12.21   0
  -8 -13   3  142.07   11.28   0
  -7 -13   3  121.63   11.42   0
  -7 -13   3  139.46    9.11   0
   7  13  -3  124.95   10.62   0
   6  13  -3  185.40    9.48   0
  -6 -13   3  191.39   13.00   0
  -6 -13   3  185.24    7.45   0
   5  13  -3   62.98    6.69   0
  -5 -13   3   65.81   13.04   0
  -5 -13   3   60.47    5.33   0
   4  13  -3   52.76    3.80   0
  -4 -13   3   47.56   10.86   0
  -4 -13   3   50.51    9.74   0
  -4 -13   3   51.04    3.72   0
  -3 -13   3  122.90   12.94   0
  -3 -13   3  115.51   14.44   0
  -2 -13   3   -1.62   10.37   0
  -2 -13   3    7.88   14.89   0
  -1 -13   3  399.60   11.43   0
  -1 -13   3  407.02   15.37   0
   0 -13   3   19.64   10.27   0
   0 -13   3   18.43   10.60   0
   1 -13   3  114.20   14.63   0
   1 -13   3  122.06   14.33   0
   2 -13   3   83.28   14.69   0
   2 -13   3   89.51   14.77   0
   3 -13   3  292.18   12.43   0
   3 -13   3  258.94   11.54   0
   4 -13   3   95.22   16.87   0
   4 -13   3   86.85   16.32   0
   5 -13   3  -10.06   12.90   0
  -5  13  -3   -2.03    4.84   0
   5 -13   3    8.16   17.70   0
  -5  13  -3    2.58    5.42   0
  -6  13  -3   -3.05    9.87   0
   6 -13   3  -12.08   18.78   0
   6 -13   3    0.60   18.84   0
  -6  13  -3   -0.12    6.52   0
   7 -13   3   10.13   18.63   0
  -7  13  -3   19.35    8.22   0
  -7  13  -3   25.31   11.43   0
   7 -13   3   29.58   14.58   0
   8 -13   3    2.22   22.70   0
  -8  13  -3   -1.74   17.11   0
  -8  13  -3  -15.14   12.23   0
   8 -13   3    8.96   19.36   0
  -8  13  -3    1.85   10.51   0
  -9  13  -3   98.94   21.06   0
   9 -13   3   86.13   17.75   0
  -9  13  -3   86.52   11.36   0
  -9  13  -3   63.41   14.99   0
 -10  13  -3   -5.61   11.84   0
 -10  13  -3    7.40   15.11   0
  10 -13   3   21.23   18.66   0
 -10  13  -3   14.82   20.75   0
 -13 -12   3   39.39   18.48   0
  13  12  -3   21.77   25.59   0
  12  12  -3    8.50   22.33   0
 -12 -12   3   21.44   17.67   0
  11  12  -3  114.79   19.30   0
 -11 -12   3   96.43   15.72   0
  10  12  -3   16.19   17.12   0
 -10 -12   3   -2.74   13.42   0
 -10 -12   3    0.84    8.70   0
  -9 -12   3    9.82    9.44   0
   9  12  -3   19.06   13.65   0
  -9 -12   3    8.70   11.75   0
   8  12  -3   84.74   11.79   0
  -8 -12   3   97.75   10.54   0
  -8 -12   3  103.77   10.21   0
  -7 -12   3   16.87    8.16   0
  -7 -12   3    9.75   11.15   0
   7  12  -3   16.94    9.31   0
  -6 -12   3  754.41   12.51   0
  -6 -12   3  745.39    8.61   0
   6  12  -3  732.20    9.72   0
  -5 -12   3  183.92    6.22   0
  -5 -12   3  174.61   11.66   0
   5  12  -3  184.05    6.58   0
  -4 -12   3  329.48   13.94   0
   4  12  -3  335.12    5.52   0
  -4 -12   3  330.40    4.93   0
  -4 -12   3  305.87   12.69   0
  -3 -12   3   47.71    9.26   0
  -3 -12   3   48.23   12.68   0
  -2 -12   3   15.22    9.50   0
  -2 -12   3    8.44    9.23   0
  -1 -12   3   67.11   11.72   0
  -1 -12   3   69.83   12.02   0
   0 -12   3   42.89    9.46   0
   0 -12   3   70.30   12.37   0
   1 -12   3  244.65   13.92   0
   1 -12   3  221.26   12.50   0
   2 -12   3  572.62   10.95   0
   2 -12   3  627.42   15.69   0
   3 -12   3   38.39   13.77   0
   3 -12   3   51.20   10.74   0
   4 -12   3  113.53   14.59   0
  -4  12  -3  150.70    3.68   0
   4 -12   3  155.82   15.10   0
  -4  12  -3  108.73    3.80   0
  -5  12  -3   85.69    5.78   0
  -5  12  -3   77.92    8.41   0
   5 -12   3   67.43   15.71   0
   5 -12   3   75.90   11.55   0
  -6  12  -3   95.68    6.93   0
   6 -12   3   63.26   16.41   0
  -6  12  -3   93.16   10.04   0
   6 -12   3   99.38   16.44   0
   7 -12   3    8.25   17.76   0
   7 -12   3   19.76   16.45   0
  -7  12  -3    3.02   11.99   0
  -7  12  -3   13.89    8.36   0
  -7  12  -3   25.51   16.09   0
  -8  12  -3  133.39    8.67   0
  -8  12  -3  126.05   11.78   0
  -8  12  -3  131.03   17.71   0
   8 -12   3  136.09   20.14   0
   8 -12   3  120.79   18.46   0
  -9  12  -3   16.45   11.41   0
  -9  12  -3   14.18   16.87   0
   9 -12   3   -6.41   15.74   0
  -9  12  -3   15.58   13.86   0
 -10  12  -3   22.73   13.37   0
 -10  12  -3   23.31   20.65   0
  10 -12   3   33.88   16.33   0
 -10  12  -3   15.73   18.01   0
 -11  12  -3   25.31   16.79   0
  11 -12   3    9.18   22.75   0
 -11  12  -3   43.12   21.74   0
  14  11  -3   21.43   26.82   0
 -14 -11   3   30.37   21.85   0
  13  11  -3    0.82   23.67   0
 -13 -11   3    0.61   19.02   0
  12  11  -3   71.38   21.36   0
 -12 -11   3   45.04   17.91   0
 -11 -11   3   50.89   14.46   0
  11  11  -3   79.69   17.12   0
  10  11  -3   84.63   15.86   0
 -10 -11   3   74.86   13.68   0
   9  11  -3   23.57   13.88   0
  -9 -11   3   14.63   12.28   0
  -9 -11   3   23.80    9.06   0
  -8 -11   3    0.15    8.93   0
  -8 -11   3    0.25   10.75   0
   8  11  -3    9.74   13.01   0
  -7 -11   3   18.31    9.55   0
  -7 -11   3   16.14    8.74   0
   7  11  -3   20.32    9.84   0
   6  11  -3  115.14    9.11   0
  -6 -11   3  113.18    9.34   0
  -6 -11   3  102.97    8.44   0
  -5 -11   3  202.02   10.62   0
  -5 -11   3  184.27    6.91   0
   5  11  -3  183.81    7.58   0
  -4 -11   3  362.32    5.67   0
   4  11  -3  383.95    5.96   0
  -4 -11   3  360.74   11.57   0
  -3 -11   3 1989.08   12.49   0
  -3 -11   3 2061.71   15.29   0
   3  11  -3 2188.69    5.72   0
  -3 -11   3 2147.52    5.35   0
  -2 -11   3   34.73    8.46   0
  -2 -11   3   34.49    8.45   0
  -1 -11   3  208.23   11.52   0
  -1 -11   3  206.74   12.22   0
   0 -11   3   60.72   11.30   0
   0 -11   3   44.72    8.88   0
   1 -11   3  115.61   11.06   0
   1 -11   3  110.97   12.24   0
   2 -11   3    9.14   11.31   0
   2 -11   3   18.97   12.45   0
   3 -11   3  228.85   13.07   0
   3 -11   3  249.16   14.42   0
   4 -11   3    7.49   13.41   0
   4 -11   3   31.44   12.96   0
  -4  11  -3   10.53    6.78   0
  -4  11  -3   15.59    4.49   0
   5 -11   3  168.55   11.44   0
  -5  11  -3  192.86   12.07   0
  -5  11  -3  194.74    5.90   0
   5 -11   3  186.34   13.79   0
  -5  11  -3  182.04    8.34   0
   6 -11   3   98.09   15.16   0
  -6  11  -3   92.39    6.70   0
  -6  11  -3   80.99    9.47   0
   6 -11   3   75.94   14.35   0
  -6  11  -3   80.01   10.24   0
  -7  11  -3  823.89    9.18   0
   7 -11   3  838.94   18.26   0
  -7  11  -3  796.21   12.26   0
   7 -11   3  734.53   13.78   0
  -7  11  -3  782.56   16.33   0
   8 -11   3    6.97   16.17   0
  -8  11  -3   -1.47   14.48   0
   8 -11   3   11.44   17.56   0
  -8  11  -3   10.21   12.88   0
  -9  11  -3   10.75   12.08   0
   9 -11   3   15.81    9.42   0
  -9  11  -3   17.31   13.12   0
   9 -11   3    9.36   13.66   0
  10 -11   3   23.02   14.82   0
 -10  11  -3    3.08   17.17   0
  10 -11   3   17.75   12.48   0
 -10  11  -3   17.11   15.91   0
  11 -11   3   -5.79   21.01   0
 -11  11  -3    3.52   15.37   0
  11 -11   3    1.63   13.51   0
 -11  11  -3   18.60   19.87   0
  12 -11   3   78.22   23.85   0
  12 -11   3  105.18   15.16   0
 -12  11  -3   86.61   16.51   0
 -12  11  -3   69.18   20.77   0
 -14 -10   3    4.99   21.89   0
  14  10  -3   -3.30   24.10   0
 -13 -10   3    9.01   13.97   0
  13  10  -3   -0.68   23.22   0
 -12 -10   3   20.40   16.31   0
  12  10  -3   28.08   19.19   0
 -11 -10   3    1.56   14.88   0
  11  10  -3    6.80   13.26   0
  10  10  -3   -3.01   14.89   0
 -10 -10   3   -5.23   14.59   0
  -9 -10   3   42.78    8.05   0
   9  10  -3   31.83   14.63   0
  -9 -10   3   37.40   11.82   0
  -8 -10   3  163.39   10.59   0
  -8 -10   3  158.15    8.97   0
   8  10  -3  173.47   11.39   0
  -7 -10   3  308.00    9.34   0
   7  10  -3  310.39    9.91   0
  -7 -10   3  305.71    8.50   0
  -6 -10   3   14.40    9.48   0
   6  10  -3    1.27    7.58   0
  -6 -10   3   19.34    8.46   0
  -5 -10   3    1.95    9.14   0
   5  10  -3   11.05    7.08   0
  -5 -10   3    8.83    5.91   0
   4  10  -3  348.23    5.79   0
  -4 -10   3  328.57    9.61   0
  -4 -10   3  334.62    5.40   0
   3  10  -3  824.54    4.65   0
  -3 -10   3  845.31    4.73   0
  -3 -10   3  813.75   10.79   0
  -2 -10   3  441.73    8.72   0
  -2 -10   3  516.00    2.20   0
   2  10  -3  510.34    2.19   0
  -2 -10   3  440.88   10.53   0
  -1 -10   3  269.03   10.60   0
  -1 -10   3  266.24   10.96   0
   0 -10   3    5.94   11.13   0
   0 -10   3    9.88    7.99   0
   1 -10   3    7.72   11.06   0
   1 -10   3   -0.22   11.14   0
   2 -10   3   86.84    8.47   0
   2 -10   3   59.31   10.86   0
   3 -10   3  106.21   11.13   0
   3 -10   3  111.30   12.17   0
  -3  10  -3  101.73    3.23   0
  -3  10  -3   85.85    4.32   0
  -4  10  -3   61.98    5.84   0
  -4  10  -3   68.58    4.73   0
   4 -10   3   58.35   11.81   0
  -4  10  -3   57.46   11.18   0
   4 -10   3   61.42    9.10   0
  -5  10  -3   54.36    8.49   0
  -5  10  -3   57.25   12.15   0
  -5  10  -3   60.39    5.81   0
   5 -10   3   60.56    9.18   0
   5 -10   3   64.43   11.98   0
   6 -10   3  778.28   11.80   0
   6 -10   3  676.64   11.53   0
  -6  10  -3  741.03   10.59   0
  -6  10  -3  791.25   14.07   0
  -7  10  -3   15.28   10.09   0
   7 -10   3   28.72    8.36   0
   7 -10   3   15.46   14.47   0
   7 -10   3   15.71   10.80   0
  -7  10  -3   23.78   10.20   0
   8 -10   3  763.25    9.44   0
  -8  10  -3  719.87   15.27   0
  -8  10  -3  738.16   14.16   0
   8 -10   3  734.75   13.21   0
   8 -10   3  664.32   17.06   0
  -9  10  -3   32.08   13.22   0
   9 -10   3   37.51   15.55   0
  -9  10  -3    6.00   14.32   0
   9 -10   3   18.15    9.85   0
 -10  10  -3   -4.84   15.07   0
  10 -10   3    0.36   10.73   0
 -10  10  -3    0.71   14.74   0
  10 -10   3   -9.48   12.97   0
 -11  10  -3   12.35   16.79   0
 -11  10  -3    5.22   16.89   0
  11 -10   3   16.24   12.05   0
  11 -10   3  -23.08   19.95   0
 -12  10  -3  238.66   15.26   0
  12 -10   3  234.43   19.86   0
 -12  10  -3  206.77   17.32   0
  13 -10   3   36.10   22.58   0
 -13  10  -3   63.34   19.50   0
 -13  10  -3   53.33   22.20   0
  13 -10   3   70.21   15.47   0
 -15  -9   3    1.52   22.66   0
  15   9  -3    9.50   29.32   0
  14   9  -3  117.89   23.73   0
 -14  -9   3  108.55   21.72   0
 -13  -9   3   -8.72   17.91   0
  13   9  -3   11.78   22.54   0
 -12  -9   3   32.93   17.12   0
  12   9  -3   25.72   19.69   0
 -11  -9   3   -1.41   13.96   0
  11   9  -3   15.22   15.35   0
  10   9  -3  184.60   11.13   0
 -10  -9   3  186.16   13.80   0
   9   9  -3   74.10   12.35   0
  -9  -9   3   70.89   12.25   0
  -9  -9   3   70.89    6.32   0
  -8  -9   3  541.71    7.44   0
  -8  -9   3  526.36   11.43   0
   8   9  -3  544.48   11.47   0
  -7  -9   3  532.11    7.75   0
  -7  -9   3  537.70   10.01   0
   7   9  -3  549.65   10.39   0
  -6  -9   3   56.15    7.29   0
   6   9  -3   46.10    7.84   0
  -6  -9   3   60.25    7.69   0
   5   9  -3  152.84    6.82   0
  -5  -9   3  152.95    8.15   0
  -5  -9   3  152.29    6.57   0
  -4  -9   3  123.10    5.02   0
   4   9  -3  128.21    6.11   0
  -4  -9   3  118.63    6.12   0
  -3  -9   3  803.96    9.61   0
   3   9  -3  809.74    5.42   0
  -3  -9   3  817.65    4.86   0
   2   9  -3   12.99    2.49   0
  -2  -9   3   14.07    9.87   0
  -2  -9   3   14.67    2.40   0
  -2  -9   3   17.43    8.97   0
  -1  -9   3  274.54    9.67   0
  -1  -9   3  290.67    7.99   0
   0  -9   3   16.46    9.92   0
   0  -9   3   17.82    9.35   0
   1  -9   3  106.64   10.31   0
   1  -9   3  108.58   10.07   0
   2  -9   3  119.02   10.13   0
   2  -9   3  106.56    9.91   0
  -3   9  -3   18.30    3.16   0
  -3   9  -3   10.99    4.42   0
  -3   9  -3   13.17    7.52   0
   3  -9   3   11.08   10.21   0
   3  -9   3   12.85   10.60   0
   4  -9   3    3.70   11.49   0
  -4   9  -3    7.26    4.23   0
   4  -9   3    6.82   11.01   0
  -4   9  -3    8.13    6.13   0
  -4   9  -3   12.20    8.10   0
   5  -9   3   13.28   11.33   0
   5  -9   3   30.24   11.07   0
  -5   9  -3   18.89   11.23   0
  -5   9  -3    2.11    6.33   0
  -6   9  -3   36.47   11.88   0
   6  -9   3   44.29   12.25   0
   6  -9   3   56.93    5.75   0
  -6   9  -3   40.09    9.44   0
   6  -9   3   31.08   12.87   0
  -7   9  -3   37.97    9.24   0
   7  -9   3   12.06   14.02   0
   7  -9   3   34.66    7.79   0
   7  -9   3   21.38    9.38   0
  -7   9  -3   27.29   11.47   0
  -8   9  -3   -6.83   13.55   0
  -8   9  -3    4.67   11.22   0
   8  -9   3   17.03   14.13   0
   8  -9   3    7.38    7.76   0
   9  -9   3   10.42   15.45   0
   9  -9   3    5.71    9.10   0
  -9   9  -3   -1.10   10.12   0
  -9   9  -3   -5.91   13.15   0
  10  -9   3   13.56   10.78   0
  10  -9   3   -4.69   11.59   0
 -10   9  -3    1.09   14.07   0
 -10   9  -3   17.83   15.22   0
 -11   9  -3   36.53   15.49   0
  11  -9   3   51.70   16.89   0
 -11   9  -3   28.76   16.30   0
  11  -9   3   39.30   12.92   0
 -12   9  -3   88.49   18.61   0
  12  -9   3   91.70   14.47   0
 -12   9  -3   81.48   14.47   0
  13  -9   3   80.27   18.66   0
 -13   9  -3   76.57   21.36   0
  13  -9   3   82.47   15.69   0
 -13   9  -3   74.70   21.37   0
 -15  -8   3   26.59   21.06   0
  15   8  -3   19.80   24.51   0
  14   8  -3   -8.30   24.32   0
 -14  -8   3   -1.87   19.21   0
  13   8  -3  156.74   19.75   0
 -13  -8   3  143.80   13.49   0
  12   8  -3    6.70   16.75   0
 -12  -8   3   -0.39   16.20   0
 -11  -8   3  160.87   14.25   0
  11   8  -3  165.03   16.10   0
 -10  -8   3   65.52   13.78   0
  10   8  -3   45.94   15.07   0
  -9  -8   3  756.57   13.60   0
   9   8  -3  804.81   13.77   0
  -8  -8   3  109.85    6.18   0
  -8  -8   3  109.82    7.95   0
   8   8  -3  119.18   11.12   0
   7   8  -3 2231.87   12.84   0
  -7  -8   3 2209.34   12.47   0
  -7  -8   3 2292.39    9.62   0
  -6  -8   3    4.26    6.43   0
  -6  -8   3   17.01    8.23   0
   6   8  -3    9.84    8.10   0
  -5  -8   3  304.41    8.41   0
   5   8  -3  300.06    7.32   0
  -5  -8   3  296.31    8.36   0
   4   8  -3    9.36    5.09   0
  -4  -8   3   15.93    5.24   0
  -4  -8   3   16.40    6.74   0
   3   8  -3    2.87    4.18   0
  -3  -8   3    2.98    4.39   0
  -3  -8   3    4.43    7.65   0
   2   8  -3   13.62    2.87   0
  -2  -8   3   12.16    7.83   0
  -2  -8   3   12.19    2.73   0
  -1  -8   3   87.09    8.40   0
  -1  -8   3   82.74    8.74   0
   0  -8   3   37.96    9.12   0
   0  -8   3   35.20    6.09   0
   1  -8   3   32.36    6.70   0
   1  -8   3   19.45    6.56   0
   2  -8   3  146.36    9.49   0
   2  -8   3  157.61    9.49   0
  -2   8  -3  160.16    2.40   0
  -2   8  -3  131.67    3.00   0
  -3   8  -3  225.88    5.22   0
   3  -8   3  226.46    7.71   0
  -3   8  -3  245.70    3.79   0
   3  -8   3  218.99    7.08   0
  -3   8  -3  239.84    9.30   0
   4  -8   3   21.58    9.85   0
  -4   8  -3   32.61    5.93   0
  -4   8  -3   29.38    6.95   0
   4  -8   3   17.09   10.05   0
   4  -8   3   32.97    4.44   0
   5  -8   3   60.32    5.79   0
  -5   8  -3   71.53   10.11   0
   5  -8   3   68.14   11.26   0
   5  -8   3   69.00   11.17   0
  -5   8  -3   66.64    7.87   0
   6  -8   3   75.06    9.10   0
  -6   8  -3   70.22    8.34   0
  -6   8  -3   69.35    7.93   0
   6  -8   3   77.73    8.75   0
   6  -8   3   67.57    6.60   0
  -7   8  -3   70.98    9.22   0
   7  -8   3   60.80    6.86   0
  -7   8  -3   40.14   11.92   0
   7  -8   3   67.71   13.44   0
   7  -8   3   55.21   12.69   0
  -8   8  -3   66.95   10.48   0
   8  -8   3   69.38    8.02   0
  -8   8  -3   62.85   11.71   0
   8  -8   3   66.45   13.06   0
   9  -8   3   76.67   13.85   0
  -9   8  -3   67.60   12.39   0
  -9   8  -3   90.41   13.81   0
   9  -8   3   86.92    9.15   0
 -10   8  -3   80.04   14.14   0
  10  -8   3   81.28   14.01   0
  10  -8   3   72.26   11.20   0
 -10   8  -3   72.27   14.60   0
  11  -8   3   12.63   11.58   0
 -11   8  -3    2.55   15.98   0
 -11   8  -3   17.61   15.63   0
  11  -8   3   -1.87   15.75   0
  12  -8   3  969.46   18.67   0
 -12   8  -3  919.85   18.14   0
  12  -8   3 1047.68   16.13   0
 -12   8  -3  959.73   18.92   0
 -13   8  -3   55.49   20.00   0
 -13   8  -3   50.75   19.85   0
  13  -8   3   64.47   17.37   0
 -14   8  -3   -9.90   19.52   0
 -14   8  -3   -2.54   19.68   0
  14  -8   3    2.97   20.62   0
 -16  -7   3  361.26   24.88   0
  16   7  -3  346.00   30.74   0
  15   7  -3   -8.01   18.67   0
  14   7  -3  329.71   23.96   0
 -13  -7   3    9.80   18.48   0
  13   7  -3   -2.28   14.42   0
  12   7  -3  140.37   18.27   0
 -12  -7   3  148.41   16.89   0
  11   7  -3    3.81   15.73   0
 -11  -7   3    7.16   15.02   0
  10   7  -3  157.18   10.63   0
 -10  -7   3  156.07   10.15   0
   9   7  -3   39.91   12.92   0
  -9  -7   3   29.64   12.65   0
  -8  -7   3   13.34   10.52   0
   8   7  -3   -0.87   10.59   0
  -8  -7   3   17.89    4.31   0
  -7  -7   3  191.92    4.96   0
  -7  -7   3  179.41    7.15   0
   7   7  -3  194.41    9.64   0
  -6  -7   3   49.56    5.52   0
   6   7  -3   41.97    7.97   0
  -6  -7   3   47.55    7.99   0
   5   7  -3   51.49    6.48   0
  -5  -7   3   40.13    7.88   0
  -5  -7   3   40.45    5.89   0
   4   7  -3    2.40    4.96   0
  -4  -7   3   -4.14    5.50   0
  -4  -7   3   -4.16    5.98   0
  -3  -7   3  214.74    4.28   0
  -3  -7   3  228.12    6.98   0
   3   7  -3  234.27    3.95   0
  -2  -7   3 1578.41    4.47   0
   2   7  -3 1707.97    4.56   0
  -2  -7   3 1648.91    9.09   0
   1   7  -3  124.95    1.47   0
  -1  -7   3  114.13    7.76   0
  -1  -7   3  111.78    8.85   0
  -1  -7   3  120.77    1.53   0
   0  -7   3   -0.42    5.72   0
   0  -7   3   -4.47    8.84   0
   1  -7   3   21.51    6.32   0
   1  -7   3    6.35    8.32   0
  -2   7  -3   31.62    3.16   0
   2  -7   3   40.86    6.55   0
  -2   7  -3   44.53    2.34   0
   2  -7   3   31.58    6.30   0
  -2   7  -3   37.53    6.03   0
   3  -7   3  204.89    6.74   0
  -3   7  -3  200.01    4.88   0
   3  -7   3  204.89    3.29   0
  -3   7  -3  203.29    8.94   0
   3  -7   3  207.54    7.11   0
   4  -7   3   52.77    9.56   0
   4  -7   3   43.87    6.75   0
  -4   7  -3   53.48    8.80   0
   4  -7   3   53.01    3.77   0
  -4   7  -3   51.36    5.08   0
   5  -7   3  568.42   10.36   0
  -5   7  -3  537.47    8.40   0
   5  -7   3  533.72   10.89   0
  -5   7  -3  528.30   10.17   0
   5  -7   3  565.55    5.88   0
  -6   7  -3  264.97   10.43   0
   6  -7   3  272.57   11.42   0
   6  -7   3  292.27    8.36   0
   6  -7   3  315.31    6.61   0
  -6   7  -3  275.56    8.46   0
  -7   7  -3  115.27    8.39   0
   7  -7   3  105.39   13.30   0
   7  -7   3  115.05    7.10   0
   7  -7   3  121.16   10.89   0
  -7   7  -3  124.99   11.21   0
   8  -7   3   -3.07   11.08   0
   8  -7   3    3.16    8.17   0
  -8   7  -3   -3.27    9.87   0
  -8   7  -3    1.70   12.09   0
   9  -7   3   24.16    8.91   0
  -9   7  -3   16.84    8.62   0
   9  -7   3    3.80    9.25   0
  -9   7  -3   24.58   13.26   0
 -10   7  -3   -1.33   13.03   0
  10  -7   3    2.73   10.38   0
 -10   7  -3    9.89   14.42   0
  10  -7   3    0.91   13.48   0
  11  -7   3   42.56   14.03   0
  11  -7   3   45.83   11.36   0
 -11   7  -3   31.05   15.17   0
 -11   7  -3   26.95   15.33   0
  12  -7   3  248.01   15.50   0
 -12   7  -3  228.10   16.99   0
 -12   7  -3  227.75   15.64   0
  12  -7   3  255.56   15.46   0
 -13   7  -3  228.74   19.17   0
  13  -7   3  241.46   16.39   0
 -13   7  -3  209.26   17.88   0
  13  -7   3  220.98   16.84   0
  14  -7   3   25.09   18.67   0
 -14   7  -3   25.47   19.37   0
 -14   7  -3   33.79   15.31   0
 -15   7  -3  324.44   21.65   0
 -15   7  -3  344.85   25.07   0
  15  -7   3  332.42   20.19   0
  16   6  -3   13.81   27.50   0
 -16  -6   3  -10.15   22.76   0
  15   6  -3   23.27   18.59   0
 -14  -6   3   -8.01   19.45   0
  14   6  -3   -1.17   22.40   0
 -13  -6   3  248.79   13.73   0
  13   6  -3  258.51   15.22   0
  12   6  -3   29.98   17.39   0
 -12  -6   3    3.55   15.46   0
  11   6  -3  494.86   15.11   0
 -11  -6   3  498.83   14.57   0
 -10  -6   3   22.03    9.58   0
  10   6  -3    1.82    9.74   0
   9   6  -3   25.75   11.94   0
  -9  -6   3   24.35   11.18   0
  -8  -6   3   13.13   10.71   0
   8   6  -3   20.54   10.48   0
  -7  -6   3  162.79    9.28   0
   7   6  -3  160.02    9.17   0
  -7  -6   3  170.66    4.16   0
   6   6  -3   11.48    8.07   0
  -6  -6   3   -6.62    3.96   0
  -6  -6   3    5.59    8.31   0
  -5  -6   3    9.73    7.05   0
  -5  -6   3    0.66    5.50   0
   5   6  -3   -6.92    4.66   0
  -4  -6   3   64.31    5.98   0
  -4  -6   3   64.55    6.18   0
   4   6  -3   71.50    5.52   0
  -3  -6   3 1841.18    7.36   0
   3   6  -3 1883.27    6.12   0
  -3  -6   3 1867.44    8.11   0
  -2  -6   3 1091.13    7.63   0
   2   6  -3 1084.33    4.22   0
  -2  -6   3 1105.94    4.67   0
   1   6  -3  196.54    1.98   0
  -1  -6   3  190.10    2.10   0
  -1  -6   3  194.35    6.95   0
  -1  -6   3  180.13    7.72   0
   0  -6   3  158.77    7.70   0
   0  -6   3  143.06    5.62   0
   1  -6   3  219.77    7.88   0
   1  -6   3  228.23    5.91   0
  -2   6  -3   16.66    5.68   0
  -2   6  -3   12.79    3.32   0
   2  -6   3   13.69    5.87   0
   2  -6   3   15.70    8.45   0
   3  -6   3    6.64    8.98   0
   3  -6   3   -1.47    3.16   0
  -3   6  -3    5.27    4.29   0
   3  -6   3   11.17    6.03   0
  -3   6  -3    4.56    8.17   0
   4  -6   3  277.81    9.52   0
  -4   6  -3  290.46    5.57   0
  -4   6  -3  273.77    8.93   0
   4  -6   3  300.01    4.96   0
   4  -6   3  295.02    9.21   0
   5  -6   3  465.43    9.58   0
  -5   6  -3  446.59    6.72   0
   5  -6   3  475.18    5.73   0
  -5   6  -3  504.49    9.52   0
   5  -6   3  484.12    8.07   0
   6  -6   3  321.59    6.88   0
  -6   6  -3  318.82    9.86   0
   6  -6   3  321.28   10.92   0
  -6   6  -3  332.09    8.77   0
   6  -6   3  314.72    7.47   0
  -7   6  -3  224.48    7.90   0
   7  -6   3  218.61    7.35   0
   7  -6   3  220.76    7.40   0
  -7   6  -3  227.40    8.70   0
  -8   6  -3   13.95    8.42   0
   8  -6   3   10.60    9.78   0
  -8   6  -3    9.63    9.71   0
   8  -6   3    2.00    8.57   0
  -9   6  -3  116.08   12.29   0
  -9   6  -3  139.57   13.08   0
   9  -6   3  137.62   12.04   0
   9  -6   3  124.21   10.23   0
 -10   6  -3  474.82   13.76   0
  10  -6   3  489.81   11.58   0
  10  -6   3  477.32   12.84   0
 -10   6  -3  447.95   14.47   0
  11  -6   3    4.50   12.17   0
 -11   6  -3    9.56   13.50   0
 -11   6  -3   -9.45   14.89   0
  11  -6   3    1.99   12.18   0
  12  -6   3   -6.19   14.71   0
 -12   6  -3   -2.30   15.78   0
  12  -6   3  -18.02   13.63   0
 -12   6  -3   15.33   15.06   0
 -13   6  -3   35.03   16.67   0
  13  -6   3   36.68   15.47   0
 -13   6  -3    0.02   18.10   0
  13  -6   3   10.55   15.43   0
 -14   6  -3   33.31   19.11   0
  14  -6   3    0.54   16.75   0
 -14   6  -3   -9.86   19.71   0
  14  -6   3   13.57   17.81   0
  15  -6   3    9.65   19.02   0
 -15   6  -3    2.85   16.09   0
 -15   6  -3   -3.35   24.19   0
  16   5  -3   96.93   26.39   0
 -16  -5   3  113.68   19.89   0
  15   5  -3   -4.56   22.20   0
  14   5  -3   11.23   19.86   0
 -13  -5   3    1.80   16.52   0
  13   5  -3    7.20   19.04   0
 -12  -5   3   34.63   15.39   0
  12   5  -3   61.23   15.06   0
 -11  -5   3    6.97   12.91   0
  11   5  -3  -18.87   14.27   0
 -10  -5   3  104.70    9.71   0
  10   5  -3  107.60   12.79   0
  -9  -5   3    7.24    8.53   0
   9   5  -3   -0.82    8.65   0
   8   5  -3  164.40   10.67   0
  -8  -5   3  131.76    7.71   0
   7   5  -3   10.52    9.01   0
  -7  -5   3    7.59    9.14   0
   6   5  -3   12.98    7.57   0
  -6  -5   3   12.39    3.14   0
  -6  -5   3    8.56    7.71   0
  -5  -5   3   71.93    7.35   0
   5   5  -3   83.30    7.12   0
  -5  -5   3   71.31    4.09   0
  -4  -5   3  326.39    6.58   0
   4   5  -3  320.80    5.93   0
  -4  -5   3  314.48    4.50   0
   3   5  -3    8.30    4.23   0
  -3  -5   3    3.93    4.60   0
  -3  -5   3    1.43    4.72   0
  -2  -5   3 5248.34   10.01   0
  -2  -5   3 5198.05    8.17   0
   2   5  -3 5303.46    7.07   0
  -1  -5   3  156.97    5.69   0
   1   5  -3  164.27    2.18   0
  -1  -5   3  168.64    2.49   0
   0  -5   3  630.76    5.66   0
   0  -5   3  628.73    5.92   0
  -1   5  -3  238.15    1.22   0
  -1   5  -3  217.85    7.16   0
   1  -5   3  209.64    5.24   0
  -1   5  -3  147.86    0.97   0
   1  -5   3  220.89    7.35   0
   2  -5   3   94.16    5.41   0
   2  -5   3   97.48    2.61   0
  -2   5  -3   88.64    3.84   0
  -2   5  -3   97.75    5.28   0
  -3   5  -3   40.17    7.94   0
   3  -5   3   50.45    3.01   0
  -3   5  -3   39.37    3.99   0
   3  -5   3   54.44    8.31   0
  -4   5  -3  626.42    6.17   0
   4  -5   3  630.88    9.93   0
  -4   5  -3  646.33    9.35   0
   4  -5   3  645.82    4.90   0
   5  -5   3  125.26    9.88   0
  -5   5  -3  113.63    6.57   0
  -5   5  -3  125.52    6.40   0
   5  -5   3  120.24    5.29   0
  -6   5  -3  104.68    9.50   0
  -6   5  -3   96.44    7.22   0
   6  -5   3  100.87    5.85   0
  -7   5  -3    6.03    7.36   0
   7  -5   3    4.68    7.05   0
  -7   5  -3    7.28    8.52   0
   8  -5   3  301.77    8.21   0
   8  -5   3  314.92    9.27   0
  -8   5  -3  304.00   10.29   0
  -8   5  -3  282.24   10.88   0
  -9   5  -3   19.26    8.96   0
   9  -5   3    9.18    9.58   0
   9  -5   3   23.99    9.53   0
  -9   5  -3   31.88   11.70   0
 -10   5  -3  374.83   10.45   0
 -10   5  -3  364.52   10.88   0
  10  -5   3  386.62   11.96   0
  10  -5   3  386.25   11.78   0
  11  -5   3  423.94   11.88   0
  11  -5   3  435.50   12.79   0
 -11   5  -3  427.84   15.27   0
 -11   5  -3  412.33   15.27   0
 -12   5  -3    9.90   16.03   0
  12  -5   3    6.23   13.19   0
  12  -5   3    3.72   13.09   0
 -12   5  -3    1.56   16.24   0
  13  -5   3  117.25   15.43   0
  13  -5   3  115.84   13.62   0
 -13   5  -3   81.77   16.66   0
 -13   5  -3  118.30   16.17   0
  14  -5   3  101.01   14.64   0
 -14   5  -3  101.49   20.59   0
  14  -5   3   96.00   16.65   0
 -14   5  -3  100.15   14.57   0
  15  -5   3  207.96   16.32   0
 -15   5  -3  229.69   21.05   0
 -15   5  -3  240.18   22.05   0
 -16   5  -3   16.49   23.02   0
  16   4  -3   28.53   24.92   0
 -15  -4   3   16.84   16.57   0
  15   4  -3   22.62   21.42   0
  14   4  -3    0.28   18.43   0
 -13  -4   3  158.20   13.35   0
  13   4  -3  181.24   17.25   0
 -12  -4   3   27.89   15.46   0
  12   4  -3   59.75   15.74   0
  11   4  -3  214.49   10.50   0
 -11  -4   3  230.75   10.24   0
 -10  -4   3   11.29   12.89   0
  10   4  -3  -16.78   12.48   0
   9   4  -3 1474.55   14.09   0
  -9  -4   3 1425.18   13.72   0
   8   4  -3   -3.58   10.04   0
  -8  -4   3   -2.53    9.54   0
  -7  -4   3   -0.90    8.86   0
   7   4  -3    0.63    8.99   0
  -6  -4   3    4.05    8.19   0
   6   4  -3   -6.41    8.20   0
  -5  -4   3 2738.42   10.64   0
   5   4  -3 2709.62    9.15   0
  -5  -4   3 2712.69    5.21   0
   4   4  -3    4.58    4.34   0
  -4  -4   3   10.54    2.99   0
  -4  -4   3    2.69    5.91   0
  -3  -4   3  404.51    5.26   0
   3   4  -3  415.35    4.92   0
  -3  -4   3  419.25    4.58   0
  -2  -4   3   85.92    4.34   0
  -2  -4   3   80.10    3.91   0
   2   4  -3   92.11    3.92   0
  -1  -4   3 1208.79    3.41   0
   1   4  -3 1291.88    3.36   0
  -1  -4   3 1208.35    5.35   0
   0  -4   3  102.30    5.96   0
  -1   4  -3  806.75    5.45   0
  -1   4  -3  713.23    2.11   0
   1  -4   3  737.47    1.61   0
   1  -4   3  812.09    7.01   0
   2  -4   3  137.56    6.84   0
   2  -4   3  134.96    2.75   0
  -2   4  -3  128.20    6.68   0
  -2   4  -3  126.27    3.94   0
   3  -4   3   -1.02    5.42   0
   3  -4   3    1.51    3.42   0
  -3   4  -3   -4.36    7.26   0
  -3   4  -3   -0.63    4.45   0
   4  -4   3  746.65    5.56   0
   4  -4   3  752.26    9.95   0
  -4   4  -3  732.98    6.47   0
  -4   4  -3  758.23    9.24   0
   5  -4   3  420.92   10.71   0
  -5   4  -3  429.00    7.17   0
  -5   4  -3  427.70    7.65   0
   5  -4   3  420.49    6.35   0
  -6   4  -3   86.39    5.72   0
   6  -4   3   79.52    6.72   0
  -6   4  -3   86.90    9.13   0
  -7   4  -3   61.53    9.05   0
   7  -4   3   48.06    7.70   0
  -7   4  -3   58.95   10.41   0
  -8   4  -3  186.97    8.28   0
   8  -4   3  215.74    8.75   0
  -8   4  -3  217.43   10.13   0
  -9   4  -3   29.59    8.89   0
   9  -4   3   30.48    7.03   0
  -9   4  -3   13.29   10.77   0
  10  -4   3  616.46   10.34   0
  10  -4   3  646.53   12.53   0
 -10   4  -3  577.11   14.40   0
 -10   4  -3  574.30   10.78   0
  11  -4   3  179.10   12.08   0
 -11   4  -3  161.90   13.82   0
  11  -4   3  192.89   11.06   0
 -11   4  -3  178.35   13.67   0
 -12   4  -3   27.40   15.61   0
  12  -4   3   41.57   14.25   0
 -12   4  -3   27.24   16.30   0
  12  -4   3   31.99   11.67   0
 -13   4  -3   93.78   16.62   0
 -13   4  -3   97.90   12.97   0
  13  -4   3   98.01   13.64   0
  13  -4   3  104.78   14.40   0
  14  -4   3  106.26   17.54   0
  14  -4   3   89.99   13.41   0
 -14   4  -3   78.92   17.39   0
 -14   4  -3   82.30   20.27   0
  15  -4   3    5.21   13.63   0
 -15   4  -3   27.76   18.96   0
 -15   4  -3    8.16   15.28   0
  16  -4   3   85.89   22.02   0
 -16   4  -3   72.29   20.79   0
  16  -4   3   59.63   15.50   0
 -16   4  -3   62.50   24.43   0
  16   3  -3  274.90   19.11   0
 -16  -3   3  268.56   22.69   0
  15   3  -3   33.84   21.80   0
  14   3  -3   27.01   13.57   0
 -13  -3   3    2.91   15.88   0
  13   3  -3   12.23   17.02   0
 -12  -3   3   22.52   15.34   0
  12   3  -3   40.08   11.66   0
  11   3  -3   -4.31   12.55   0
 -11  -3   3   16.60    9.34   0
  10   3  -3   45.54   12.55   0
 -10  -3   3   61.59   11.47   0
   9   3  -3    6.06   11.71   0
  -9  -3   3   25.40   11.54   0
  -8  -3   3  321.11    7.29   0
   8   3  -3  320.04   10.04   0
  -7  -3   3   -0.85    9.10   0
   7   3  -3   12.49    9.07   0
  -6  -3   3   85.79    8.53   0
   6   3  -3   84.55    8.46   0
   5   3  -3    6.73    7.62   0
  -5  -3   3    5.56    7.18   0
   4   3  -3 1751.86    7.91   0
  -4  -3   3 1689.88    3.76   0
  -4  -3   3 1714.81    6.57   0
   3   3  -3   33.02    4.67   0
  -3  -3   3   29.59    2.15   0
  -3  -3   3   23.97    3.75   0
  -2  -3   3    7.27    3.40   0
  -2  -3   3    4.71    2.93   0
   2   3  -3    4.71    3.60   0
  -1  -3   3   23.19    2.67   0
   1   3  -3   23.39    2.21   0
   0  -3   3  214.31    1.11   0
   0  -3   3  256.38    4.18   0
   0  -3   3  283.08    1.39   0
  -1   3  -3   34.89    5.99   0
  -1   3  -3   31.27    2.19   0
   1  -3   3   23.41    1.96   0
   1  -3   3   19.98    6.13   0
  -2   3  -3  490.67    4.28   0
   2  -3   3  523.01    3.34   0
  -2   3  -3  531.96    6.73   0
   2  -3   3  542.41    6.87   0
   3  -3   3    4.38    4.98   0
   3  -3   3   -6.65    4.05   0
  -3   3  -3   -4.54    4.88   0
  -3   3  -3   -4.94    5.24   0
   4  -3   3 3301.26    8.22   0
   4  -3   3 3345.33   12.37   0
  -4   3  -3 3346.70    9.61   0
  -4   3  -3 3265.33    9.97   0
   5  -3   3   71.28    6.60   0
  -5   3  -3   66.53    7.66   0
  -5   3  -3   65.63    9.35   0
  -6   3  -3  873.82    9.36   0
   6  -3   3  912.92    8.32   0
  -6   3  -3  835.66    8.56   0
   7  -3   3    7.44    7.90   0
  -7   3  -3    7.98    8.64   0
  -7   3  -3    0.78    9.73   0
   8  -3   3  250.97    6.88   0
  -8   3  -3  230.95    8.42   0
  -8   3  -3  238.52    7.69   0
  -9   3  -3  141.44   12.07   0
   9  -3   3  159.73    9.89   0
  -9   3  -3  152.13    8.14   0
 -10   3  -3   48.39    9.28   0
  10  -3   3   54.17   11.45   0
 -10   3  -3   34.50   13.45   0
 -11   3  -3  404.85   15.35   0
  11  -3   3  457.31   11.03   0
  11  -3   3  447.08    9.86   0
 -11   3  -3  447.35   14.52   0
  12  -3   3    7.27   11.36   0
 -12   3  -3   33.24   15.74   0
 -12   3  -3    1.32   11.46   0
  12  -3   3   21.44   13.83   0
  13  -3   3   21.54   11.40   0
 -13   3  -3   22.44   12.79   0
 -13   3  -3   28.62   16.47   0
  13  -3   3   23.62   15.70   0
  14  -3   3  261.39   12.11   0
  14  -3   3  273.11   13.87   0
 -14   3  -3  273.40   20.87   0
 -14   3  -3  256.82   17.81   0
 -15   3  -3  103.37   20.58   0
 -15   3  -3  108.37   15.87   0
  15  -3   3   99.96   12.33   0
  15  -3   3   82.04   19.64   0
 -16   3  -3    8.31   24.13   0
  16  -3   3    3.64   15.15   0
 -16   3  -3  -10.69   20.10   0
  16  -3   3    5.53   21.76   0
 -16  -2   3  138.11   17.79   0
  16   2  -3  138.20   24.16   0
  15   2  -3   35.79   19.36   0
  14   2  -3   48.25   17.88   0
 -14  -2   3   79.39   18.54   0
 -13  -2   3   -7.53   16.48   0
  13   2  -3    7.91   16.59   0
 -12  -2   3   13.45   11.01   0
  12   2  -3    8.63   11.02   0
 -11  -2   3  222.47    9.86   0
  11   2  -3  220.10   12.89   0
 -10  -2   3   21.51   11.65   0
  10   2  -3   20.65   12.02   0
  -9  -2   3   20.53   10.85   0
   9   2  -3   24.51   10.52   0
  -8  -2   3   42.27    9.84   0
   8   2  -3   33.90   10.04   0
   7   2  -3 1161.97   10.50   0
  -7  -2   3 1114.19   10.77   0
   6   2  -3    3.27    8.56   0
  -6  -2   3   -5.12    6.12   0
  -5  -2   3 4543.87   11.96   0
   5   2  -3 4310.21   10.48   0
   4   2  -3   40.00    6.23   0
  -4  -2   3   25.05    4.70   0
  -3  -2   3 1413.49    6.51   0
   3   2  -3 1418.07    6.52   0
  -3  -2   3 1325.78    2.46   0
  -2  -2   3    6.65    2.97   0
   2   2  -3    6.15    4.22   0
   1   2  -3   28.44    2.76   0
  -1  -2   3   25.85    2.56   0
   0  -2   3    8.25    3.11   0
   0   2  -3    9.45    1.64   0
   0  -2   3    4.21    1.66   0
   0   2  -3    5.77    4.44   0
   1  -2   3   12.73    5.28   0
   1  -2   3   11.14    2.79   0
  -1   2  -3   12.30    2.15   0
  -1   2  -3   18.48    5.22   0
  -2   2  -3   69.47    4.82   0
  -2   2  -3   75.86    6.87   0
   2  -2   3   78.96    4.74   0
   2  -2   3   84.15    4.06   0
   3  -2   3  107.28    4.96   0
  -3   2  -3  104.02    7.75   0
   3  -2   3   94.65    5.53   0
  -3   2  -3  107.95    5.83   0
   4  -2   3  385.66    6.34   0
  -4   2  -3  366.33    9.22   0
  -4   2  -3  370.48    5.11   0
  -5   2  -3   36.01    9.11   0
   5  -2   3   30.10    7.06   0
  -5   2  -3   39.04    5.66   0
  -6   2  -3  565.64    9.59   0
  -6   2  -3  532.15   11.31   0
   6  -2   3  547.49    6.62   0
   7  -2   3   22.09    8.22   0
  -7   2  -3   16.80   10.55   0
  -7   2  -3   22.92    6.41   0
  -8   2  -3    7.70   10.05   0
  -8   2  -3   39.98   10.85   0
   8  -2   3    4.36    9.12   0
  -9   2  -3  302.26   12.23   0
   9  -2   3  311.43   10.67   0
  -9   2  -3  325.40   11.62   0
 -10   2  -3   28.49   12.76   0
  10  -2   3   37.00   12.26   0
 -10   2  -3   38.09   12.81   0
 -11   2  -3   88.28   13.17   0
 -11   2  -3   80.98   13.88   0
  11  -2   3  102.66   13.10   0
  12  -2   3   -7.55   12.98   0
 -12   2  -3    2.80   15.51   0
 -12   2  -3   -1.07   10.64   0
  12  -2   3    4.64    9.26   0
 -13   2  -3    5.63   16.91   0
  13  -2   3    6.12    9.45   0
 -13   2  -3  -10.88   16.89   0
  13  -2   3    0.49   11.12   0
 -14   2  -3    1.12   16.18   0
  14  -2   3   15.23   12.60   0
 -14   2  -3    3.34   19.64   0
  14  -2   3    8.77   10.47   0
 -15   2  -3  183.34   18.50   0
 -15   2  -3  206.00   16.89   0
  15  -2   3  193.69   13.68   0
  15  -2   3  183.97   20.22   0
 -16   2  -3  120.81   22.46   0
  16  -2   3  126.95   12.03   0
 -16   2  -3  139.54   24.40   0
  16  -2   3  124.30   22.05   0
  16   1  -3  170.43   24.16   0
 -16  -1   3  113.74   17.98   0
  15   1  -3   32.35   19.64   0
 -15  -1   3   15.80   19.68   0
  14   1  -3   34.49   17.13   0
 -14  -1   3   19.99   18.89   0
  13   1  -3  -31.11   16.55   0
 -13  -1   3   19.61   16.83   0
  12   1  -3   -2.64   13.54   0
 -12  -1   3  -12.07   14.46   0
  11   1  -3   96.85    9.89   0
 -11  -1   3   85.46   13.95   0
  10   1  -3   98.19    3.38   0
 -10  -1   3   62.32   12.01   0
  10   1  -3   86.48    8.88   0
  -9  -1   3  159.74   10.93   0
   9   1  -3  162.09    8.23   0
   9   1  -3  192.44    3.64   0
   8   1  -3   -1.81    3.12   0
  -8  -1   3   -6.56    9.67   0
   8   1  -3   11.16    9.63   0
   7   1  -3   76.22    2.62   0
   7   1  -3   90.45    9.14   0
  -7  -1   3   50.80    6.61   0
  -6  -1   3  652.59    8.85   0
   6   1  -3  643.06    9.18   0
   6   1  -3  739.93    2.51   0
   5   1  -3  141.66    7.53   0
  -5  -1   3  122.59    7.25   0
  -4  -1   3 1683.27    8.37   0
   4   1  -3 1721.61    7.79   0
  -3  -1   3   25.06    0.95   0
   3   1  -3    8.14    5.49   0
  -3  -1   3   13.92    5.79   0
  -2  -1   3   10.24    3.29   0
   2   1  -3    5.90    3.30   0
   1   1  -3   -1.13    3.20   0
  -1  -1   3   11.04    3.08   0
   0   1  -3 3728.83    4.08   0
   0  -1   3 3644.42    3.95   0
   0   1  -3 4106.77    5.31   0
   0  -1   3 4036.74    5.15   0
   1  -1   3   18.38    3.25   0
  -1   1  -3   16.70    2.78   0
  -1   1  -3   18.69    4.65   0
   1  -1   3   13.86    1.90   0
   2  -1   3   63.42    4.97   0
  -2   1  -3   55.68    5.49   0
  -2   1  -3   54.61    4.96   0
   3  -1   3    9.35    6.06   0
  -3   1  -3   -9.99    6.73   0
  -4   1  -3  297.03    7.72   0
   4  -1   3  312.99    7.45   0
   5  -1   3   21.27    7.09   0
  -5   1  -3    4.12    5.85   0
[truncated: 2,168,959 more chars]
