# Supplementary material for: φ-Aromaticity in prismatic {Bi6}-based clusters
Source: Nat Chem. 2022 Dec 22;15(3):347–56. doi: 10.1038/s41557-022-01099-5 (PMC9986111; doi:10.1038/s41557-022-01099-5)
Supplement: Supplementary file 4 — Cartesian coordinates of all calculated structures (ASCII format). [file 41557_2022_1099_MOESM4_ESM.txt]

---------------------------------------------------------------------------------------
Computational Details
---------------------------------------------------------------------------------------
All calculations are carried out with a developers' version of TURBOMOLE V7.6.
SCF thresholds were set to 10^-8 Hartree for the SCF energy and 10^-7 for the
root mean square (RMS) of the density matrix norm.
The TPSS funtional is employed with optimized grids for relativistic calculations
(grid 3a).COSMO is applied with the default parameters to compensate
the negative charge and model the counter ions. The resolution of the identity
approximation to the Coulomb integrals (RI-J) is employed with tailored auxiliary
basis sets. Symmetry constraints are not applied unless explicitly stated differently.

Bi6, Bi6 1-, and Bi6 2- feature a highly symmetric structure, whereas the
Bi6 3- and Bi6 4- feature a distorted structure, which is lower in symmetry
than the respective D3h structure.

Cartesian coordinates are given in Angström. SCF energies are listed in Hartree.

---------------------------------------------------------------------------------------
1) Bi6
---------------------------------------------------------------------------------------

SCF = 1287.7360043
Bi   -1.7461497   -0.0462260    1.5324610 
Bi    0.9131380   -1.4879468    1.5323873 
Bi    0.8330134    1.5342125    1.5323387 
Bi   -1.7461374   -0.0462958   -1.5324577 
Bi    0.9131913   -1.4879532   -1.5323487 
Bi    0.8329443    1.5342092   -1.5323806

Without COSMO
SCF = -1287.7339436
Bi   -1.6758989    0.4867202    1.5330902
Bi    0.4161269   -1.6936279    1.5329311
Bi    1.2597962    1.2069110    1.5330111
Bi   -1.6759166    0.4867119   -1.5330641
Bi    0.4161207   -1.6936325   -1.5329340
Bi    1.2597717    1.2069172   -1.5330343

---------------------------------------------------------------------------------------
2) Bi6 1-
---------------------------------------------------------------------------------------

SCF = -1287.8509786
Bi   -1.7203490   -0.0562130    1.6065126 
Bi    0.9089079   -1.4604858    1.6066616 
Bi    0.8113906    1.5168138    1.6065237 
Bi   -1.7203165   -0.0562955   -1.6065707 
Bi    0.9089386   -1.4605629   -1.6065068 
Bi    0.8114284    1.5167435   -1.6066203 

---------------------------------------------------------------------------------------
3) Bi6 2-
---------------------------------------------------------------------------------------

SCF = -1287.9658456
Bi   -1.6984599   -0.0590773    1.6989780 
Bi    0.9003724   -1.4400028    1.6995238 
Bi    0.7980451    1.4990707    1.6995337 
Bi   -1.6986172   -0.0541154   -1.6990349 
Bi    0.8962850   -1.4426252   -1.6995038 
Bi    0.8023746    1.4967501   -1.6994969

---------------------------------------------------------------------------------------
4) Bi6 3-
---------------------------------------------------------------------------------------

D3h symmetry
SCF = -1287.9955549
Bi   -1.8071075    0.0000000    1.5482934 
Bi    0.9035537   -1.5650010    1.5482934 
Bi    0.9035537    1.5650010    1.5482934 
Bi   -1.8071075    0.0000000   -1.5482934 
Bi    0.9035537   -1.5650010   -1.5482934 
Bi    0.9035537    1.5650010   -1.5482934

C1 symmetry
SCF = -1288.0365793
Bi   -1.7866255   -0.0837027    1.5684833 
Bi    0.8113274   -1.4151599    1.9396448 
Bi    0.9753720    1.4990989    1.5678198 
Bi   -1.7864313   -0.0834684   -1.5685927 
Bi    0.8115865   -1.4152137   -1.9399343 
Bi    0.9747708    1.4984458   -1.5674208

---------------------------------------------------------------------------------------
5) Bi6 4-
---------------------------------------------------------------------------------------

D3h symmetry
SCF = -1288.0882569
Bi   -1.7813728    0.0000000    1.6199637 
Bi    0.8906864   -1.5427141    1.6199637 
Bi    0.8906864    1.5427141    1.6199637 
Bi   -1.7813728    0.0000000   -1.6199637 
Bi    0.8906864   -1.5427141   -1.6199637 
Bi    0.8906864    1.5427141   -1.6199637

C1 symmetry
SCF = -1288.1235111
Bi   -1.7740379    0.7633307    1.4980854 
Bi   -0.0006186   -1.5271288    2.0771781 
Bi    1.7733151    0.7632789    1.5002685 
Bi   -1.7732624    0.7635429   -1.4989686 
Bi    0.0004717   -1.5264283   -2.0780348 
Bi    1.7741321    0.7634046   -1.4985287 

---------------------------------------------------------------------------------------
6) [(RuCp)3Bi6] 1-
---------------------------------------------------------------------------------------

SCF = -2152.8669067
Bi    0.0133513    1.8145434   -1.6439681 
Bi    1.5664249   -0.8999872   -1.6538258 
Bi   -1.5520681   -0.8866042   -1.6747960 
Bi   -0.0005485    1.7922213    1.6711581 
Bi    1.5502778   -0.9119676    1.6618298 
Bi   -1.5775668   -0.9048507    1.6376782 
Ru    2.2078216    1.2650021    0.0078805 
Ru   -2.2018774    1.2747014   -0.0025404 
Ru   -0.0070121   -2.5425620   -0.0033133 
C     4.3652961    1.1676102   -0.3983191 
C     4.1940018    1.5560440    0.9743331 
C     3.2069743    3.1863319   -0.3538344 
C     3.4820676    2.7965865    1.0020229 
C     3.7572748    2.1788401   -1.2252971 
C    -4.3766714    1.1220615    0.0595875 
C    -4.0065555    1.8218440   -1.1449476 
C    -3.9344783    1.9135165    1.1815154 
C    -3.2935022    3.0901362    0.6654459 
C    -3.3398699    3.0329115   -0.7664197 
C     0.6881319   -4.4100473   -0.9974094 
C    -0.7422461   -4.4111745   -0.9708405 
C    -1.1655643   -4.3680138    0.4013076 
C     1.1618797   -4.3654704    0.3588830 
C     0.0131700   -4.3432934    1.2293075 
H     4.9071246    0.2989467   -0.7495301 
H     4.5595808    1.0161906    1.8386465 
H     2.7263430    4.1045934   -0.6656359 
H     3.2175716    3.3552586    1.8908449 
H     3.7604696    2.2041512   -2.3075835 
H    -4.9501638    0.2057825    0.1127143 
H    -4.2262643    1.5086895   -2.1577043 
H    -4.0961880    1.6851586    2.2273199 
H    -2.8776946    3.8971818    1.2550902 
H    -2.9594387    3.7862189   -1.4444865 
H     1.3051199   -4.4580370   -1.8857667 
H    -1.3916030   -4.4592320   -1.8358016 
H    -2.1889315   -4.4068504    0.7515995 
H     2.1973251   -4.4048312    0.6716086 
H     0.0325987   -4.3594650    2.3115896

---------------------------------------------------------------------------------------
7) [(IrCOD)3Bi6] 1-
---------------------------------------------------------------------------------------

SCF = -2538.4565241
Bi   -1.7824522    0.7647561    1.6247584 
Bi    1.3508242    1.0173941    1.6663478 
Bi    0.0724557   -1.8106543    1.6531248 
Bi   -1.5114200    0.7650437   -1.6638014 
Bi    1.6186295    1.0692085   -1.6238830 
Bi    0.2485081   -1.7928373   -1.6548996 
Ir   -0.2302987    2.5874781    0.0005375 
Ir   -2.1174170   -1.4950945   -0.0919325 
Ir    2.3480302   -1.0977105    0.0911338 
C    -0.5639915    3.9966133   -1.5961431 
C     0.9727956    4.2636236    0.7201519 
C    -0.1476450    4.0360446    1.5949224 
C    -1.7075004    4.0268961   -0.7218702 
C    -3.2217324   -2.5786249    1.4001676 
C    -2.6347535   -3.5314584    0.4908112 
C    -3.3409142   -2.0703363   -1.7722289 
C    -4.1383894   -1.2644183   -0.8834248 
C     3.6525376   -1.4544598    1.7710717 
C     3.2204487   -3.0074057   -0.4999850 
C     3.6289874   -1.9605248   -1.4037327 
C     4.2946688   -0.5149618    0.8876417 
H    -0.7136635    3.5012675   -2.5591577 
C     0.4980644    5.0840587   -1.6481842 
C     1.0385656    5.4449720   -0.2507695 
H     1.9442791    3.9531937    1.1036460 
H     0.0863031    3.5763355    2.5588965 
C    -1.3831513    4.9219049    1.6450458 
C    -1.9782601    5.1803410    0.2469947 
H    -2.6097532    3.5516813   -1.1054914 
H    -2.7564131   -2.5144108    2.3878465 
C    -4.7000626   -2.2203775    1.4144751 
H    -1.7853321   -4.0938100    0.8779031 
C    -3.4580508   -4.2959624   -0.5490619 
C    -3.4826422   -3.5783942   -1.9118559 
H    -3.0267931   -1.5845066   -2.7002177 
H    -4.3483930   -0.2506574   -1.2236416 
C    -5.2291656   -1.8555787    0.0132439 
H     3.2554528   -1.0369705    2.7005924 
C     4.0599521   -2.9140057    1.9041940 
C     4.1653651   -3.6180982    0.5382085 
H     2.4853904   -3.7099900   -0.8915729 
H     3.1603429   -1.9755120   -2.3916212 
C     5.0195173   -1.3435764   -1.4136514 
C     5.4741100   -0.8980210   -0.0096166 
H     4.3200069    0.5183128    1.2329219 
H     1.3256802    4.7039305   -2.2594708 
H     0.1136033    5.9812556   -2.1639730 
H     0.4827281    6.2936104    0.1672185 
H     2.0795278    5.7774197   -0.3388332 
H    -2.1318593    4.4050359    2.2575246 
H    -1.1608603    5.8736478    2.1584338 
H    -1.5788133    6.1121237   -0.1726616 
H    -3.0612836    5.3266689    0.3346172 
H    -5.2960158   -3.0367295    1.8586746 
H    -4.8208233   -1.3525303    2.0743106 
H    -4.4787769   -4.4398179   -0.1729136 
H    -3.0355161   -5.3000106   -0.6732412 
H    -4.3964474   -3.8347191   -2.4757260 
H    -2.6370709   -3.9338340   -2.5134548 
H    -5.6647070   -2.7376244   -0.4730121 
H    -6.0443832   -1.1289484    0.1106210 
H     3.2898949   -3.4167971    2.5020628 
H     5.0038397   -3.0066388    2.4691542 
H     5.1959022   -3.5764420    0.1636693 
H     3.9280109   -4.6818051    0.6571243 
H     5.7521661   -2.0374219   -1.8615442 
H     4.9829928   -0.4642146   -2.0682605 
H     6.1471284   -0.0375414   -0.1018353 
H     6.0590211   -1.6912127    0.4729759

---------------------------------------------------------------------------------------
8) Benzene (COSMO not used)
---------------------------------------------------------------------------------------

SCF = -232.3742111
C    -1.2092517    0.6981618    0.0000000
C    -1.2092517   -0.6981618    0.0000000
C     0.0000000   -1.3963236    0.0000000
C     1.2092517   -0.6981618    0.0000000
C     1.2092517    0.6981618    0.0000000
C     0.0000000    1.3963236    0.0000000
H    -2.1504844    1.2415828    0.0000000
H    -2.1504844   -1.2415828    0.0000000
H     0.0000000   -2.4831655    0.0000000
H     2.1504844   -1.2415828    0.0000000
H     2.1504844    1.2415828    0.0000000
H     0.0000000    2.4831655    0.0000000

---------------------------------------------------------------------------------------
9) Prisman (COSMO not used)
---------------------------------------------------------------------------------------

SCF = -232.1960350
C    -0.8793269    0.0000000    0.7789591
C     0.4396635   -0.7615194    0.7789591
C     0.4396635    0.7615194    0.7789591
C    -0.8793269    0.0000000   -0.7789591
C     0.4396635   -0.7615194   -0.7789591
C     0.4396635    0.7615194   -0.7789591
H    -1.6757029    0.0000000    1.5145645
H     0.8378515    1.4512013   -1.5145645
H    -1.6757029    0.0000000   -1.5145645
H     0.8378515    1.4512013    1.5145645
H     0.8378515   -1.4512013    1.5145645
H     0.8378515   -1.4512013   -1.5145645

---------------------------------------------------------------------------------------
10) [Cu4]2-
---------------------------------------------------------------------------------------

SCF = -6562.5154132
Cu    1.1671195    1.1671195    0.0000000
Cu    1.1671195   -1.1671195    0.0000000
Cu   -1.1671195   -1.1671195    0.0000000
Cu   -1.1671195    1.1671195    0.0000000

---------------------------------------------------------------------------------------
11) [Cu4Li]-
---------------------------------------------------------------------------------------

SCF = -6569.9929420
Cu    1.1831691    1.1831691    0.0518790
Cu    1.1831691   -1.1831691    0.0518790
Cu   -1.1831691   -1.1831691    0.0518790
Cu   -1.1831691    1.1831691    0.0518790
Li    0.0000000    0.0000000   -1.9002099

---------------------------------------------------------------------------------------
12) Cu4Li2 (COSMO not used)
---------------------------------------------------------------------------------------

SCF = -6577.4197695
Cu    1.2226438    1.2226438    0.0000000
Cu    1.2226438   -1.2226438    0.0000000
Cu   -1.2226438   -1.2226438    0.0000000
Cu   -1.2226438    1.2226438    0.0000000
Li    0.0000000    0.0000000    1.7365061
Li    0.0000000    0.0000000   -1.7365061

---------------------------------------------------------------------------------------
13) Al4 2-
---------------------------------------------------------------------------------------
Structure taken from Eulenstein, Franzke, et al. in Nat. Chem. 13, 149-155 (2021).

SCF = -970.0093485
Al    1.2646847    1.2646847    0.0000000
Al    1.2646847   -1.2646847    0.0000000
Al   -1.2646847    1.2646847    0.0000000
Al   -1.2646847   -1.2646847    0.0000000

---------------------------------------------------------------------------------------
14) [Bi6Mo3(CO)9] 4-
---------------------------------------------------------------------------------------

SCF = -2513.2432138
Bi   -1.7033541   -0.7737449   -1.5942837
Bi    0.1570442    1.6939527   -1.8879611
Bi    1.4984992   -1.0514967   -1.6570824
Bi    0.1611262    1.7018139    1.8830297
Bi   -1.6967421   -0.7672732    1.6027917
Bi    1.5032347   -1.0423851    1.6570747
Mo   -2.2251237    1.7189177   -0.0018261
C    -1.1436025   -3.9856223    1.3394349
C    -3.5984786    1.9323839    1.3588152
C    -3.6062061    1.9240276   -1.3556296
C    -1.8550945    3.6316111   -0.0123559
O    -1.6632153   -4.7010518    2.1390847
O    -4.4643827    2.0974228   -2.1634139
O    -4.4507676    2.1106048    2.1716672
O    -1.6744678    4.8049036   -0.0205803
Mo   -0.2570304   -2.8807570    0.0091694
Mo    2.4921616    1.2516798   -0.0055917
C    -1.0007965   -3.9690216   -1.4185108
C     1.3295039   -4.0036827    0.0858201
C     2.4936355    3.1991576    0.0079030
C     3.8867544    1.2016390   -1.3636092
C     3.8981009    1.1936990    1.3388845
O    -1.4301678   -4.6669564   -2.2834082
O     2.2824863   -4.7139815    0.1280673
O     2.5436456    4.3848681    0.0182545
O     4.7612843    1.2184820   -2.1711195
O     4.7798673    1.2065203    2.1387775

---------------------------------------------------------------------------------------
References:
---------------------------------------------------------------------------------------
TURBOMOLE:
i) TURBOMOLE, Pre-Version 7.7 (2022).
ii) Ahlrichs, R., Bär, M., Häser, M., Horn, H. & Kölmel, C.
Electronic structure calculations on workstation computers: The program system turbomole. 
Chem. Phys. Lett. 162, 165-169 (1989).
iii) Furche, F., Ahlrichs, R., Hättig, C., Klopper, W., Sierka, M. & Weigend, F.
Turbomole.
Wiley Interdiscip. Rev.: Comput. Mol. Sci. 4, 91-100 (2014).
iv) Balasubramani, S. G., Chen, G. P., Coriani, S., Diedenhofen, M., Frank, M. S., Franzke, Y. J.,
Furche, F., Grotjahn, R., Harding, M. E., Hättig, C., Hellweg, A., Helmich-Paris, B., Holzer, C.,
Huniar, U., Kaupp, M., Marefat Khah, A., Karbalaei Khani, S., Müller, T., Mack, F., Nguyen, B. D.,
Parker, S. M., Perlt, E., Rappoport, D., Reiter, K., Roy, S., Rückert, M., Schmitz, G., Sierka, M.,
Tapavicza, E., Tew, D. P., van Wüllen, C., Voora, V. K., Weigend, F., Wodyński, A. & Yu, J. M.
TURBOMOLE: Modular program suite for ab initio quantum-chemical and condensed-matter simulations.
J. Chem. Phys. 152, 184107 (2020).

ECPs:
Metz, B., Stoll, H. & Dolg, M.
Small-core multiconfiguration-Dirac–Hartree–Fock-adjusted pseudopotentials for post-d main
group elements: Application to PbH and PbO.
J. Chem. Phys. 113, 2563-2569 (2000).

dhf-type basis set:
Weigend, F & Baldes, A.
Segmented contracted basis sets for one- and two-component Dirac–Fock effective core potentials.
J. Chem. Phys. 133, 174102 (2010).

RI-J in TURBOMOLE:
i) Eichkorn, K., Treutler, O., Öhm, H., Häser, M. & Ahlrichs, R.
Auxiliary basis sets to approximate Coulomb potentials.
Chem. Phys. Lett. 242, 652-660 (1995).
ii) Eichkorn, K., Weigend, F., Treutler, O. & Ahlrichs, R.
Auxiliary basis sets for main row atoms and transition metals and their use to approximate
Coulomb potentials.
Theor. Chem. Acc. 97, 119-124 (1997).

TPSS functional:
Tao, J., Perdew, J. P., Staroverov, V. N. & Scuseria, G. E.
Climbing the Density Functional Ladder: Nonempirical MetaGeneralized Gradient Approximation
Designed for Molecules and Solids.
Phys. Rev. Lett. 91, 146401 (2003).

Grids for numerical integration (grid 3a):
Franzke, Y. J., Treß, R., Pazdera, T. M. & Weigend, F.
Error-consistent segmented contracted all-electron relativistic basis sets of double-
and triple-zeta quality for NMR shielding constants.
Phys. Chem. Chem. Phys. 21, 16658–16664 (2019).

COSMO:
i) Klamt, A. & Schüürmann, G.
COSMO:a new approach to dielectric screening in solvents with explicit expressions for
the screening energy and its gradient.
J. Chem. Soc., Perkin Trans. 2, 799-805 (1993).
ii) Schäfer, A., Klamt, A., Sattel, D., Lohrenz, J. C. W. & Eckert, F.
COSMO Implementation in TURBOMOLE: Extension of an efficient quantum chemical code
towards liquid systems.
Phys. Chem. Chem. Phys. 2, 2187-2193 (2000).
