# Supplementary material for: φ-Aromaticity in prismatic {Bi6}-based clusters
Source: Nat Chem. 2022 Dec 22;15(3):347–56. doi: 10.1038/s41557-022-01099-5 (PMC9986111; doi:10.1038/s41557-022-01099-5)
Supplement: Supplementary file 5 — Source data for the current height profiles displayed in Supplementary Figs. 19–24. [file 41557_2022_1099_MOESM5_ESM.xlsx]

## Sheet: Benzene
Data for the current height profile of Benzene
To get the current profile, the current strength is divided by the slice thickness, 0.1 bohr
For details, see the Supporting Information PDF (Supplementary Figure 19)
Height	Current Strength
9.8	0
9.7	0
9.6	0
9.5	0
9.4	0
9.3	0
9.2	0
9.1	0
9	0
8.9	0
8.8	0
8.7	0
8.6	0
8.5	0
8.4	0
8.3	0
8.2	0
8.1	1e-06
8	1e-06
7.9	1e-06
7.8	2e-06
7.7	2e-06
7.6	3e-06
7.5	4e-06
7.4	5e-06
7.3	6e-06
7.2	8e-06
7.1	1.1e-05
7	1.4e-05
6.9	1.8e-05
6.8	2.3e-05
6.7	3e-05
6.6	3.8e-05
6.5	4.9e-05
6.4	6.2e-05
6.3	7.8e-05
6.2	9.7e-05
6.1	0.000122
6	0.000151
5.9	0.000187
5.8	0.000231
5.7	0.000284
5.6	0.000347
5.5	0.000423
5.4	0.000513
5.3	0.00062
5.2	0.000747
5.1	0.000897
5	0.001073
4.9	0.00128
4.8	0.001522
4.7	0.001806
4.6	0.002138
4.5	0.002526
4.4	0.002979
4.3	0.00351
4.2	0.00413
4.1	0.004856
4	0.005707
3.9	0.006707
3.8	0.007882
3.7	0.009263
3.6	0.01089
3.5	0.012805
3.4	0.015059
3.3	0.017712
3.2	0.020827
3.1	0.02448
3	0.028751
2.9	0.03373
2.8	0.039514
2.7	0.046206
2.6	0.05392
2.5	0.062776
2.4	0.072902
2.3	0.084437
2.2	0.097525
2.1	0.112314
2	0.128945
1.9	0.147535
1.8	0.168152
1.7	0.190768
1.6	0.21521
1.5	0.241098
1.4	0.267773
1.3	0.294241
1.2	0.319138
1.1	0.34074
1	0.357027
0.9	0.365824
0.8	0.365013
0.7	0.352839
0.6	0.328278
0.5	0.291471
0.4	0.24414
0.3	0.189858
0.2	0.134006
0.1	0.083242
0	0.044466

## Sheet: Cu4Li2
Data for the current height profile of Cu4Li2
To get the current profile, the current strength is divided by the slice thickness, 0.1 bohr
For details, see the Supporting Information PDF (Supplementary Figure 20)
Height	Current Strength
14.9	0
14.8	0
14.7	0
14.6	0
14.5	0
14.4	0
14.3	0
14.2	0
14.1	0
14	0
13.9	0
13.8	0
13.7	0
13.6	1e-06
13.5	1e-06
13.4	1e-06
13.3	1e-06
13.2	1e-06
13.1	1e-06
13	1e-06
12.9	1e-06
12.8	1e-06
12.7	1e-06
12.6	1e-06
12.5	2e-06
12.4	2e-06
12.3	2e-06
12.2	2e-06
12.1	2e-06
12	3e-06
11.9	3e-06
11.8	3e-06
11.7	4e-06
11.6	4e-06
11.5	5e-06
11.4	5e-06
11.3	6e-06
11.2	7e-06
11.1	8e-06
11	9e-06
10.9	1e-05
10.8	1.1e-05
10.7	1.3e-05
10.6	1.5e-05
10.5	1.7e-05
10.4	1.9e-05
10.3	2.2e-05
10.2	2.5e-05
10.1	2.8e-05
10	3.3e-05
9.9	3.7e-05
9.8	4.3e-05
9.7	4.9e-05
9.6	5.6e-05
9.5	6.4e-05
9.4	7.3e-05
9.3	8.4e-05
9.2	9.6e-05
9.1	0.000109
9	0.000125
8.9	0.000142
8.8	0.000161
8.7	0.000183
8.6	0.000207
8.5	0.000235
8.4	0.000266
8.3	0.0003
8.2	0.000338
8.1	0.000381
8	0.000429
7.9	0.000482
7.8	0.00054
7.7	0.000605
7.6	0.000677
7.5	0.000756
7.4	0.000844
7.3	0.000941
7.2	0.001047
7.1	0.001164
7	0.001293
6.9	0.001435
6.8	0.00159
6.7	0.001759
6.6	0.001945
6.5	0.002147
6.4	0.002368
6.3	0.002608
6.2	0.002868
6.1	0.00315
6	0.003454
5.9	0.003782
5.8	0.004134
5.7	0.004512
5.6	0.004917
5.5	0.00535
5.4	0.005816
5.3	0.00632
5.2	0.006871
5.1	0.007486
5	0.008194
4.9	0.009038
4.8	0.010092
4.7	0.011468
4.6	0.013338
4.5	0.015968
4.4	0.019751
4.3	0.025276
4.2	0.033404
4.1	0.045378
4	0.062965
3.9	0.088637
3.8	0.125751
3.7	0.17851
3.6	0.251425
3.5	0.347445
3.4	0.462164
3.3	0.569311
3.2	0.593826
3.1	0.507584
3	0.394057
2.9	0.295161
2.8	0.220745
2.7	0.16922
2.6	0.135932
2.5	0.116185
2.4	0.106105
2.3	0.102802
2.2	0.1042
2.1	0.108817
2	0.115592
1.9	0.123756
1.8	0.132748
1.7	0.142144
1.6	0.151619
1.5	0.16091
1.4	0.169805
1.3	0.178127
1.2	0.185731
1.1	0.1925
1	0.198352
0.9	0.203241
0.8	0.207162
0.7	0.210152
0.6	0.212294
0.5	0.213704
0.4	0.214529
0.3	0.214929
0.2	0.215061
0.1	0.215063
0	0.215036

## Sheet: Al4 2-
Data for the current height profile of Al4 2-
To get the current profile, the current strength is divided by the slice thickness, 0.1 bohr
For details, see the Supporting Information PDF (Supplementary Figure 21)
Height	Current Strength
9.8	9e-06
9.7	1.1e-05
9.6	1.4e-05
9.5	1.7e-05
9.4	2.1e-05
9.3	2.6e-05
9.2	3.2e-05
9.1	3.9e-05
9	4.7e-05
8.9	5.7e-05
8.8	6.9e-05
8.7	8.3e-05
8.6	0.0001
8.5	0.000119
8.4	0.000143
8.3	0.00017
8.2	0.000203
8.1	0.000241
8	0.000285
7.9	0.000337
7.8	0.000398
7.7	0.000468
7.6	0.000549
7.5	0.000642
7.4	0.000749
7.3	0.000873
7.2	0.001014
7.1	0.001175
7	0.001359
6.9	0.001568
6.8	0.001804
6.7	0.002071
6.6	0.002372
6.5	0.002711
6.4	0.003091
6.3	0.003516
6.2	0.003992
6.1	0.004522
6	0.005111
5.9	0.005766
5.8	0.006491
5.7	0.007294
5.6	0.008181
5.5	0.009159
5.4	0.010238
5.3	0.011425
5.2	0.012732
5.1	0.014168
5	0.015746
4.9	0.01748
4.8	0.019385
4.7	0.021477
4.6	0.023777
4.5	0.026305
4.4	0.029086
4.3	0.032146
4.2	0.035515
4.1	0.039227
4	0.043317
3.9	0.047828
3.8	0.052803
3.7	0.05829
3.6	0.06434
3.5	0.071009
3.4	0.078354
3.3	0.086435
3.2	0.095314
3.1	0.105051
3	0.115705
2.9	0.127333
2.8	0.139985
2.7	0.153704
2.6	0.168523
2.5	0.184459
2.4	0.201517
2.3	0.219679
2.2	0.23891
2.1	0.259148
2	0.280308
1.9	0.302278
1.8	0.324921
1.7	0.348075
1.6	0.371554
1.5	0.395154
1.4	0.418657
1.3	0.441832
1.2	0.464446
1.1	0.48627
1	0.507083
0.9	0.526681
0.8	0.544881
0.7	0.561529
0.6	0.576496
0.5	0.589688
0.4	0.601037
0.3	0.610505
0.2	0.61807
0.1	0.623731
0	0.62749

## Sheet: Bi6
Data for the current height profile of Bi6
To get the current profile, the current strength is divided by the slice thickness, 0.1 bohr
For details, see the Supporting Information PDF (Supplementary Figure 22)
Height	Current Strength
13.1	1e-05
13	1.2e-05
12.9	1.4e-05
12.8	1.8e-05
12.7	2.1e-05
12.6	2.6e-05
12.5	3.1e-05
12.4	3.7e-05
12.3	4.5e-05
12.2	5.3e-05
12.1	6.4e-05
12	7.6e-05
11.9	9e-05
11.8	0.000107
11.7	0.000127
11.6	0.00015
11.5	0.000176
11.4	0.000207
11.3	0.000243
11.2	0.000284
11.1	0.000331
11	0.000385
10.9	0.000448
10.8	0.000519
10.7	0.0006
10.6	0.000692
10.5	0.000797
10.4	0.000916
10.3	0.00105
10.2	0.001202
10.1	0.001373
10	0.001565
9.9	0.001781
9.8	0.002022
9.7	0.002292
9.6	0.002594
9.5	0.002931
9.4	0.003305
9.3	0.003722
9.2	0.004184
9.1	0.004697
9	0.005266
8.9	0.005895
8.8	0.00659
8.7	0.007357
8.6	0.008203
8.5	0.009136
8.4	0.010162
8.3	0.01129
8.2	0.012528
8.1	0.013886
8	0.015374
7.9	0.017003
7.8	0.018782
7.7	0.020724
7.6	0.02284
7.5	0.025143
7.4	0.027645
7.3	0.030361
7.2	0.033303
7.1	0.036485
7	0.039923
6.9	0.04363
6.8	0.047623
6.7	0.051917
6.6	0.056528
6.5	0.061474
6.4	0.066771
6.3	0.072439
6.2	0.078496
6.1	0.084959
6	0.091849
5.9	0.099182
5.8	0.106977
5.7	0.115248
5.6	0.12401
5.5	0.133271
5.4	0.143036
5.3	0.153304
5.2	0.164068
5.1	0.175312
5	0.187011
4.9	0.199131
4.8	0.211625
4.7	0.224437
4.6	0.2375
4.5	0.250733
4.4	0.264048
4.3	0.277344
4.2	0.290514
4.1	0.303439
4	0.315997
3.9	0.328058
3.8	0.33949
3.7	0.350155
3.6	0.359918
3.5	0.36864
3.4	0.37619
3.3	0.382437
3.2	0.387258
3.1	0.390544
3	0.392194
2.9	0.392128
2.8	0.390286
2.7	0.386633
2.6	0.381163
2.5	0.373901
2.4	0.364909
2.3	0.354279
2.2	0.342142
2.1	0.328658
2	0.314014
1.9	0.298422
1.8	0.282107
1.7	0.265303
1.6	0.248248
1.5	0.231173
1.4	0.214296
1.3	0.197823
1.2	0.181937
1.1	0.1668
1	0.152553
0.9	0.139312
0.8	0.127175
0.7	0.116216
0.6	0.106497
0.5	0.098062
0.4	0.090943
0.3	0.085164
0.2	0.080741
0.1	0.077685
0	0.076001

## Sheet: Bi6 2-
Data for the current height profile of Bi6 2-
To get the current profile, the current strength is divided by the slice thickness, 0.1 bohr
For details, see the Supporting Information PDF (Supplementary Figure 22)
Height	Current Strength
13.1	0
13	0
12.9	0
12.8	0
12.7	0
12.6	0
12.5	0
12.4	0
12.3	0
12.2	0
12.1	0
12	0
11.9	0
11.8	0
11.7	0
11.6	0
11.5	0
11.4	1e-06
11.3	1e-06
11.2	1e-06
11.1	1e-06
11	2e-06
10.9	2e-06
10.8	3e-06
10.7	4e-06
10.6	5e-06
10.5	7e-06
10.4	9e-06
10.3	1.1e-05
10.2	1.4e-05
10.1	1.8e-05
10	2.2e-05
9.9	2.8e-05
9.8	3.4e-05
9.7	4.3e-05
9.6	5.3e-05
9.5	6.5e-05
9.4	8e-05
9.3	9.9e-05
9.2	0.000122
9.1	0.000149
9	0.000182
8.9	0.000222
8.8	0.000271
8.7	0.00033
8.6	0.000401
8.5	0.000486
8.4	0.000588
8.3	0.00071
8.2	0.000857
8.1	0.001032
8	0.00124
7.9	0.001488
7.8	0.001783
7.7	0.002131
7.6	0.002543
7.5	0.003027
7.4	0.003597
7.3	0.004265
7.2	0.005046
7.1	0.005956
7	0.007014
6.9	0.008241
6.8	0.009659
6.7	0.011294
6.6	0.013172
6.5	0.015324
6.4	0.017783
6.3	0.020584
6.2	0.023765
6.1	0.027366
6	0.031431
5.9	0.036004
5.8	0.041133
5.7	0.046866
5.6	0.05325
5.5	0.060333
5.4	0.06816
5.3	0.076774
5.2	0.08621
5.1	0.096495
5	0.107647
4.9	0.119669
4.8	0.132549
4.7	0.146255
4.6	0.160733
4.5	0.175906
4.4	0.191669
4.3	0.207893
4.2	0.224421
4.1	0.241071
4	0.257639
3.9	0.273904
3.8	0.28963
3.7	0.304573
3.6	0.318492
3.5	0.33115
3.4	0.342327
3.3	0.351824
3.2	0.359472
3.1	0.365135
3	0.368716
2.9	0.37016
2.8	0.369455
2.7	0.366634
2.6	0.36177
2.5	0.354978
2.4	0.346404
2.3	0.336228
2.2	0.324652
2.1	0.311896
2	0.298192
1.9	0.283774
1.8	0.268878
1.7	0.253731
1.6	0.238547
1.5	0.223527
1.4	0.20885
1.3	0.194677
1.2	0.181148
1.1	0.168381
1	0.156472
0.9	0.145501
0.8	0.135529
0.7	0.126603
0.6	0.118756
0.5	0.112013
0.4	0.106388
0.3	0.101892
0.2	0.098529
0.1	0.096303
0	0.095214

## Sheet: Bi6 4-
Data for the current height profile of Bi6 4-
To get the current profile, the current strength is divided by the slice thickness, 0.1 bohr
For details, see the Supporting Information PDF (Supplementary Figure 22)
Height	Current Strength
13.1	0
13	1.6e-05
12.9	1.9e-05
12.8	2.3e-05
12.7	2.8e-05
12.6	3.4e-05
12.5	4.1e-05
12.4	4.9e-05
12.3	5.9e-05
12.2	7.1e-05
12.1	8.5e-05
12	0.000102
11.9	0.000121
11.8	0.000144
11.7	0.00017
11.6	0.000201
11.5	0.000237
11.4	0.000279
11.3	0.000327
11.2	0.000383
11.1	0.000447
11	0.00052
10.9	0.000604
10.8	0.0007
10.7	0.000809
10.6	0.000932
10.5	0.001072
10.4	0.00123
10.3	0.001408
10.2	0.001607
10.1	0.00183
10	0.00208
9.9	0.002357
9.8	0.002665
9.7	0.003006
9.6	0.003383
9.5	0.003799
9.4	0.004255
9.3	0.004755
9.2	0.005302
9.1	0.005899
9	0.006547
8.9	0.007252
8.8	0.008014
8.7	0.008837
8.6	0.009723
8.5	0.010676
8.4	0.011697
8.3	0.012788
8.2	0.013953
8.1	0.015192
8	0.016507
7.9	0.0179
7.8	0.019371
7.7	0.020922
7.6	0.022551
7.5	0.024261
7.4	0.02605
7.3	0.027917
7.2	0.029862
7.1	0.031884
7	0.033983
6.9	0.036156
6.8	0.038404
6.7	0.040728
6.6	0.043127
6.5	0.045605
6.4	0.048164
6.3	0.05081
6.2	0.053551
6.1	0.056396
6	0.059357
5.9	0.062451
5.8	0.065695
5.7	0.069112
5.6	0.072724
5.5	0.07656
5.4	0.080649
5.3	0.085021
5.2	0.089707
5.1	0.094737
5	0.100139
4.9	0.105938
4.8	0.11215
4.7	0.118786
4.6	0.125847
4.5	0.13332
4.4	0.141178
4.3	0.149381
4.2	0.157867
4.1	0.166559
4	0.175362
3.9	0.184161
3.8	0.192827
3.7	0.201215
3.6	0.20917
3.5	0.216528
3.4	0.223123
3.3	0.228789
3.2	0.233365
3.1	0.236704
3	0.238672
2.9	0.239156
2.8	0.238068
2.7	0.23535
2.6	0.230975
2.5	0.224949
2.4	0.217318
2.3	0.208157
2.2	0.197582
2.1	0.185733
2	0.172783
1.9	0.158923
1.8	0.14436
1.7	0.129311
1.6	0.113993
1.5	0.09862
1.4	0.083398
1.3	0.068515
1.2	0.054146
1.1	0.040441
1	0.027534
0.9	0.015533
0.8	0.004531
0.7	-0.005402
0.6	-0.01421
0.5	-0.021852
0.4	-0.028297
0.3	-0.033524
0.2	-0.037521
0.1	-0.040278
0	-0.041791
