# Supplementary material for: φ-Aromaticity in prismatic {Bi6}-based clusters
Source: Nat Chem. 2022 Dec 22;15(3):347–56. doi: 10.1038/s41557-022-01099-5 (PMC9986111; doi:10.1038/s41557-022-01099-5)
Supplement: Supplementary file 6 — Source data for the current distance profiles displayed in Supplementary Figs. 23, 24 and 33. [file 41557_2022_1099_MOESM6_ESM.xlsx]

## Sheet: Bi6 2-
Data for the current distance profile of Bi6 2-
To get the current profile, the current strength is divided by the slice thickness, 0.02 bohr
For details, see the Supporting Information PDF (Supplementary Figure 23)
Distance	Current Strength
0	0.001675
0.02	0.000698
0.04	-0.000268
0.06	-0.001221
0.08	-0.002163
0.1	-0.003091
0.12	-0.004005
0.14	-0.004904
0.16	-0.005788
0.18	-0.006656
0.2	-0.007505
0.22	-0.008337
0.24	-0.009149
0.26	-0.00994
0.28	-0.010709
0.3	-0.011455
0.32	-0.012177
0.34	-0.012874
0.36	-0.013543
0.38	-0.014185
0.4	-0.014797
0.42	-0.015378
0.44	-0.015927
0.46	-0.016442
0.48	-0.016921
0.5	-0.017364
0.52	-0.017769
0.54	-0.018134
0.56	-0.018457
0.58	-0.018738
0.6	-0.018975
0.62	-0.019166
0.64	-0.019309
0.66	-0.019404
0.68	-0.019449
0.7	-0.019441
0.72	-0.019381
0.74	-0.019266
0.76	-0.019095
0.78	-0.018866
0.8	-0.018579
0.82	-0.018232
0.84	-0.017823
0.86	-0.017352
0.88	-0.016818
0.9	-0.016219
0.92	-0.015554
0.94	-0.014822
0.96	-0.014023
0.98	-0.013155
1	-0.012219
1.02	-0.011212
1.04	-0.010135
1.06	-0.008986
1.08	-0.007767
1.1	-0.006475
1.12	-0.005111
1.14	-0.003675
1.16	-0.002166
1.18	-0.000585
1.2	0.001068
1.22	0.002794
1.24	0.004591
1.26	0.00646
1.28	0.0084
1.3	0.01041
1.32	0.01249
1.34	0.014639
1.36	0.016856
1.38	0.01914
1.4	0.021489
1.42	0.023903
1.44	0.026381
1.46	0.028921
1.48	0.031521
1.5	0.034179
1.52	0.036895
1.54	0.039666
1.56	0.042491
1.58	0.045366
1.6	0.048292
1.62	0.051264
1.64	0.054282
1.66	0.057342
1.68	0.060442
1.7	0.063581
1.72	0.066754
1.74	0.069961
1.76	0.073197
1.78	0.076461
1.8	0.07975
1.82	0.08306
1.84	0.08639
1.86	0.089736
1.88	0.093095
1.9	0.096464
1.92	0.099841
1.94	0.103222
1.96	0.106605
1.98	0.109986
2	0.113363
2.02	0.116732
2.04	0.120091
2.06	0.123437
2.08	0.126765
2.1	0.130075
2.12	0.133362
2.14	0.136624
2.16	0.139858
2.18	0.143062
2.2	0.146231
2.22	0.149364
2.24	0.152459
2.26	0.155512
2.28	0.15852
2.3	0.161482
2.32	0.164395
2.34	0.167257
2.36	0.170065
2.38	0.172817
2.4	0.175511
2.42	0.178145
2.44	0.180717
2.46	0.183225
2.48	0.185667
2.5	0.188043
2.52	0.190349
2.54	0.192585
2.56	0.19475
2.58	0.196841
2.6	0.198858
2.62	0.2008
2.64	0.202665
2.66	0.204453
2.68	0.206163
2.7	0.207795
2.72	0.209347
2.74	0.210819
2.76	0.212211
2.78	0.213522
2.8	0.214752
2.82	0.215902
2.84	0.21697
2.86	0.217958
2.88	0.218865
2.9	0.219692
2.92	0.220438
2.94	0.221104
2.96	0.221692
2.98	0.2222
3	0.222631
3.02	0.222984
3.04	0.223261
3.06	0.223462
3.08	0.223588
3.1	0.22364
3.12	0.22362
3.14	0.223527
3.16	0.223365
3.18	0.223133
3.2	0.222832
3.22	0.222466
3.24	0.222033
3.26	0.221536
3.28	0.220977
3.3	0.220356
3.32	0.219676
3.34	0.218937
3.36	0.218141
3.38	0.21729
3.4	0.216384
3.42	0.215427
3.44	0.214419
3.46	0.213362
3.48	0.212257
3.5	0.211106
3.52	0.20991
3.54	0.208672
3.56	0.207393
3.58	0.206074
3.6	0.204716
3.62	0.203322
3.64	0.201893
3.66	0.200431
3.68	0.198936
3.7	0.197411
3.72	0.195857
3.74	0.194276
3.76	0.192668
3.78	0.191035
3.8	0.18938
3.82	0.187702
3.84	0.186004
3.86	0.184286
3.88	0.182551
3.9	0.180799
3.92	0.179031
3.94	0.17725
3.96	0.175455
3.98	0.173649
4	0.171832
4.02	0.170005
4.04	0.168171
4.06	0.166328
4.08	0.164479
4.1	0.162625
4.12	0.160767
4.14	0.158905
4.16	0.157041
4.18	0.155175
4.2	0.153308
4.22	0.151441
4.24	0.149575
4.26	0.147711
4.28	0.145849
4.3	0.143991
4.32	0.142136
4.34	0.140286
4.36	0.138441
4.38	0.136601
4.4	0.134769
4.42	0.132943
4.44	0.131125
4.46	0.129315
4.48	0.127513
4.5	0.125721
4.52	0.123938
4.54	0.122165
4.56	0.120403
4.58	0.118651
4.6	0.116911
4.62	0.115183
4.64	0.113466
4.66	0.111762
4.68	0.110071
4.7	0.108392
4.72	0.106727
4.74	0.105075
4.76	0.103437
4.78	0.101814
4.8	0.100204
4.82	0.098609
4.84	0.097029
4.86	0.095463
4.88	0.093913
4.9	0.092377
4.92	0.090857
4.94	0.089353
4.96	0.087864
4.98	0.086391
5	0.084934
5.02	0.083493
5.04	0.082068
5.06	0.080659
5.08	0.079266
5.1	0.07789
5.12	0.076529
5.14	0.075185
5.16	0.073858
5.18	0.072546
5.2	0.071251
5.22	0.069973
5.24	0.068711
5.26	0.067465
5.28	0.066236
5.3	0.065023
5.32	0.063826
5.34	0.062645
5.36	0.061481
5.38	0.060333
5.4	0.059202
5.42	0.058086
5.44	0.056986
5.46	0.055902
5.48	0.054834
5.5	0.053782
5.52	0.052746
5.54	0.051725
5.56	0.05072
5.58	0.04973
5.6	0.048756
5.62	0.047797
5.64	0.046853
5.66	0.045924
5.68	0.04501
5.7	0.04411
5.72	0.043226
5.74	0.042356
5.76	0.0415
5.78	0.040659
5.8	0.039831
5.82	0.039018
5.84	0.038219
5.86	0.037433
5.88	0.036661
5.9	0.035903
5.92	0.035158
5.94	0.034426
5.96	0.033707
5.98	0.033001
6	0.032307
6.02	0.031626
6.04	0.030958
6.06	0.030302
6.08	0.029658
6.1	0.029026
6.12	0.028406
6.14	0.027797
6.16	0.0272
6.18	0.026614
6.2	0.02604
6.22	0.025476
6.24	0.024924
6.26	0.024382
6.28	0.02385
6.3	0.02333
6.32	0.022819
6.34	0.022318
6.36	0.021828
6.38	0.021347
6.4	0.020875
6.42	0.020414
6.44	0.019961
6.46	0.019518
6.48	0.019083
6.5	0.018658
6.52	0.018241
6.54	0.017833
6.56	0.017433
6.58	0.017042
6.6	0.016659
6.62	0.016284
6.64	0.015916
6.66	0.015556
6.68	0.015204
6.7	0.01486
6.72	0.014522
6.74	0.014192
6.76	0.013869
6.78	0.013552
6.8	0.013243
6.82	0.01294
6.84	0.012644
6.86	0.012354
6.88	0.01207
6.9	0.011793
6.92	0.011521
6.94	0.011255
6.96	0.010996
6.98	0.010742
7	0.010493
7.02	0.01025
7.04	0.010012
7.06	0.00978
7.08	0.009552
7.1	0.00933
7.12	0.009112
7.14	0.0089
7.16	0.008692
7.18	0.008489
7.2	0.00829
7.22	0.008095
7.24	0.007905
7.26	0.00772
7.28	0.007538
7.3	0.007361
7.32	0.007187
7.34	0.007017
7.36	0.006852
7.38	0.006689
7.4	0.006531
7.42	0.006376
7.44	0.006225
7.46	0.006077
7.48	0.005932
7.5	0.005791
7.52	0.005653
7.54	0.005518
7.56	0.005386
7.58	0.005257
7.6	0.005131
7.62	0.005008
7.64	0.004887
7.66	0.00477
7.68	0.004655
7.7	0.004543
7.72	0.004433
7.74	0.004326
7.76	0.004221
7.78	0.004119
7.8	0.004018
7.82	0.003921
7.84	0.003825
7.86	0.003732
7.88	0.003641
7.9	0.003552
7.92	0.003465
7.94	0.00338
7.96	0.003297
7.98	0.003216
8	0.003136
8.02	0.003059
8.04	0.002983
8.06	0.002909
8.08	0.002837
8.1	0.002767
8.12	0.002698
8.14	0.002631
8.16	0.002565
8.18	0.002501
8.2	0.002438
8.22	0.002377
8.24	0.002317
8.26	0.002259
8.28	0.002202
8.3	0.002146
8.32	0.002092
8.34	0.002039
8.36	0.001987
8.38	0.001936
8.4	0.001887
8.42	0.001838
8.44	0.001791
8.46	0.001745
8.48	0.0017
8.5	0.001657
8.52	0.001614
8.54	0.001572
8.56	0.001531
8.58	0.001491
8.6	0.001452
8.62	0.001415
8.64	0.001377
8.66	0.001341
8.68	0.001306
8.7	0.001272
8.72	0.001238
8.74	0.001205
8.76	0.001173
8.78	0.001142
8.8	0.001112
8.82	0.001082
8.84	0.001053
8.86	0.001025
8.88	0.000997
8.9	0.00097
8.92	0.000944
8.94	0.000918
8.96	0.000894
8.98	0.000869
9	0.000845
9.02	0.000822
9.04	0.0008
9.06	0.000778
9.08	0.000756
9.1	0.000735
9.12	0.000715
9.14	0.000695
9.16	0.000676
9.18	0.000657
9.2	0.000639
9.22	0.000621
9.24	0.000603
9.26	0.000586
9.28	0.00057
9.3	0.000553
9.32	0.000538
9.34	0.000522
9.36	0.000507
9.38	0.000493
9.4	0.000479
9.42	0.000465
9.44	0.000452
9.46	0.000438
9.48	0.000426
9.5	0.000413
9.52	0.000401
9.54	0.00039
9.56	0.000378
9.58	0.000367
9.6	0.000356
9.62	0.000346
9.64	0.000335
9.66	0.000325
9.68	0.000316
9.7	0.000306
9.72	0.000297
9.74	0.000288
9.76	0.000279
9.78	0.000271
9.8	0.000263
9.82	0.000255
9.84	0.000247
9.86	0.000239
9.88	0.000232
9.9	0.000225
9.92	0.000218
9.94	0.000211
9.96	0.000205
9.98	0.000198
10	0.000192
10.02	0.000186
10.04	0.00018
10.06	0.000175
10.08	0.000169
10.1	0.000164
10.12	0.000159
10.14	0.000154
10.16	0.000149
10.18	0.000144
10.2	0.000139
10.22	0.000135
10.24	0.000131
10.26	0.000126
10.28	0.000122
10.3	0.000118
10.32	0.000114
10.34	0.000111
10.36	0.000107
10.38	0.000104
10.4	0.0001
10.42	9.7e-05
10.44	9.4e-05
10.46	9.1e-05
10.48	8.8e-05
10.5	8.5e-05
10.52	8.2e-05
10.54	7.9e-05
10.56	7.6e-05
10.58	7.4e-05
10.6	7.1e-05
10.62	6.9e-05
10.64	6.7e-05
10.66	6.4e-05
10.68	6.2e-05
10.7	6e-05
10.72	5.8e-05
10.74	5.6e-05
10.76	5.4e-05
10.78	5.2e-05
10.8	5e-05
10.82	4.9e-05
10.84	4.7e-05
10.86	4.5e-05
10.88	4.4e-05
10.9	4.2e-05
10.92	4.1e-05
10.94	3.9e-05
10.96	3.8e-05
10.98	3.7e-05
11	3.5e-05
11.02	3.4e-05
11.04	3.3e-05
11.06	3.2e-05
11.08	3e-05
11.1	2.9e-05
11.12	2.8e-05
11.14	2.7e-05
11.16	2.6e-05
11.18	2.5e-05
11.2	2.4e-05
11.22	2.4e-05
11.24	2.3e-05
11.26	2.2e-05
11.28	2.1e-05
11.3	2e-05
11.32	1.9e-05
11.34	1.9e-05
11.36	1.8e-05
11.38	1.7e-05
11.4	1.7e-05
11.42	1.6e-05
11.44	1.6e-05
11.46	1.5e-05
11.48	1.4e-05
11.5	1.4e-05
11.52	1.3e-05
11.54	1.3e-05
11.56	1.2e-05
11.58	1.2e-05
11.6	1.1e-05
11.62	1.1e-05

## Sheet: Bi6 4-
Data for the current distance profile of Bi6 4-
To get the current profile, the current strength is divided by the slice thickness, 0.02 bohr
For details, see the Supporting Information PDF (Supplementary Figure 24)
Distance	Current Strength
0	0.003748
0.02	0.003123
0.04	0.00254
0.06	0.002001
0.08	0.001505
0.1	0.001052
0.12	0.000642
0.14	0.000276
0.16	-4.6e-05
0.18	-0.000324
0.2	-0.000557
0.22	-0.000745
0.24	-0.000889
0.26	-0.000987
0.28	-0.001039
0.3	-0.001045
0.32	-0.001004
0.34	-0.000917
0.36	-0.000783
0.38	-0.000601
0.4	-0.000372
0.42	-9.5e-05
0.44	0.000231
0.46	0.000605
0.48	0.001029
0.5	0.001501
0.52	0.002023
0.54	0.002594
0.56	0.003215
0.58	0.003886
0.6	0.004607
0.62	0.005379
0.64	0.0062
0.66	0.007072
0.68	0.007994
0.7	0.008966
0.72	0.009989
0.74	0.011061
0.76	0.012183
0.78	0.013355
0.8	0.014576
0.82	0.015846
0.84	0.017165
0.86	0.018532
0.88	0.019946
0.9	0.021408
0.92	0.022917
0.94	0.024471
0.96	0.026071
0.98	0.027715
1	0.029403
1.02	0.031134
1.04	0.032907
1.06	0.03472
1.08	0.036574
1.1	0.038466
1.12	0.040395
1.14	0.042361
1.16	0.044361
1.18	0.046395
1.2	0.048462
1.22	0.050559
1.24	0.052685
1.26	0.054838
1.28	0.057017
1.3	0.059221
1.32	0.061447
1.34	0.063693
1.36	0.065959
1.38	0.068241
1.4	0.070538
1.42	0.072848
1.44	0.075169
1.46	0.077499
1.48	0.079835
1.5	0.082176
1.52	0.08452
1.54	0.086864
1.56	0.089207
1.58	0.091545
1.6	0.093877
1.62	0.096201
1.64	0.098514
1.66	0.100814
1.68	0.103099
1.7	0.105367
1.72	0.107615
1.74	0.109841
1.76	0.112043
1.78	0.114218
1.8	0.116366
1.82	0.118482
1.84	0.120567
1.86	0.122616
1.88	0.124628
1.9	0.126602
1.92	0.128534
1.94	0.130424
1.96	0.13227
1.98	0.134068
2	0.135819
2.02	0.137519
2.04	0.139168
2.06	0.140763
2.08	0.142304
2.1	0.143788
2.12	0.145215
2.14	0.146582
2.16	0.147889
2.18	0.149134
2.2	0.150317
2.22	0.151435
2.24	0.152489
2.26	0.153478
2.28	0.1544
2.3	0.155255
2.32	0.156041
2.34	0.15676
2.36	0.15741
2.38	0.15799
2.4	0.158501
2.42	0.158942
2.44	0.159313
2.46	0.159614
2.48	0.159845
2.5	0.160006
2.52	0.160098
2.54	0.16012
2.56	0.160073
2.58	0.159957
2.6	0.159773
2.62	0.159521
2.64	0.159203
2.66	0.158818
2.68	0.158368
2.7	0.157853
2.72	0.157274
2.74	0.156633
2.76	0.15593
2.78	0.155166
2.8	0.154343
2.82	0.153462
2.84	0.152523
2.86	0.151529
2.88	0.150481
2.9	0.14938
2.92	0.148227
2.94	0.147025
2.96	0.145774
2.98	0.144476
3	0.143132
3.02	0.141745
3.04	0.140316
3.06	0.138846
3.08	0.137337
3.1	0.135791
3.12	0.13421
3.14	0.132594
3.16	0.130947
3.18	0.129269
3.2	0.127562
3.22	0.125828
3.24	0.124069
3.26	0.122286
3.28	0.120481
3.3	0.118655
3.32	0.116811
3.34	0.114949
3.36	0.113072
3.38	0.111181
3.4	0.109278
3.42	0.107364
3.44	0.10544
3.46	0.103509
3.48	0.101572
3.5	0.099629
3.52	0.097683
3.54	0.095735
3.56	0.093786
3.58	0.091838
3.6	0.089891
3.62	0.087947
3.64	0.086008
3.66	0.084074
3.68	0.082147
3.7	0.080227
3.72	0.078316
3.74	0.076414
3.76	0.074523
3.78	0.072644
3.8	0.070777
3.82	0.068924
3.84	0.067084
3.86	0.06526
3.88	0.063451
3.9	0.061659
3.92	0.059884
3.94	0.058126
3.96	0.056387
3.98	0.054667
4	0.052966
4.02	0.051286
4.04	0.049625
4.06	0.047986
4.08	0.046367
4.1	0.04477
4.12	0.043196
4.14	0.041643
4.16	0.040113
4.18	0.038606
4.2	0.037121
4.22	0.03566
4.24	0.034222
4.26	0.032808
4.28	0.031418
4.3	0.030051
4.32	0.028708
4.34	0.027389
4.36	0.026093
4.38	0.024822
4.4	0.023575
4.42	0.022351
4.44	0.021152
4.46	0.019976
4.48	0.018824
4.5	0.017696
4.52	0.016591
4.54	0.01551
4.56	0.014452
4.58	0.013417
4.6	0.012405
4.62	0.011416
4.64	0.01045
4.66	0.009507
4.68	0.008585
4.7	0.007686
4.72	0.006809
4.74	0.005954
4.76	0.00512
4.78	0.004307
4.8	0.003516
4.82	0.002745
4.84	0.001995
4.86	0.001266
4.88	0.000556
4.9	-0.000134
4.92	-0.000804
4.94	-0.001455
4.96	-0.002087
4.98	-0.0027
5	-0.003294
5.02	-0.00387
5.04	-0.004429
5.06	-0.004969
5.08	-0.005492
5.1	-0.005998
5.12	-0.006487
5.14	-0.006959
5.16	-0.007415
5.18	-0.007855
5.2	-0.008279
5.22	-0.008688
5.24	-0.009081
5.26	-0.009459
5.28	-0.009823
5.3	-0.010172
5.32	-0.010507
5.34	-0.010828
5.36	-0.011135
5.38	-0.011429
5.4	-0.01171
5.42	-0.011978
5.44	-0.012234
5.46	-0.012477
5.48	-0.012708
5.5	-0.012927
5.52	-0.013134
5.54	-0.013331
5.56	-0.013516
5.58	-0.01369
5.6	-0.013854
5.62	-0.014007
5.64	-0.01415
5.66	-0.014284
5.68	-0.014408
5.7	-0.014522
5.72	-0.014627
5.74	-0.014723
5.76	-0.014811
5.78	-0.01489
5.8	-0.01496
5.82	-0.015023
5.84	-0.015078
5.86	-0.015125
5.88	-0.015164
5.9	-0.015197
5.92	-0.015222
5.94	-0.01524
5.96	-0.015252
5.98	-0.015258
6	-0.015257
6.02	-0.01525
6.04	-0.015237
6.06	-0.015219
6.08	-0.015195
6.1	-0.015165
6.12	-0.015131
6.14	-0.015091
6.16	-0.015047
6.18	-0.014998
6.2	-0.014945
6.22	-0.014887
6.24	-0.014825
6.26	-0.014759
6.28	-0.014689
6.3	-0.014615
6.32	-0.014538
6.34	-0.014457
6.36	-0.014373
6.38	-0.014286
6.4	-0.014196
6.42	-0.014103
6.44	-0.014008
6.46	-0.013909
6.48	-0.013808
6.5	-0.013705
6.52	-0.0136
6.54	-0.013492
6.56	-0.013383
6.58	-0.013271
6.6	-0.013158
6.62	-0.013043
6.64	-0.012926
6.66	-0.012808
6.68	-0.012688
6.7	-0.012567
6.72	-0.012445
6.74	-0.012322
6.76	-0.012198
6.78	-0.012073
6.8	-0.011947
6.82	-0.01182
6.84	-0.011692
6.86	-0.011564
6.88	-0.011436
6.9	-0.011307
6.92	-0.011177
6.94	-0.011048
6.96	-0.010917
6.98	-0.010787
7	-0.010657
7.02	-0.010527
7.04	-0.010396
7.06	-0.010266
7.08	-0.010135
7.1	-0.010005
7.12	-0.009875
7.14	-0.009746
7.16	-0.009617
7.18	-0.009488
7.2	-0.009359
7.22	-0.009231
7.24	-0.009103
7.26	-0.008976
7.28	-0.00885
7.3	-0.008724
7.32	-0.008598
7.34	-0.008474
7.36	-0.00835
7.38	-0.008227
7.4	-0.008104
7.42	-0.007983
7.44	-0.007862
7.46	-0.007742
7.48	-0.007623
7.5	-0.007505
7.52	-0.007387
7.54	-0.007271
7.56	-0.007156
7.58	-0.007041
7.6	-0.006928
7.62	-0.006815
7.64	-0.006704
7.66	-0.006594
7.68	-0.006484
7.7	-0.006376
7.72	-0.006269
7.74	-0.006163
7.76	-0.006058
7.78	-0.005954
7.8	-0.005851
7.82	-0.005749
7.84	-0.005649
7.86	-0.005549
7.88	-0.005451
7.9	-0.005354
7.92	-0.005258
7.94	-0.005163
7.96	-0.005069
7.98	-0.004977
8	-0.004885
8.02	-0.004795
8.04	-0.004706
8.06	-0.004618
8.08	-0.004531
8.1	-0.004446
8.12	-0.004361
8.14	-0.004278
8.16	-0.004196
8.18	-0.004115
8.2	-0.004035
8.22	-0.003956
8.24	-0.003878
8.26	-0.003802
8.28	-0.003726
8.3	-0.003652
8.32	-0.003579
8.34	-0.003506
8.36	-0.003435
8.38	-0.003366
8.4	-0.003297
8.42	-0.003229
8.44	-0.003162
8.46	-0.003096
8.48	-0.003032
8.5	-0.002968
8.52	-0.002906
8.54	-0.002844
8.56	-0.002784
8.58	-0.002724
8.6	-0.002666
8.62	-0.002608
8.64	-0.002552
8.66	-0.002496
8.68	-0.002442
8.7	-0.002388
8.72	-0.002335
8.74	-0.002283
8.76	-0.002233
8.78	-0.002183
8.8	-0.002133
8.82	-0.002085
8.84	-0.002038
8.86	-0.001992
8.88	-0.001946
8.9	-0.001901
8.92	-0.001857
8.94	-0.001814
8.96	-0.001772
8.98	-0.001731
9	-0.00169
9.02	-0.00165
9.04	-0.001611
9.06	-0.001573
9.08	-0.001535
9.1	-0.001499
9.12	-0.001463
9.14	-0.001427
9.16	-0.001393
9.18	-0.001359
9.2	-0.001325
9.22	-0.001293
9.24	-0.001261
9.26	-0.00123
9.28	-0.001199
9.3	-0.001169
9.32	-0.00114
9.34	-0.001111
9.36	-0.001083
9.38	-0.001056
9.4	-0.001029
9.42	-0.001003
9.44	-0.000977
9.46	-0.000952
9.48	-0.000927
9.5	-0.000903
9.52	-0.00088
9.54	-0.000857
9.56	-0.000834
9.58	-0.000812
9.6	-0.000791
9.62	-0.00077
9.64	-0.000749
9.66	-0.000729
9.68	-0.00071
9.7	-0.00069
9.72	-0.000672
9.74	-0.000654
9.76	-0.000636
9.78	-0.000618
9.8	-0.000601
9.82	-0.000585

## Sheet: Prismane
Data for the current distance profile of Prismane
To get the current profile, the current strength is divided by the slice thickness, 0.02 bohr
For details, see the Supporting Information PDF (Supplementary Figure 33)
Distance	Current Strength
0	-0.002116
0.02	-0.006446
0.04	-0.010812
0.06	-0.015204
0.08	-0.019605
0.1	-0.024001
0.12	-0.028378
0.14	-0.032718
0.16	-0.037005
0.18	-0.04122
0.2	-0.045347
0.22	-0.049366
0.24	-0.053257
0.26	-0.057002
0.28	-0.060581
0.3	-0.063972
0.32	-0.067155
0.34	-0.070111
0.36	-0.072819
0.38	-0.075258
0.4	-0.077408
0.42	-0.079251
0.44	-0.080768
0.46	-0.08194
0.48	-0.08275
0.5	-0.083182
0.52	-0.083221
0.54	-0.082854
0.56	-0.082069
0.58	-0.080854
0.6	-0.079202
0.62	-0.077106
0.64	-0.07456
0.66	-0.071562
0.68	-0.068111
0.7	-0.064209
0.72	-0.05986
0.74	-0.055069
0.76	-0.049846
0.78	-0.044201
0.8	-0.038147
0.82	-0.0317
0.84	-0.024876
0.86	-0.017695
0.88	-0.010179
0.9	-0.002351
0.92	0.005766
0.94	0.014143
0.96	0.022754
0.98	0.03157
1	0.040562
1.02	0.049698
1.04	0.058949
1.06	0.068282
1.08	0.077666
1.1	0.08707
1.12	0.096463
1.14	0.105813
1.16	0.115092
1.18	0.124271
1.2	0.133319
1.22	0.142212
1.24	0.150922
1.26	0.159426
1.28	0.1677
1.3	0.175723
1.32	0.183476
1.34	0.190939
1.36	0.198097
1.38	0.204935
1.4	0.211439
1.42	0.2176
1.44	0.223407
1.46	0.228852
1.48	0.23393
1.5	0.238636
1.52	0.242968
1.54	0.246924
1.56	0.250504
1.58	0.25371
1.6	0.256544
1.62	0.259011
1.64	0.261116
1.66	0.262865
1.68	0.264266
1.7	0.265326
1.72	0.266054
1.74	0.26646
1.76	0.266555
1.78	0.266349
1.8	0.265853
1.82	0.26508
1.84	0.264041
1.86	0.262749
1.88	0.261216
1.9	0.259455
1.92	0.257478
1.94	0.255299
1.96	0.25293
1.98	0.250384
2	0.247673
2.02	0.244809
2.04	0.241806
2.06	0.238674
2.08	0.235425
2.1	0.232071
2.12	0.228622
2.14	0.22509
2.16	0.221483
2.18	0.217813
2.2	0.214088
2.22	0.210318
2.24	0.206511
2.26	0.202676
2.28	0.19882
2.3	0.194949
2.32	0.191073
2.34	0.187196
2.36	0.183325
2.38	0.179465
2.4	0.175622
2.42	0.1718
2.44	0.168005
2.46	0.16424
2.48	0.160508
2.5	0.156814
2.52	0.15316
2.54	0.14955
2.56	0.145985
2.58	0.142467
2.6	0.139
2.62	0.135584
2.64	0.132221
2.66	0.128912
2.68	0.125658
2.7	0.12246
2.72	0.119319
2.74	0.116234
2.76	0.113208
2.78	0.110238
2.8	0.107327
2.82	0.104473
2.84	0.101677
2.86	0.098938
2.88	0.096257
2.9	0.093632
2.92	0.091063
2.94	0.088549
2.96	0.086091
2.98	0.083688
3	0.081338
3.02	0.079042
3.04	0.076798
3.06	0.074606
3.08	0.072464
3.1	0.070374
3.12	0.068332
3.14	0.06634
3.16	0.064395
3.18	0.062498
3.2	0.060647
3.22	0.058841
3.24	0.057081
3.26	0.055365
3.28	0.053691
3.3	0.052061
3.32	0.050472
3.34	0.048924
3.36	0.047416
3.38	0.045948
3.4	0.044519
3.42	0.043127
3.44	0.041773
3.46	0.040456
3.48	0.039174
3.5	0.037928
3.52	0.036716
3.54	0.035537
3.56	0.034392
3.58	0.033279
3.6	0.032198
3.62	0.031148
3.64	0.030129
3.66	0.029139
3.68	0.028178
3.7	0.027246
3.72	0.026342
3.74	0.025465
3.76	0.024614
3.78	0.023789
3.8	0.02299
3.82	0.022215
3.84	0.021465
3.86	0.020738
3.88	0.020034
3.9	0.019353
3.92	0.018693
3.94	0.018054
3.96	0.017436
3.98	0.016839
4	0.016261
4.02	0.015701
4.04	0.015161
4.06	0.014638
4.08	0.014133
4.1	0.013645
4.12	0.013174
4.14	0.012718
4.16	0.012278
4.18	0.011853
4.2	0.011443
4.22	0.011047
4.24	0.010665
4.26	0.010295
4.28	0.009939
4.3	0.009595
4.32	0.009264
4.34	0.008943
4.36	0.008635
4.38	0.008337
4.4	0.008049
4.42	0.007772
4.44	0.007505
4.46	0.007247
4.48	0.006998
4.5	0.006759
4.52	0.006527
4.54	0.006304
4.56	0.006089
4.58	0.005882
4.6	0.005682
4.62	0.005489
4.64	0.005303
4.66	0.005124
4.68	0.004951
4.7	0.004784
4.72	0.004623
4.74	0.004468
4.76	0.004318
4.78	0.004174
4.8	0.004034
4.82	0.0039
4.84	0.00377
4.86	0.003645
4.88	0.003525
4.9	0.003408
4.92	0.003296
4.94	0.003187
4.96	0.003082
4.98	0.002981
5	0.002884
5.02	0.002789
5.04	0.002698
5.06	0.00261
5.08	0.002525
5.1	0.002443
5.12	0.002364
5.14	0.002287
5.16	0.002213
5.18	0.002142
5.2	0.002072
5.22	0.002005
5.24	0.001941
5.26	0.001878
5.28	0.001818
5.3	0.001759
5.32	0.001703
5.34	0.001648
5.36	0.001595
5.38	0.001544
5.4	0.001494
5.42	0.001446
5.44	0.001399
5.46	0.001354
5.48	0.001311
5.5	0.001269
5.52	0.001228
5.54	0.001188
5.56	0.00115
5.58	0.001113
5.6	0.001077
5.62	0.001042
5.64	0.001008
5.66	0.000976
5.68	0.000944
5.7	0.000913
5.72	0.000883
5.74	0.000855
5.76	0.000827
5.78	0.0008
5.8	0.000773
5.82	0.000748
5.84	0.000723
5.86	0.000699
5.88	0.000676
5.9	0.000654
5.92	0.000632
5.94	0.000611
5.96	0.000591
5.98	0.000571
6	0.000552
6.02	0.000533
6.04	0.000515
6.06	0.000497
6.08	0.000481
6.1	0.000464
6.12	0.000448
6.14	0.000433
6.16	0.000418
6.18	0.000403
6.2	0.000389
6.22	0.000376
6.24	0.000363
6.26	0.00035
6.28	0.000338
6.3	0.000326
6.32	0.000314
6.34	0.000303
6.36	0.000292
6.38	0.000282
6.4	0.000272
6.42	0.000262
6.44	0.000252
6.46	0.000243
6.48	0.000234
6.5	0.000226
6.52	0.000217
6.54	0.000209
6.56	0.000201
6.58	0.000194
6.6	0.000187
6.62	0.00018
6.64	0.000173
6.66	0.000166
6.68	0.00016
6.7	0.000154
6.72	0.000148
6.74	0.000142
6.76	0.000137
6.78	0.000131
6.8	0.000126
6.82	0.000121
6.84	0.000117
6.86	0.000112
6.88	0.000108
6.9	0.000103
6.92	9.9e-05
6.94	9.5e-05
6.96	9.1e-05
6.98	8.8e-05
7	8.4e-05
7.02	8.1e-05
7.04	7.7e-05
7.06	7.4e-05
7.08	7.1e-05
7.1	6.8e-05
7.12	6.5e-05
7.14	6.2e-05
7.16	6e-05
7.18	5.7e-05
7.2	5.5e-05
7.22	5.3e-05
7.24	5e-05
7.26	4.8e-05
7.28	4.6e-05
7.3	4.4e-05
7.32	4.2e-05
7.34	4e-05
7.36	3.9e-05
7.38	3.7e-05
7.4	3.5e-05
7.42	3.4e-05
7.44	3.2e-05
7.46	3.1e-05
7.48	2.9e-05
7.5	2.8e-05
7.52	2.7e-05
7.54	2.6e-05
7.56	2.4e-05
7.58	2.3e-05
7.6	2.2e-05
7.62	2.1e-05
7.64	2e-05
7.66	1.9e-05
7.68	1.8e-05
7.7	1.7e-05
7.72	1.7e-05
7.74	1.6e-05
7.76	1.5e-05
7.78	1.4e-05
7.8	1.4e-05
7.82	1.3e-05
7.84	1.2e-05
7.86	1.2e-05
7.88	1.1e-05
7.9	1.1e-05
7.92	1e-05
7.94	1e-05
7.96	9e-06
7.98	9e-06
8	8e-06
8.02	8e-06
8.04	7e-06
8.06	7e-06
8.08	7e-06
8.1	6e-06
8.12	6e-06
8.14	6e-06
8.16	5e-06
8.18	5e-06
8.2	5e-06
8.22	5e-06
8.24	4e-06
8.26	4e-06
8.28	4e-06
8.3	4e-06
8.32	4e-06
8.34	3e-06
8.36	3e-06
8.38	3e-06
8.4	3e-06
8.42	3e-06
8.44	3e-06
8.46	2e-06
8.48	2e-06
8.5	2e-06
8.52	2e-06
8.54	2e-06
8.56	2e-06
8.58	2e-06
8.6	2e-06
8.62	2e-06
8.64	1e-06
8.66	1e-06
8.68	1e-06
8.7	1e-06
8.72	1e-06
8.74	1e-06
8.76	1e-06
8.78	1e-06
8.8	1e-06
